# Supplementary material for: Tcf7 Is an Important Regulator of the Switch of Self-Renewal and Differentiation in a Multipotential Hematopoietic Cell Line
Source: PLoS Genet. 2012 Mar 8;8(3):e1002565. doi: 10.1371/journal.pgen.1002565 (PMC3297581; doi:10.1371/journal.pgen.1002565)
Supplement: Dataset S2 — TCF7 binding regions and other information (scored by PeakSeq program, q-value<0.001). (XLS) [file pgen.1002565.s009.xls]

## Sheet: TCF7_001_ScoredFile.bed
chromosome	region_begin	region_end	tagCount_Sample_BindingRgn	tagCount_Control_BindingRgnAfterNormlzn	Enrichment	ExcessTagCount	qValue_BenjaminiHochbergCorrectedPvalue
chr17	39979781	39985940	15304	8688	1.76159	6616	0
chr11	108781424	108782982	701	16	43.8158	685	1.41157e-179
chr8	91093687	91095702	665	34	19.5951	631	9.95865e-149
chr7	16786364	16787401	559	29	19.4257	530	2.8886e-124
chr7	35941375	35942258	571	42	13.7009	529	1.2271e-115
chr5	149788391	149788841	521	28	18.8149	493	7.66979e-115
chr1	95931462	95932316	509	37	13.8997	472	2.54307e-103
chr7	52988571	52989291	438	23	19.1915	415	8.71909e-97
chr15	10652826	10653896	423	22	19.6723	401	1.20018e-93
chr3	148425299	148426064	378	13	29.9869	365	1.29897e-90
chr5	147072398	147073103	756	162	4.69517	594	1.06153e-88
chr1	88421601	88425503	537	70	7.71806	467	1.54059e-86
chr15	36721990	36724419	524	71	7.39788	453	9.81585e-83
chr11	52131836	52132329	437	40	11.0965	397	6.12735e-82
chr10	115023156	115024721	396	27	14.8516	369	1.02224e-81
chr3	96651521	96652223	354	15	24.0711	339	9.61475e-82
chr7	151972372	151972928	421	35	12.1221	386	9.77546e-82
chr3	5860460	5860996	501	65	7.7761	436	5.7941e-81
chr15	82799475	82800344	428	42	10.254	386	3.36408e-78
chr6	87205507	87206191	341	15	23.8381	326	3.64636e-78
chr1	74633995	74635099	383	28	13.7617	355	1.84837e-77
chr6	128424100	128424777	321	12	28.8514	309	8.27383e-76
chr15	100675282	100676104	325	14	23.359	311	9.05942e-75
chr3	105489796	105491055	368	28	13.474	340	1.80996e-73
chr8	73222260	73224244	427	49	8.75276	378	4.53364e-73
chr4	149643104	149644187	383	34	11.4865	349	1.24254e-72
chr10	80712153	80712803	301	12	26.0508	289	3.3269e-70
chr11	108872792	108873531	1189	467	2.54917	722	2.44129e-69
chr4	128816748	128817394	341	25	13.7669	316	8.13633e-69
chr4	141473668	141474231	286	10	30.0208	276	3.19541e-68
chr11	120092512	120093111	332	25	13.4885	307	2.05084e-66
chr16	57391435	57391962	408	56	7.32335	352	6.85467e-64
chr3	142427668	142428602	295	17	17.5518	278	1.68776e-63
chr3	101211392	101211962	277	12	24.7213	265	1.67735e-63
chr4	40724064	40724586	273	11	26.0511	262	1.8454e-63
chr17	36368035	36368705	685	191	3.59479	494	7.74932e-63
chr15	81688099	81689819	444	73	6.15846	371	9.4932e-63
chr8	28086782	28088128	306	22	14.4267	284	4.84177e-62
chr1	62922168	62922836	319	27	12.0989	292	2.19415e-61
chr17	34255174	34259923	652	178	3.68083	474	3.66544e-61
chr15	96608487	96609283	304	23	13.3526	281	1.11481e-60
chr7	107520067	107520971	348	39	8.99243	309	4.62099e-60
chr11	52800384	52800903	321	31	10.4333	290	7.40107e-59
chr13	54794718	54796070	280	18	16.2136	262	1.46247e-58
chr3	151777651	151778224	246	9	29.2729	237	4.18844e-58
chr5	149862814	149865202	305	27	11.4381	278	9.5913e-58
chr12	103540336	103541132	333	37	9.1797	296	1.14369e-57
chr17	84584931	84586682	313	30	10.6021	283	1.45062e-57
chr17	29830490	29830948	284	22	13.2273	262	3.26162e-56
chr15	38228637	38232857	565	147	3.85083	418	1.29579e-55
chr14	54846804	54848093	334	41	8.28761	293	2.96793e-55
chr19	5843040	5846042	493	112	4.4024	381	5.66695e-55
chr11	61416176	61416644	254	15	17.1992	239	2.92934e-54
chr5	143667158	143668605	336	45	7.61903	291	3.24022e-53
chr12	77469981	77472517	307	34	9.28863	273	3.53301e-53
chr7	71082019	71084973	421	82	5.17405	339	5.33769e-53
chr12	100322382	100322791	230	10	23.7763	220	1.4476e-52
chr13	51693385	51694037	229	10	25.0474	219	2.72726e-52
chr6	86475115	86477336	308	36	8.61248	272	4.31026e-52
chr7	19901745	19902408	314	39	8.11386	275	1.27964e-51
chr11	3030511	3038855	2170	1269	1.71024	901	7.35597e-51
chr13	107849583	107849962	207	6	40.754	201	1.4714e-50
chr14	61675300	61675873	215	8	27.1592	207	1.57694e-50
chr11	106822732	106823448	256	20	13.001	236	1.79936e-50
chr10	17441808	17444571	365	62	5.95172	303	1.89682e-50
chr1	133903813	133905135	279	28	10.0249	251	2.50521e-50
chr4	125329143	125329605	220	10	23.0929	210	8.18759e-50
chr10	79409367	79410089	253	20	12.9389	233	1.08126e-49
chr6	113025961	113027880	311	41	7.67327	270	1.18902e-49
chr9	86916463	86917279	251	21	12.1706	230	2.34783e-48
chr6	51418879	51421282	330	51	6.4882	279	2.67778e-48
chr10	80844737	80845456	296	38	7.92941	258	7.51759e-48
chr5	148241273	148243082	248	21	12.0907	227	1.41551e-47
chr9	102441576	102442429	248	21	12.0252	227	1.39638e-47
chr13	58502631	58504871	244	20	12.3176	224	2.51184e-47
chr12	8505043	8507252	327	53	6.24067	274	1.71188e-46
chr13	108409518	108409986	218	13	17.1679	205	2.34477e-46
chr5	125869480	125870616	287	37	7.77335	250	2.76411e-46
chr10	79610485	79613949	348	64	5.51467	284	1.4349e-45
chr19	61301076	61304056	341	61	5.66192	280	1.66125e-45
chr5	123181429	123182661	305	46	6.7589	259	3.0824e-45
chr5	137042108	137044076	249	25	10.1162	224	7.88922e-45
chr5	101103986	101104391	222	16	14.4308	206	8.5791e-45
chr10	39966457	39967086	243	23	10.9362	220	9.20105e-45
chr14	62299709	62302044	285	39	7.33368	246	1.4176e-44
chr17	29996629	29997294	317	53	6.05712	264	3.40293e-44
chr1	180266520	180268265	248	26	9.67478	222	7.15611e-44
chr10	79395438	79395834	191	8	26.8622	183	7.53549e-44
chr12	101437220	101439159	261	31	8.52028	230	9.63516e-44
chr13	24892525	24894518	237	23	10.6046	214	3.1855e-43
chr11	52096442	52097567	221	18	12.8269	203	6.85232e-43
chr14	22806371	22807786	220	18	12.7374	202	1.25397e-42
chr16	4436742	4437261	223	19	12.372	204	1.25228e-42
chr1	38185787	38187162	213	16	13.849	197	2.05679e-42
chr11	5344175	5345169	222	19	12.0259	203	2.26025e-42
chr12	8528119	8528867	262	34	7.73836	228	4.52e-42
chrX	166434684	166436703	254	31	8.4125	223	5.13223e-42
chr1	39952128	39952899	229	22	10.4225	207	6.43992e-42
chr13	43287033	43287636	229	22	10.485	207	6.37487e-42
chr2	75541425	75543542	348	72	4.83628	276	8.54629e-42
chr3	135100782	135102621	243	28	8.8972	215	2.92148e-41
chr2	72816832	72819183	253	32	8.00874	221	3.89344e-41
chr11	117775614	117776249	284	45	6.41021	239	6.81101e-41
chr6	72001425	72002361	236	26	9.28009	210	7.26402e-41
chrX	84483525	84483931	219	20	10.9898	199	7.67994e-41
chr5	31494952	31496359	341	72	4.74991	269	2.75256e-40
chr12	110030356	110033025	274	42	6.66465	232	3.17594e-40
chr4	133662010	133662426	236	27	8.84728	209	3.42292e-40
chr10	80371426	80371835	177	8	22.1273	169	5.51897e-40
chr11	115699862	115700571	237	28	8.75351	209	8.89464e-40
chr19	56604974	56605465	209	18	11.6891	191	8.82898e-40
chr16	18543305	18543725	164	5	33.362	159	1.28554e-39
chr17	27691860	27694964	348	77	4.54963	271	1.37458e-39
chr12	112775745	112777495	254	35	7.32761	219	1.51061e-39
chr14	63378491	63380730	256	36	7.11444	220	1.96913e-39
chr13	17895023	17897632	204	17	12.1707	187	2.88063e-39
chr10	82085609	82086341	204	17	12.0802	187	2.85601e-39
chr5	100406571	100408646	250	34	7.38678	216	3.40514e-39
chr4	9007927	9008389	203	17	12.5344	186	5.18629e-39
chr5	129525397	129527012	223	24	9.45379	199	5.37879e-39
chr5	43623693	43626031	228	26	8.8925	202	6.87357e-39
chr5	114237009	114237460	214	21	10.4331	193	7.67222e-39
chr13	58228700	58231041	225	25	9.04036	200	8.06819e-39
chr3	51079857	51081623	222	24	9.60619	198	9.40401e-39
chr13	54788361	54789759	227	26	8.93831	201	1.19517e-38
chr9	106723943	106725140	263	41	6.51795	222	3.09257e-38
chr2	103635951	103638065	254	38	6.7315	216	8.36501e-38
chr13	64253438	64255513	226	27	8.55667	199	9.867e-38
chr19	21346257	21347632	221	26	8.69796	195	3.85355e-37
chr10	86147866	86148512	182	13	14.6266	169	1.0009e-36
chr5	100844938	100845692	219	26	8.54148	193	1.21602e-36
chr13	49337823	49338461	190	16	12.469	174	2.14509e-36
chr7	135110507	135112063	264	45	5.91227	219	2.69052e-36
chr18	56866937	56868977	214	25	8.64667	189	4.67057e-36
chr18	15503654	15504397	197	19	10.7284	178	6.17937e-36
chr11	106648715	106650821	346	85	4.07458	261	7.09403e-36
chr6	117856635	117858263	226	30	7.68594	196	7.96221e-36
chr13	97726428	97726860	165	9	20.3032	156	1.00819e-35
chr11	102330791	102332053	341	83	4.13558	258	1.15805e-35
chr9	56408948	56409721	168	10	17.0327	158	1.30092e-35
chr6	47597970	47601716	430	131	3.29925	299	1.34334e-35
chr8	129115008	129119086	368	98	3.77168	270	2.73969e-35
chr3	51363579	51365431	221	29	7.69698	192	3.107e-35
chr7	118225578	118227141	257	44	5.88631	213	3.11564e-35
chr5	31543026	31544188	223	30	7.49784	193	4.14263e-35
chr6	124695339	124696420	199	21	9.63097	178	4.96768e-35
chr13	23830505	23831950	225	31	7.38296	194	5.44097e-35
chr2	154616392	154617825	187	17	11.2159	170	7.24867e-35
chr4	148057554	148058094	171	12	14.9579	159	1.15704e-34
chr15	96116850	96119132	245	40	6.2484	205	1.33727e-34
chr14	87815591	87817198	183	16	12.1088	167	1.35562e-34
chr2	178830481	178831063	137	3	49.0917	134	2.08484e-34
chr13	52646410	52647352	193	20	9.74299	173	3.23077e-34
chr9	40608013	40610037	236	37	6.41942	199	3.78848e-34
chr1	162142335	162143688	231	35	6.71076	196	4.27821e-34
chr3	152058566	152060019	186	18	10.6239	168	7.19008e-34
chrX	166426785	166431615	620	253	2.45627	367	8.36378e-34
chr8	116158853	116160429	309	72	4.34869	237	1.35616e-33
chr12	100567295	100567903	157	9	19.4759	148	1.45565e-33
chr15	93166492	93168032	219	31	7.21435	188	1.46896e-33
chr5	149995421	149996634	267	52	5.20679	215	1.66674e-33
chr7	133618425	133619301	226	34	6.69872	192	1.72296e-33
chr1	180248188	180249750	271	54	5.06879	217	1.92751e-33
chr13	29043265	29045933	203	25	8.15642	178	2.27056e-33
chr11	33047575	33048533	178	16	11.1258	162	2.60598e-33
chr5	135662526	135663986	227	35	6.50993	192	3.63383e-33
chr3	58218331	58221336	222	33	6.89139	189	4.03241e-33
chr1	182780599	182781546	265	52	5.16899	213	4.4812e-33
chr11	117193078	117193948	219	32	6.84427	187	5.48302e-33
chr1	157064036	157064703	144	6	24.5771	138	5.93312e-33
chrY	2890171	2893047	1205	670	1.79998	535	5.92731e-33
chr18	61558131	61560638	228	36	6.49051	192	7.44892e-33
chr18	38642810	38644431	208	28	7.44375	180	9.97188e-33
chr6	72388850	72390252	175	16	11.0103	159	1.52742e-32
chr4	140843385	140843959	175	16	11.4808	159	1.51869e-32
chr16	96037661	96038117	169	14	12.1338	155	1.58584e-32
chr15	98701610	98702913	247	45	5.57947	202	1.71138e-32
chr16	55973642	55975079	206	28	7.39515	178	3.01409e-32
chr3	51905714	51907742	205	28	7.50587	177	5.28117e-32
chr3	136332360	136334801	205	28	7.50587	177	5.25183e-32
chr15	96529013	96530936	260	52	5.01365	208	5.42486e-32
chr15	100444809	100446814	293	68	4.37075	225	5.66386e-32
chr15	36537674	36539563	264	54	4.96957	210	6.11897e-32
chr2	104333424	104334904	186	21	9.21577	165	8.49672e-32
chr8	73012140	73012758	172	16	10.8122	156	8.84205e-32
chr5	138612111	138613914	292	68	4.31388	224	9.00536e-32
chr15	27953933	27956114	232	40	5.91685	192	1.18756e-31
chr5	147626957	147627354	179	19	9.69638	160	2.08443e-31
chr11	115884904	115885960	253	50	5.13945	203	2.08821e-31
chr11	116713453	116715294	302	74	4.08989	228	2.17949e-31
chr14	115439597	115441886	155	11	14.3586	144	2.73706e-31
chr9	119472629	119473198	170	16	11.1524	154	2.85442e-31
chr9	45654930	45655924	209	31	6.85543	178	3.25756e-31
chr5	130647189	130648548	252	50	5.11904	202	3.40061e-31
chr7	90013988	90016612	204	29	7.08916	175	3.44882e-31
chr5	22938488	22941355	348	99	3.53457	249	3.82997e-31
chr19	46412683	46413433	211	32	6.7945	179	4.00282e-31
chr16	91534660	91535116	260	54	4.88224	206	4.29816e-31
chr19	32830188	32832385	262	55	4.80023	207	4.49752e-31
chr15	73014346	73016192	238	44	5.53429	194	5.36106e-31
chr15	55710282	55710840	140	7	20.5162	133	7.20973e-31
chr4	130445850	130446569	174	18	10.1469	156	7.31876e-31
chr16	22265204	22266354	176	19	9.33993	157	1.14144e-30
chr3	95462356	95463731	223	38	6.00815	185	1.17523e-30
chr11	6315365	6316835	232	42	5.54454	190	1.18863e-30
chr3	51287577	51288495	194	26	7.69504	168	1.36609e-30
chr15	84514948	84515401	186	23	8.16967	163	1.64178e-30
chr13	35832380	35834127	152	11	14.2503	141	1.63715e-30
chr4	40669012	40670381	220	37	6.07708	183	1.6783e-30
chr16	18248156	18250034	240	46	5.32608	194	1.77528e-30
chr14	79880537	79881965	183	22	8.47619	161	2.0166e-30
chr8	108159832	108161538	198	28	7.1807	170	2.31292e-30
chr1	157882523	157883905	219	37	5.98042	182	2.82193e-30
chr3	146361922	146362362	185	23	8.25532	162	2.82872e-30
chr3	65761491	65762674	166	16	10.7745	150	2.84424e-30
chr5	149210512	149211845	200	29	6.96468	171	2.92594e-30
chr4	33334354	33335856	214	35	6.23975	179	3.40325e-30
chr1	90173620	90174446	280	66	4.24789	214	3.69964e-30
chr1	55143865	55145569	187	24	7.97901	163	3.85058e-30
chr6	119429004	119431348	253	53	4.82355	200	4.59347e-30
chr17	45709332	45711607	261	57	4.63087	204	5.34166e-30
chr13	97960329	97960758	206	32	6.54146	174	5.5989e-30
chr13	85428018	85429478	159	14	12.0399	145	5.69309e-30
chr5	100467259	100469314	233	44	5.40923	189	6.54648e-30
chr4	137772224	137773577	186	24	7.8096	162	6.64832e-30
chr15	80085142	80087034	352	105	3.35296	247	6.80421e-30
chr12	85533793	85535380	200	30	6.70541	170	1.07344e-29
chr8	119447434	119447925	177	21	8.78404	156	1.32205e-29
chr8	91044843	91045621	135	7	21.106	128	1.58415e-29
chr3	137526950	137528885	211	35	6.14891	176	1.63183e-29
chr2	4982326	4982996	148	11	14.0549	137	1.78237e-29
chr9	65524089	65524514	131	6	24.3494	125	2.05589e-29
chr7	73561334	73561921	127	5	25.5974	122	2.44918e-29
chr18	61714315	61715705	219	39	5.71478	180	2.90456e-29
chr1	36613348	36615393	198	30	6.75869	168	3.13957e-29
chr12	70964492	70964896	150	12	13.2911	138	3.41384e-29
chr11	3040757	3048893	2464	1711	1.4404	753	3.69975e-29
chr17	74927077	74928739	273	65	4.23831	208	3.79489e-29
chr8	86422897	86424702	195	29	6.80998	166	4.29039e-29
chr6	133984830	133986347	185	25	7.50931	160	4.66936e-29
chr2	103785618	103786240	185	25	7.52939	160	4.64999e-29
chr3	84264522	84265325	172	20	8.77167	152	4.90839e-29
chrX	12647741	12650133	172	20	8.90102	152	4.88819e-29
chr18	36440180	36441345	158	15	10.9946	143	5.55654e-29
chr5	138298200	138298558	139	9	16.9416	130	8.64283e-29
chr4	107996217	107996632	121	4	37.4519	117	9.24322e-29
chr6	148892993	148894604	168	19	9.19119	149	1.04674e-28
chr3	41368443	41370264	168	19	8.885	149	1.04251e-28
chr13	81024588	81025756	168	19	8.93937	149	1.03833e-28
chr4	133369083	133370545	200	32	6.36168	168	1.33184e-28
chr10	80599157	80601284	220	41	5.38101	179	1.66538e-28
chr19	43748872	43750571	235	48	4.89651	187	1.75729e-28
chr10	41995306	41997084	182	25	7.31328	157	2.42403e-28
chr12	82046217	82047478	194	30	6.50425	164	2.64212e-28
chr10	11000406	11001909	184	26	7.13869	158	3.14906e-28
chr3	37104068	37104666	140	10	15.3779	130	3.32457e-28
chr16	30063377	30064715	140	10	14.2399	130	3.31163e-28
chr1	46909519	46911038	186	27	7.05453	159	4.00769e-28
chr3	108012927	108014075	176	23	7.85371	153	4.10583e-28
chr15	73475269	73476750	216	40	5.50879	176	4.11933e-28
chr12	60319739	60321205	181	25	7.48435	156	4.13543e-28
chr1	75137946	75139963	213	39	5.59286	174	6.18219e-28
chr4	133309678	133310694	162	18	9.4471	144	6.86539e-28
chr4	3006522	3013616	761	379	2.0121	382	8.29597e-28
chr6	85400741	85402527	219	42	5.29945	177	8.31697e-28
chr7	134851292	134852652	219	42	5.25481	177	8.2857e-28
chr5	140267088	140268180	201	34	5.93897	167	8.95217e-28
chr10	5957880	5959928	201	34	5.95129	167	8.91876e-28
chr13	59870682	59872020	194	31	6.2614	163	9.10832e-28
chr5	114254288	114254973	156	16	10.1406	140	9.07521e-28
chr7	16858032	16859566	223	44	5.10757	179	9.61879e-28
chr13	69672337	69674309	147	13	12.0588	134	1.16633e-27
chr18	6489814	6491255	179	25	7.23249	154	1.22221e-27
chr7	16897332	16899875	279	72	3.90512	207	1.22053e-27
chr7	74516871	74518532	166	20	8.36451	146	1.42216e-27
chr1	13362251	13364874	186	28	6.68324	158	1.44054e-27
chr14	52639169	52640502	193	31	6.38526	162	1.52678e-27
chr3	51143631	51145935	181	26	7.1794	155	1.55536e-27
chr8	37310941	37312917	202	35	5.77181	167	1.70271e-27
chr16	8829298	8831023	195	32	6.2634	163	1.80769e-27
chr15	38447832	38449647	293	80	3.67698	213	1.9868e-27
chr9	25059200	25060969	197	33	6.10283	164	2.12305e-27
chr2	156005046	156006357	221	44	5.03696	177	2.57377e-27
chr8	74115355	74116630	221	44	5.08257	177	2.56471e-27
chr17	74693404	74695167	151	15	10.2295	136	3.20441e-27
chr4	135126247	135127039	133	9	15.5119	124	3.23999e-27
chr6	71389898	71391402	182	27	6.93981	155	3.35016e-27
chr8	26311249	26312401	177	25	7.25638	152	3.57187e-27
chr3	121948191	121949195	142	12	12.673	130	3.81917e-27
chr3	61166998	61169754	218	43	5.18821	175	3.89657e-27
chr5	134789238	134791193	243	55	4.47053	188	3.91371e-27
chr1	167389794	167391633	220	44	5.00644	176	4.16512e-27
chr5	139727923	139729160	222	45	5.034	177	4.43802e-27
chr5	143105210	143106073	174	24	7.3765	150	4.70366e-27
chr2	70499256	70500551	181	27	6.87549	154	5.68181e-27
chr2	32567699	32569341	190	31	6.18631	159	7.31673e-27
chr10	127805140	127806376	192	32	6.00064	160	8.64944e-27
chr8	11555045	11557156	282	76	3.74512	206	9.2584e-27
chr15	58654247	58655595	180	27	6.77669	153	9.76547e-27
chr3	101407587	101408937	149	15	10.1316	134	1.0084e-26
chr12	12587459	12587868	121	6	21.4429	115	1.02456e-26
chr16	64850695	64852758	175	25	7.11993	150	1.0473e-26
chr13	34179937	34180391	131	9	16.1195	122	1.07377e-26
chr3	83842817	83844814	218	44	5.02084	174	1.11294e-26
chr10	8461242	8461663	143	13	11.4923	130	1.1849e-26
chr9	107531096	107531975	143	13	11.3914	130	1.18103e-26
chr15	81681572	81682481	182	28	6.54053	154	1.18196e-26
chr5	151475847	151477332	189	31	6.14285	158	1.21028e-26
chr12	60231769	60232802	167	22	7.67273	145	1.37987e-26
chr5	136693658	136694634	200	36	5.57174	164	1.47025e-26
chr5	152170684	152171778	213	42	5.19217	171	1.57552e-26
chr1	135973886	135976127	246	58	4.25173	188	1.59259e-26
chr5	137974047	137974950	174	25	7.06915	149	1.77002e-26
chr5	143996588	143997435	217	44	5.03778	173	1.79512e-26
chr6	108608685	108610868	195	34	5.84219	161	1.89217e-26
chr9	120842108	120843154	145	14	10.7806	131	1.94073e-26
chrX	98727779	98728474	145	14	10.44	131	1.9346e-26
chr9	21171797	21172974	206	39	5.34277	167	1.99322e-26
chr8	126544411	126545673	185	30	6.23001	155	2.90351e-26
chr18	35721601	35722620	187	31	6.16389	156	3.44337e-26
chr4	46463566	46465637	187	31	6.13405	156	3.43264e-26
chr10	90633384	90634845	189	32	6.07564	157	4.02255e-26
chr2	164703974	164705807	242	57	4.30905	185	4.06039e-26
chr3	142820031	142820528	122	7	19.3566	115	4.63822e-26
chr10	92623027	92624672	202	38	5.41129	164	5.01661e-26
chr6	29698182	29699134	217	45	4.87598	172	5.06221e-26
chr2	154438779	154439943	172	25	7.0003	147	5.1872e-26
chr5	90794259	90796025	162	21	7.89794	141	5.30689e-26
chr13	49282329	49283871	167	23	7.3064	144	5.3895e-26
chr18	36047163	36048349	179	28	6.40592	151	5.73056e-26
chr2	168031495	168033186	186	31	6.05607	155	5.71704e-26
chr2	164736070	164737795	225	49	4.66193	176	5.85532e-26
chr11	106133817	106134741	195	35	5.65891	160	5.91719e-26
chr15	79928826	79929862	227	50	4.60178	177	5.98191e-26
chr6	145197836	145199261	143	14	10.5847	129	6.09496e-26
chr7	16894572	16896675	247	60	4.14866	187	6.11371e-26
chr1	88255185	88256684	210	42	5.03039	168	6.78626e-26
chr16	38088143	38090145	192	34	5.71579	158	8.71836e-26
chr12	70472662	70474226	178	28	6.49438	150	9.65747e-26
chr9	75256807	75258338	194	35	5.69358	159	9.83769e-26
chr4	47365645	47366778	124	8	16.27	116	1.02252e-25
chr11	97276714	97278281	173	26	6.69396	147	1.09238e-25
chr15	39774416	39775986	187	32	5.91379	155	1.10624e-25
chr10	60608944	60610811	158	20	8.0804	138	1.15756e-25
chr3	21974771	21976428	150	17	8.92467	133	1.24607e-25
chr13	59923833	59924931	150	17	9.2287	133	1.24247e-25
chr8	125098723	125099223	133	11	12.5408	122	1.26987e-25
chr3	151872600	151874337	200	38	5.38848	162	1.32951e-25
chr12	70297746	70299453	182	30	6.10192	152	1.35373e-25
chr18	14840554	14841868	147	16	9.20628	131	1.46582e-25
chr14	121777591	121779382	147	16	9.72677	131	1.46165e-25
chr1	182743281	182744737	170	25	7.03384	145	1.4711e-25
chr14	76244493	76245909	165	23	7.39593	142	1.55401e-25
chr18	9957676	9958618	193	35	5.62193	158	1.60268e-25
chr7	7250414	7253465	327	105	3.13849	222	1.79213e-25
chr12	92827366	92829546	179	29	6.34427	150	1.91748e-25
chr5	144076439	144077245	157	20	8.05703	137	1.98194e-25
chr4	129190677	129191951	149	17	9.20011	132	2.15896e-25
chr13	46822551	46823599	132	11	12.3753	121	2.26882e-25
chr7	134655371	134656459	154	19	8.16826	135	2.50562e-25
chr16	49855144	49856540	154	19	8.17244	135	2.49868e-25
chr10	98376432	98378288	164	23	7.38078	141	2.66251e-25
chr10	110601317	110602845	205	41	5.01412	164	2.73311e-25
chr11	74643308	74646710	417	160	2.60645	257	2.81281e-25
chr12	117518982	117520598	194	36	5.46948	158	2.94555e-25
chr7	91030860	91033329	185	32	5.82618	153	3.02772e-25
chr15	79177527	79179461	283	81	3.49599	202	3.08208e-25
chr18	9449238	9450542	156	20	7.81594	136	3.41397e-25
chr8	86131885	86132683	156	20	8.17197	136	3.40472e-25
chr5	122099199	122099684	153	19	8.28797	134	4.34418e-25
chr5	136438088	136439243	182	31	5.91533	151	4.4034e-25
chr8	41596363	41597848	182	31	5.91764	151	4.39157e-25
chr11	69484415	69486107	269	74	3.64298	195	4.96319e-25
chr15	36144245	36144877	222	50	4.50041	172	6.30657e-25
chr2	78708504	78710006	136	13	11.0702	123	6.65782e-25
chr13	104710210	104711939	167	25	6.70996	142	7.30541e-25
chr7	52970507	52970961	167	25	6.73192	142	7.28603e-25
chr3	137530268	137531166	130	11	12.6448	119	7.3497e-25
chr3	142543987	142545614	152	19	8.34799	133	7.55188e-25
chr13	21271307	21272957	152	19	8.088	133	7.53201e-25
chr5	149739918	149740993	162	23	7.17995	139	7.7922e-25
chr3	144382415	144383838	149	18	8.51056	131	9.45627e-25
chr17	80605680	80607002	235	57	4.16956	178	9.89419e-25
chr3	51028198	51029419	135	13	10.7096	122	1.1878e-24
chr19	59419364	59420865	135	13	11.0352	122	1.18471e-24
chr11	94072083	94073469	189	35	5.48479	154	1.20713e-24
chr7	17509175	17510190	189	35	5.44197	154	1.20401e-24
chr18	80830146	80830584	132	12	11.0225	120	1.26984e-24
chr15	99802887	99804174	191	36	5.39311	155	1.32822e-24
chr13	108679464	108681084	113	6	20.2248	107	1.36374e-24
chr11	61667647	61668863	143	16	8.93818	127	1.38766e-24
chr1	145623796	145625136	184	33	5.58294	151	1.59684e-24
chr3	84617898	84619195	158	22	7.27792	136	1.79208e-24
chr15	97581079	97581532	158	22	7.34805	136	1.78753e-24
chr12	40948784	40950263	207	44	4.75525	163	2.25181e-24
chr3	87709788	87710745	150	19	8.23815	131	2.28684e-24
chr2	60047525	60048604	142	16	8.99005	126	2.46042e-24
chr10	80138687	80139737	167	26	6.47914	141	2.57938e-24
chr17	87845245	87846897	227	54	4.229	173	2.57346e-24
chr10	39450981	39453061	194	38	5.19698	156	2.5935e-24
chr1	95374593	95376312	183	33	5.67879	150	2.6503e-24
chr7	152023165	152023945	147	18	8.23014	129	2.86435e-24
chr5	144492759	144493718	157	22	7.2897	135	3.07109e-24
chr3	108713857	108714958	178	31	5.77669	147	3.44751e-24
chr9	106788366	106789857	144	17	8.9219	127	3.54856e-24
chr5	25003597	25006133	224	53	4.28259	171	4.12616e-24
chr5	147887698	147889522	193	38	5.0861	155	4.26802e-24
chr13	49300843	49301456	127	11	12.5018	116	4.27059e-24
chr2	160527357	160527751	124	10	12.8462	114	4.293e-24
chr4	151369727	151371083	141	16	9.25028	125	4.28603e-24
chr6	38500773	38502428	195	39	5.00759	156	4.5469e-24
chr18	34490455	34491192	161	24	6.95384	137	4.90369e-24
chr8	70510528	70511251	161	24	6.90046	137	4.89181e-24
chr12	75008383	75009773	138	15	9.5105	123	5.0729e-24
chr12	21423014	21423922	151	20	7.80482	131	5.28564e-24
chr13	101420678	101421764	135	14	10.2226	121	5.88185e-24
chr11	120684975	120686211	170	28	6.27889	142	6.16261e-24
chr1	59969399	59970748	143	17	8.87505	126	6.15588e-24
chr4	134023497	134025071	190	37	5.24839	153	6.41402e-24
chr7	31740819	31742695	158	23	6.92296	135	6.64608e-24
chr19	59492551	59492933	117	8	15.5412	109	6.79833e-24
chr11	78646465	78646949	172	29	6.07655	143	7.17235e-24
chr10	66558867	66560133	123	10	12.5809	113	7.68758e-24
chr5	143578554	143580042	183	34	5.40712	149	8.05146e-24
chr15	61816469	61819789	300	95	3.16245	205	8.31947e-24
chr7	6106665	6108079	155	22	7.10022	133	8.95122e-24
chr5	93695893	93697592	204	44	4.73598	160	9.35934e-24
chr17	29230488	29232726	296	93	3.19679	203	1.02154e-23
chr5	118474386	118474867	134	14	10.0506	120	1.0344e-23
chr15	3976332	3977666	189	37	5.15262	152	1.04754e-23
chr13	37917587	37919699	131	13	10.3165	118	1.17124e-23
chr18	38094528	38095455	152	21	7.32263	131	1.19105e-23
chr6	88055863	88057202	193	39	4.95623	154	1.20084e-23
chr14	19070620	19072127	164	26	6.33012	138	1.22697e-23
chr13	5859944	5861164	139	16	8.8278	123	1.30468e-23
chr13	20182028	20183787	139	16	9.12206	123	1.30169e-23
chr13	24287276	24287621	94	2	83.02	92	1.29872e-23
chr10	11211604	11212152	159	24	6.88054	135	1.39923e-23
chr7	134167835	134170163	225	55	4.12271	170	1.566e-23
chr19	45668468	45668869	109	6	19.3048	103	1.57132e-23
chr15	66799862	66801891	270	79	3.44299	191	1.59227e-23
chr17	70838029	70838649	209	47	4.4499	162	1.59643e-23
chr1	107886283	107888258	161	25	6.46553	136	1.70876e-23
chr3	30992530	30994140	133	14	9.99563	119	1.81136e-23
chr11	3049414	3051727	718	375	1.91914	343	1.93438e-23
chr8	124832932	124833912	170	29	5.9369	141	1.99068e-23
chr11	75546056	75547382	163	26	6.30703	137	2.05884e-23
chr5	32437225	32439135	198	42	4.82652	156	2.25455e-23
chr13	48640886	48642357	138	16	9.05644	122	2.26911e-23
chr15	79376370	79377924	228	57	4.00577	171	2.33794e-23
chr4	11117647	11119513	183	35	5.33586	148	2.37296e-23
chr15	58720029	58721240	202	44	4.69717	158	2.39729e-23
chr2	179776530	179778237	165	27	6.26771	138	2.4336e-23
chr8	125565501	125566844	212	49	4.34563	163	2.58244e-23
chr13	112279105	112281013	148	20	7.47131	128	2.65734e-23
chr16	23107279	23108625	189	38	5.01491	151	2.96962e-23
chr1	66862647	66864776	191	39	4.92057	152	3.15495e-23
chr14	103380920	103382649	132	14	9.65364	118	3.18024e-23
chr2	168055631	168056886	169	29	5.83605	140	3.30873e-23
chr7	26471060	26473760	225	56	4.04909	169	3.77138e-23
chr2	126500295	126501842	171	30	5.73144	141	3.7948e-23
chr17	3114396	3115872	213	50	4.28992	163	4.12386e-23
chr2	75496678	75498147	184	36	5.11423	148	4.22573e-23
chr12	73861346	73863041	173	31	5.64754	142	4.29319e-23
chr10	7675542	7676669	123	11	11.5325	112	4.29676e-23
chr13	43575698	43577115	117	9	14.3968	108	4.33827e-23
chr11	7045209	7045596	117	9	13.5814	108	4.32898e-23
chr12	111933982	111935113	159	25	6.36257	134	4.85434e-23
chr13	22141598	22141958	100	4	31.7115	96	4.85761e-23
chr12	52791854	52793487	190	39	4.91031	151	5.1017e-23
chr17	48558915	48559261	107	6	19.934	101	5.27785e-23
chr12	109416624	109418397	154	23	6.82275	131	5.49089e-23
chr5	145528733	145529955	168	29	5.85033	139	5.4876e-23
chr10	116017680	116019254	128	13	10.2868	115	6.41704e-23
chr14	120876420	120878240	206	47	4.47258	159	6.47615e-23
chr15	38007851	38008899	136	16	8.96029	120	6.88258e-23
chr10	61789868	61790618	183	36	5.14742	147	6.86987e-23
chr7	133645510	133647440	235	62	3.81978	173	7.32959e-23
chr8	124806987	124808963	233	61	3.85439	172	7.67151e-23
chr3	54538296	54539813	158	25	6.44616	133	8.18917e-23
chr11	51419197	51420921	223	56	4.02669	167	9.26815e-23
chr1	36364454	36365529	153	23	6.73887	130	9.36691e-23
chr15	84817628	84818810	195	42	4.67181	153	9.40649e-23
chr5	112682114	112682574	130	14	9.75055	116	9.84982e-23
chr1	183771702	183772926	150	22	7.06237	128	1.29201e-22
chr3	94818693	94820567	190	40	4.84482	150	1.42772e-22
chr5	142843169	142844069	204	47	4.42025	157	1.67827e-22
chr2	127161498	127162685	168	30	5.63089	138	1.76771e-22
chr12	86771320	86771743	105	6	18.6075	99	1.82429e-22
chr1	30929825	30930971	126	13	10.12	113	2.0483e-22
chr13	55430872	55431981	126	13	9.9227	113	2.04413e-22
chr6	72203908	72204775	134	16	8.87445	118	2.13471e-22
chr8	48758779	48761457	223	57	3.96738	166	2.2341e-22
chr5	77380032	77380974	189	40	4.72527	149	2.32382e-22
chr16	15886719	15888355	139	18	8.07894	121	2.33135e-22
chr4	128866150	128867534	144	20	7.55768	124	2.34748e-22
chr12	112276665	112278660	156	25	6.4506	131	2.36173e-22
chr4	134210374	134210727	111	8	14.5643	103	2.46192e-22
chr13	120217056	120218638	120	11	11.8127	109	2.47817e-22
chr1	36425469	36426266	114	9	12.9712	105	2.59047e-22
chr2	181651901	181654063	454	197	2.30969	257	2.62274e-22
chr11	51911704	51913143	234	63	3.72822	171	2.62216e-22
chr8	86721252	86722697	205	48	4.29552	157	2.64472e-22
chr13	43304249	43305268	158	26	6.22138	132	2.78021e-22
chr11	121215039	121216090	158	26	6.11356	132	2.7747e-22
chr13	49062590	49064134	128	14	9.33352	114	3.07473e-22
chr17	87303458	87304016	160	27	5.96158	133	3.25246e-22
chr1	108067880	108069852	148	22	6.96821	126	3.75777e-22
chr4	134827757	134829205	162	28	5.86371	134	3.76184e-22
chr5	138227249	138229303	280	89	3.1746	191	3.79905e-22
chr5	144288204	144289249	138	18	7.91515	120	4.00303e-22
chr2	20889803	20891439	138	18	7.86313	120	3.99521e-22
chr2	17985644	17987498	194	43	4.60582	151	4.04789e-22
chr17	29626687	29628350	200	46	4.38352	154	4.19894e-22
chr4	149022174	149022582	110	8	14.4331	102	4.44423e-22
chrX	7221977	7222414	100	5	23.6572	95	4.68362e-22
chr18	75526020	75527611	145	21	6.9854	124	5.09904e-22
chr1	95700143	95701148	145	21	7.07078	124	5.08919e-22
chr13	102537010	102538851	140	19	7.44948	121	5.28706e-22
chr9	21420030	21421249	159	27	5.91076	132	5.43325e-22
chr19	10056878	10057944	183	38	4.86161	145	5.511e-22
chr15	84753152	84754643	236	65	3.65852	171	5.54261e-22
chr18	35019480	35021507	185	39	4.82755	146	5.75499e-22
chr11	5050456	5051281	189	41	4.65376	148	6.18554e-22
chr3	101969405	101970073	124	13	9.83696	111	6.29005e-22
chr9	77602147	77603035	124	13	9.87782	111	6.27809e-22
chr1	55187731	55188791	147	22	6.69042	125	6.31427e-22
chr15	79571818	79573227	209	51	4.13096	158	6.37256e-22
chr15	103169396	103170917	197	45	4.45002	152	6.6082e-22
chr1	135506352	135507204	142	20	7.18095	122	6.78401e-22
chr10	41238433	41239793	174	34	5.15186	140	6.95897e-22
chr1	58086360	58086761	106	7	16.0813	99	7.21697e-22
chr15	68089461	68090769	226	60	3.80167	166	7.26198e-22
chr5	147605979	147606917	149	23	6.60378	126	7.72101e-22
chr6	140571417	140573514	156	26	6.1343	130	7.7368e-22
chr1	36996077	36996998	118	11	11.623	107	7.75094e-22
chr13	91599953	91601026	118	11	11.6159	107	7.7365e-22
chr15	57907179	57908806	220	57	3.86522	163	8.28847e-22
chr1	58449499	58450746	134	17	7.95489	117	8.72634e-22
chr15	11924913	11925940	167	31	5.50135	136	8.73068e-22
chr6	120313658	120314902	182	38	4.87263	144	8.80165e-22
chr9	117949180	117950330	169	32	5.38501	137	9.61723e-22
chr15	6657470	6659531	188	41	4.64485	147	9.82409e-22
chr15	5066036	5067072	194	44	4.51115	150	1.03913e-21
chr16	20097485	20098501	146	22	6.85391	124	1.06342e-21
chr13	107811698	107813103	123	13	9.68645	110	1.09585e-21
chr14	47197732	47198614	131	16	8.27407	115	1.09572e-21
chr3	65331615	65333681	173	34	5.14656	139	1.1297e-21
chr1	197067629	197068233	350	133	2.64026	217	1.294e-21
chr13	95055013	95055876	105	7	15.9421	98	1.31051e-21
chr18	82861521	82862562	128	15	8.90706	113	1.35758e-21
chr11	52998047	52998518	128	15	8.66732	113	1.35512e-21
chr5	136164425	136165287	157	27	5.88783	130	1.49576e-21
chr2	90235126	90235517	145	22	6.60959	123	1.82044e-21
chr1	88383757	88384560	152	25	6.28908	127	1.86624e-21
chr8	26711873	26712971	172	34	5.0682	138	1.86369e-21
chr18	39152159	39153893	176	36	5.01022	140	2.12131e-21
chr1	75410758	75411146	116	11	11.3133	105	2.49432e-21
chr5	32379196	32380095	188	42	4.58276	146	2.63047e-21
chr5	115233373	115234200	190	43	4.51855	147	2.66412e-21
chr7	114802690	114803268	110	9	12.3172	101	2.72333e-21
chr19	61275462	61275887	252	76	3.34734	176	3.0206e-21
chr12	119539653	119541178	144	22	6.616	122	3.11443e-21
chr10	94977214	94978636	144	22	6.75072	122	3.10891e-21
chr2	3200744	3202355	151	25	6.14561	126	3.15253e-21
chr4	151382680	151383961	160	29	5.59828	131	3.23482e-21
chr7	135018911	135020782	230	64	3.62168	166	3.30943e-21
chr8	124473766	124475436	257	79	3.27474	178	3.43719e-21
chr8	48798688	48799945	153	26	6.01112	127	3.66854e-21
chr4	129496926	129498186	164	31	5.3796	133	3.97493e-21
chr19	45857112	45858386	199	48	4.14641	151	4.19811e-21
chr13	55794137	55794947	126	15	8.55405	111	4.19615e-21
chr10	122422437	122423702	126	15	8.86031	111	4.18883e-21
chr9	94437539	94439523	155	27	5.76206	128	4.20352e-21
chr12	45310201	45311527	141	21	6.99642	120	4.26754e-21
chr19	4810782	4812044	166	32	5.34544	134	4.30847e-21
chr5	29895400	29896760	148	24	6.27427	124	4.47657e-21
chr18	24363548	24365092	131	17	7.81356	114	4.55252e-21
chr2	29921575	29922912	136	19	7.38016	117	4.55431e-21
chr13	8994712	8996001	136	19	7.23663	117	4.54646e-21
chr13	55572670	55574285	123	14	9.31389	109	5.08403e-21
chr3	37318040	37319886	172	35	5.01238	137	5.3026e-21
chr9	56923097	56925285	208	53	3.99947	155	5.79247e-21
chr5	139642709	139643385	138	20	7.08198	118	5.81104e-21
chr14	32389948	32390497	138	20	7.10209	118	5.8011e-21
chr13	75844557	75846246	133	18	7.70144	115	6.03242e-21
chr5	145874430	145875947	178	38	4.6908	140	6.07899e-21
chr5	136253726	136254914	152	26	5.92833	126	6.0766e-21
chr9	90008422	90010138	152	26	6.05415	126	6.06628e-21
chr15	75910393	75911574	202	50	4.09497	152	6.28336e-21
chr18	80665901	80667154	190	44	4.40714	146	6.75755e-21
chr2	127951273	127952366	167	33	5.14353	134	7.6134e-21
chr15	100057875	100058923	167	33	5.07817	134	7.60056e-21
chr6	134516643	134517486	114	11	10.5551	103	7.82725e-21
chr10	43260487	43261047	102	7	15.8141	95	7.98691e-21
chr3	68808683	68810592	169	34	5.02756	135	8.10682e-21
chr5	121135702	121136062	105	8	14.6258	97	8.61275e-21
chr13	53075760	53077042	108	9	12.5076	99	8.73975e-21
chr10	62485816	62487189	158	29	5.55528	129	8.77754e-21
chr13	9762761	9764534	122	14	8.89602	108	8.84885e-21
chr5	136409749	136411076	175	37	4.73985	138	9.43154e-21
chr9	63568613	63569068	132	18	7.36057	114	1.0356e-20
chr12	17551268	17552191	119	13	9.8413	106	1.06123e-20
chr17	88373873	88375236	191	45	4.31312	146	1.07215e-20
chr14	22666882	22668415	164	32	5.17919	132	1.1554e-20
chr15	67005561	67009017	318	117	2.73277	201	1.19895e-20
chr18	61250405	61251125	146	24	6.09577	122	1.26229e-20
chr13	96660779	96662621	146	24	6.11582	122	1.26021e-20
chr4	134680706	134681056	91	4	25.7408	87	1.33135e-20
chr6	39155514	39157371	134	19	7.33107	115	1.33311e-20
chr16	76372526	76373805	113	11	10.6095	102	1.38923e-20
chr9	66439705	66441523	170	35	4.86129	135	1.3953e-20
chr1	10222192	10223476	101	7	15.3227	94	1.45192e-20
chr19	8326565	8326949	101	7	15.3325	94	1.44955e-20
chr1	193730017	193731679	148	25	6.12358	123	1.46475e-20
chr17	4993905	4996126	178	39	4.57397	139	1.62293e-20
chr16	13780370	13781107	136	20	6.9165	116	1.68084e-20
chr4	135733216	135734405	186	43	4.33867	143	1.70825e-20
chr1	179725926	179727085	131	18	7.45277	113	1.77466e-20
chr6	88851672	88852571	138	21	6.67876	117	2.08948e-20
chr2	151874068	151875280	138	21	6.8375	117	2.08611e-20
chr7	80675704	80676085	138	21	6.62251	117	2.08276e-20
chr13	96387975	96389086	145	24	6.07393	121	2.11524e-20
chr9	82868306	82869745	145	24	6.2196	121	2.11185e-20
chr17	48547873	48549812	256	81	3.17951	175	2.11443e-20
chr13	63666121	63668068	115	12	9.84395	103	2.17155e-20
chr3	130911383	130911997	133	19	7.3045	114	2.27452e-20
chr5	148671675	148672751	147	25	5.97221	122	2.45755e-20
chr1	127331862	127332760	147	25	6.0822	122	2.45364e-20
chr16	11143992	11144412	112	11	10.5156	101	2.45788e-20
chr3	89883245	89884685	177	39	4.59539	138	2.6032e-20
chr3	95685733	95686912	158	30	5.3718	128	2.62661e-20
chr4	134408732	134410411	179	40	4.58274	139	2.64725e-20
chr9	44142498	44144046	214	58	3.72908	156	2.6533e-20
chr15	72631567	72633253	181	41	4.47191	140	2.67585e-20
chr3	144232648	144233975	149	26	5.75038	123	2.80168e-20
chr3	104441984	104443423	142	23	6.33651	119	3.00094e-20
chr13	51833045	51833711	130	18	7.31265	112	3.03118e-20
chr16	94407030	94407439	130	18	7.55584	112	3.02643e-20
chr14	21212528	21213165	117	13	9.5633	104	3.25434e-20
chr6	54766420	54767703	137	21	6.63036	116	3.51261e-20
chr9	57368799	57369676	137	21	6.64294	116	3.50714e-20
chr13	51740162	51741206	144	24	6.16317	120	3.52147e-20
chr16	20620988	20622793	144	24	6.06071	120	3.516e-20
chr13	47201022	47202104	114	12	9.75835	102	3.82063e-20
chr4	107475408	107476853	196	49	4.03405	147	3.91383e-20
chr15	96471183	96473871	300	108	2.7904	192	3.96992e-20
chr14	35123392	35124456	127	17	7.67267	110	3.98477e-20
chr5	122951305	122952935	146	25	5.93158	121	4.07027e-20
chr2	28454550	28455318	176	39	4.55834	137	4.14807e-20
chr17	28654942	28656001	148	26	5.8047	122	4.66734e-20
chr1	95651008	95652025	119	14	8.55167	105	4.70537e-20
chr13	52121509	52122144	99	7	14.9931	92	4.77187e-20
chr1	64168155	64169109	134	20	7.03702	114	4.82821e-20
chr9	110434411	110435612	129	18	7.57188	111	5.19305e-20
chr2	29744901	29746294	163	33	5.02033	130	5.34309e-20
chr12	71926116	71927141	116	13	9.5932	103	5.71214e-20
chr12	101422292	101422714	116	13	8.99363	103	5.70346e-20
chr19	6983948	6985142	152	28	5.56974	124	5.86803e-20
chr12	102320723	102322262	143	24	6.11695	119	5.88924e-20
chr6	42298736	42300789	167	35	4.77589	132	5.90239e-20
chr2	89036729	89037079	121	15	8.6181	106	6.58992e-20
chr4	11892831	11894150	131	19	7.23725	112	6.59739e-20
chr12	16900914	16902412	113	12	10.0126	101	6.7224e-20
chr8	60130388	60132461	126	17	7.4255	109	6.85709e-20
chr16	32608731	32609467	126	17	7.68952	109	6.8468e-20
chr11	72420453	72422212	230	68	3.39799	162	7.12042e-20
chr6	86421894	86422884	140	23	6.29159	117	8.49209e-20
chr5	3802296	3803997	149	27	5.58781	122	8.75052e-20
chr13	58316549	58317314	101	8	13.2565	93	9.14468e-20
chr12	100313328	100313788	101	8	13.9212	93	9.13105e-20
chr6	124690223	124691394	164	34	4.91343	130	9.17661e-20
chr1	16094052	16096248	166	35	4.82245	131	9.60016e-20
chr7	88907336	88908798	151	28	5.43477	123	9.70386e-20
chr15	62001182	62001872	151	28	5.42648	123	9.68948e-20
chr15	88581245	88582863	222	64	3.51032	158	9.83587e-20
chr2	53050015	53051618	192	48	4.05185	144	9.89027e-20
chr13	44825325	44826865	115	13	9.43379	102	9.9653e-20
chr4	134625633	134626187	135	21	6.74793	114	9.98855e-20
chr3	121825793	121826240	84	3	36.0881	81	1.00774e-19
chr10	74979479	74981060	172	38	4.60763	134	1.04405e-19
chr18	13131206	13133077	184	44	4.26796	140	1.06801e-19
chr16	24151122	24152176	176	40	4.47538	136	1.07353e-19
chr5	92512029	92513130	144	25	5.85033	119	1.1281e-19
chr5	135114779	135115632	144	25	5.85033	119	1.12645e-19
chr14	58364226	58365381	125	17	7.55184	108	1.1728e-19
chr1	88338026	88339711	157	31	5.10397	126	1.24289e-19
chr16	10992141	10993450	157	31	5.17913	126	1.24108e-19
chr1	158648507	158649546	109	11	9.92185	98	1.35802e-19
chr18	24761789	24762803	122	16	7.64058	106	1.54329e-19
chr10	79630260	79631150	165	35	4.76012	130	1.5468e-19
chr5	139470703	139471852	97	7	15.7634	90	1.57244e-19
chr18	80347460	80348607	134	21	6.45547	113	1.6961e-19
chr8	13104678	13106557	183	44	4.20864	139	1.69682e-19
chr13	55506807	55507401	114	13	9.35175	101	1.74871e-19
chr7	134397360	134398237	152	29	5.28212	123	1.74766e-19
chr2	151798484	151800349	215	61	3.55088	154	1.87663e-19
chr8	35878207	35879592	224	66	3.40668	158	1.94166e-19
chr2	102826557	102827010	119	15	8.47566	104	1.97882e-19
chr1	99557216	99558879	124	17	7.69585	107	2.02595e-19
chr8	124174037	124175142	124	17	7.30763	107	2.02306e-19
chr8	11634885	11636808	196	51	3.85026	145	2.17444e-19
chr15	75899393	75901176	250	81	3.08833	169	2.30387e-19
chr15	74915807	74917586	1212	790	1.53561	422	2.46097e-19
chr9	108207999	108209338	164	35	4.68972	129	2.5055e-19
chr2	116945218	116947559	166	36	4.61393	130	2.58679e-19
chr2	72850623	72851150	126	18	7.17938	108	2.60322e-19
chr19	6363383	6364757	170	38	4.51625	132	2.70056e-19
chr17	30655574	30656598	178	42	4.27888	136	2.74563e-19
chr16	87698801	87700645	176	41	4.38405	135	2.75267e-19
chr7	13609329	13610590	140	24	5.87867	116	2.74895e-19
chr1	140088138	140089026	133	21	6.48561	112	2.85819e-19
chr5	141240875	141241328	102	9	12.432	93	2.88502e-19
chr9	78328464	78330282	201	54	3.73605	147	2.91039e-19
chr12	78338977	78340894	153	30	5.12964	123	3.106e-19
chr11	58103716	58104158	153	30	5.18008	123	3.10167e-19
chr3	79090287	79091537	128	19	7.02989	109	3.25374e-19
chr13	56804169	56805465	118	15	8.29705	103	3.42563e-19
chr1	31005772	31007158	123	17	7.63378	106	3.47351e-19
chr19	36422563	36424250	144	26	5.66745	118	3.53262e-19
chr13	46058972	46060037	82	3	32.2882	79	3.54565e-19
chr9	57612051	57614224	187	47	4.01057	140	3.93714e-19
chr1	52288817	52290584	146	27	5.53742	119	3.93532e-19
chr18	36009133	36010802	169	38	4.50387	131	4.32391e-19
chr6	82697076	82697587	120	16	7.5499	104	4.59848e-19
chr12	33504661	33506068	139	24	5.94585	115	4.60293e-19
chr14	22650254	22651657	139	24	6.03581	115	4.5966e-19
chr5	106128474	106129846	150	29	5.22351	121	4.72257e-19
chr17	35137633	35138705	150	29	5.32284	121	4.71609e-19
chr19	37508429	37510606	227	69	3.3044	158	5.17676e-19
chr4	141093642	141094989	141	25	5.69248	116	5.23023e-19
chr4	155609535	155610855	141	25	5.69248	116	5.22308e-19
chr10	67973015	67973498	98	8	12.2513	90	5.32164e-19
chr9	107514393	107515418	134	22	6.22675	112	5.72704e-19
chr10	114821195	114822906	156	32	5.01482	124	5.75332e-19
chr7	130112961	130114404	143	26	5.54275	117	5.86326e-19
chr19	29596359	29597687	117	15	8.28865	102	5.92892e-19
chr7	106235471	106235888	122	17	7.23225	105	5.95383e-19
chr7	70897990	70898617	109	12	9.15393	97	6.44762e-19
chr16	10784925	10786846	166	37	4.50251	129	6.82141e-19
chr11	51813088	51814536	172	40	4.36752	132	6.98019e-19
chr15	63828779	63830241	172	40	4.38663	132	6.97079e-19
chr13	34435921	34437592	106	11	9.9377	95	7.55388e-19
chr4	124527401	124528750	138	24	5.79422	114	7.67161e-19
chr2	129023870	129024965	138	24	5.82454	114	7.66131e-19
chr5	128097164	128098031	119	16	7.73544	103	7.8963e-19
chr8	113580012	113581027	119	16	7.4805	103	7.88573e-19
chr5	140978310	140978850	131	21	6.38661	110	8.13088e-19
chr8	27229079	27230344	131	21	6.50119	110	8.12002e-19
chr5	33616767	33618162	151	30	5.07701	121	8.29603e-19
chr11	79483930	79484299	103	10	10.4617	93	8.49451e-19
chr1	124253599	124254066	140	25	5.79257	115	8.64975e-19
chr11	79805958	79807392	153	31	4.97288	122	8.8227e-19
chr7	80702629	80703794	153	31	4.97384	122	8.811e-19
chr9	62190446	62192650	153	31	5.01857	122	8.79933e-19
chr15	76552682	76554486	250	83	3.04082	167	8.80189e-19
chr15	96115165	96116387	155	32	4.9018	123	9.28544e-19
chr12	88487974	88489138	126	19	6.79579	107	9.34952e-19
chr11	5311643	5312010	97	8	13.1364	89	9.51125e-19
chr14	49791547	49792634	97	8	13.4785	89	9.49874e-19
chr15	102033439	102034814	200	55	3.67727	145	1.00643e-18
chr6	143047807	143048952	121	17	7.25031	104	1.01351e-18
chr19	29325566	29326775	121	17	7.14335	104	1.01219e-18
chr3	148651339	148653585	116	15	7.8877	101	1.01512e-18
chr7	54050798	54051910	161	35	4.63575	126	1.0356e-18
chr15	12250746	12252070	161	35	4.7144	126	1.03425e-18
chr4	133842643	133843901	135	23	5.90443	112	1.10263e-18
chr11	50321464	50321884	108	12	9.75074	96	1.119e-18
chr3	103083134	103084474	128	20	6.52776	108	1.13262e-18
chr11	86570486	86571971	271	96	2.82313	175	1.20922e-18
chr15	59478924	59481169	266	93	2.88087	173	1.21618e-18
chr5	142877228	142878377	137	24	5.80794	113	1.26147e-18
chr10	80639163	80640109	137	24	5.71073	113	1.25984e-18
chr13	97753397	97754199	123	18	7.12239	105	1.27553e-18
chr14	31831731	31832866	113	14	8.2641	99	1.29095e-18
chr19	5490318	5491717	190	50	3.80949	140	1.314e-18
chr18	76400727	76402128	118	16	7.77902	102	1.33823e-18
chr5	123794133	123795516	118	16	7.67043	102	1.33651e-18
chr15	101930502	101931317	130	21	6.25363	109	1.34763e-18
chr16	94592175	94593357	130	21	6.34691	109	1.3459e-18
chrX	166431832	166434082	347	144	2.42461	203	1.36644e-18
chr6	113327223	113328621	152	31	5.03327	121	1.41512e-18
chr5	111199063	111200225	154	32	4.84382	122	1.4906e-18
chr11	84683140	84684724	154	32	4.81287	122	1.4887e-18
chr3	89576493	89578112	156	33	4.73957	123	1.55485e-18
chr5	150075959	150077068	141	26	5.49931	115	1.57543e-18
chr10	126725473	126727099	180	45	4.05043	135	1.58226e-18
chr17	27702107	27703056	158	34	4.70965	124	1.60688e-18
chr10	79577349	79578942	178	44	4.08717	134	1.62278e-18
chr7	20512148	20512731	172	41	4.22773	131	1.71336e-18
chr4	125932867	125933988	120	17	7.40949	103	1.7144e-18
chr10	58683838	58684987	120	17	7.10602	103	1.71223e-18
chr9	7836739	7837523	143	27	5.31597	116	1.72758e-18
chr2	179905899	179906731	115	15	7.70895	100	1.73199e-18
chr2	128792722	128793951	134	23	5.87324	111	1.82055e-18
chr9	59503782	59505492	191	51	3.80376	140	1.9273e-18
chr15	88692151	88693171	189	50	3.83143	139	2.02937e-18
chr5	34162321	34164171	147	29	5.11904	118	2.03112e-18
chr10	118305151	118307112	136	24	5.66727	112	2.07742e-18
chr3	129533558	129534588	122	18	6.96838	104	2.15597e-18
chr13	94073315	94074620	122	18	6.86264	104	2.15328e-18
chr19	53464661	53465551	112	14	8.50118	98	2.22263e-18
chr2	28980314	28981290	129	21	6.39158	108	2.2543e-18
chr8	47507447	47507865	86	5	20.2728	81	2.39142e-18
chr5	109979990	109982847	207	60	3.47994	147	2.51372e-18
chr10	80260573	80261897	177	44	4.06421	133	2.55197e-18
chr19	42055062	42056896	157	34	4.63432	123	2.58674e-18
chr5	24413642	24414949	140	26	5.46031	114	2.59189e-18
chr14	14844909	14846227	101	10	10.7956	91	2.6237e-18
chr1	84835590	84837018	131	22	5.96221	109	2.63428e-18
chr16	93832236	93833095	124	19	6.58041	105	2.64388e-18
chr17	33028103	33028760	173	42	4.15869	131	2.65391e-18
chr2	91570092	91570772	119	17	7.13739	102	2.92593e-18
chr10	110446551	110447554	92	7	14.7873	85	3.00984e-18
chr13	112597897	112599201	95	8	13.3596	87	3.02682e-18
chr4	44180243	44181402	133	23	5.81696	110	3.03224e-18
chr4	45354650	45355749	144	28	5.21219	116	3.07892e-18
chr17	26852317	26853544	188	50	3.78641	138	3.13301e-18
chr13	14046122	14047639	126	20	6.52809	106	3.18747e-18
chr15	75739229	75741171	238	78	3.08469	160	3.33974e-18
chr10	120415605	120416822	106	12	9.17405	94	3.39599e-18
chr6	48551644	48552839	135	24	5.85768	111	3.43802e-18
chr15	78707408	78708474	148	30	5.08743	118	3.51701e-18
chr5	130230699	130231474	121	18	6.9401	103	3.65311e-18
chr1	180335633	180336837	150	31	4.8764	119	3.70962e-18
chr19	6140683	6141758	150	31	4.98116	119	3.70513e-18
chr15	8393741	8395628	180	46	3.95307	134	3.7258e-18
chr6	28210944	28212454	128	21	6.19479	107	3.7658e-18
chr14	55495003	55496437	111	14	8.11783	97	3.82736e-18
chr13	51746745	51747449	116	16	7.61266	100	3.89199e-18
chr7	128177835	128178706	116	16	7.30635	100	3.88731e-18
chr9	48568342	48568787	116	16	7.60986	100	3.88264e-18
chr1	88400015	88401353	154	33	4.77887	121	4.00189e-18
chr15	38943799	38944695	154	33	4.68286	121	3.99709e-18
chr1	75475188	75476349	103	11	9.37569	92	4.00083e-18
chr19	40968607	40969927	139	26	5.47067	113	4.23209e-18
chr2	167513658	167515444	130	22	5.92584	108	4.37198e-18
chr12	70284694	70285979	123	19	6.63398	104	4.44371e-18
chr13	52210320	52210714	74	2	48.5635	72	4.45812e-18
chr12	74685332	74686493	100	10	10.3375	90	4.60328e-18
chr9	63585147	63586075	141	27	5.42236	114	4.62e-18
chr4	33117972	33118870	108	13	8.7204	95	4.7987e-18
chr3	52071820	52073269	108	13	8.56768	95	4.79301e-18
chr2	157634133	157634904	108	13	8.79108	95	4.78733e-18
chr13	6632747	6633437	108	13	8.85956	95	4.78167e-18
chr15	88958365	88959414	187	50	3.79089	137	4.79475e-18
chr1	89110272	89111202	118	17	7.00506	101	4.92149e-18
chr4	108520358	108521334	132	23	5.77322	109	4.98282e-18
chr1	60623074	60624125	97	9	12.0403	88	5.06275e-18
chr2	91803442	91804071	113	15	7.57488	98	5.07201e-18
chr15	81415433	81416976	198	56	3.55776	142	5.06999e-18
chr11	95119824	95121247	216	66	3.31157	150	5.08811e-18
chr16	98072675	98073789	125	20	6.35708	105	5.29001e-18
chr10	18584580	18584938	94	8	11.7512	86	5.33344e-18
chr13	49258151	49258503	91	7	13.7815	84	5.33039e-18
chr8	87225096	87226114	214	65	3.30795	149	5.5822e-18
chr3	88753773	88755165	134	24	5.62779	110	5.60839e-18
chr7	31373241	31374710	134	24	5.62673	110	5.60186e-18
chr11	120459347	120460240	147	30	4.97694	117	5.61272e-18
chr8	23969246	23970198	105	12	9.52897	93	5.83136e-18
chr19	3388741	3389563	149	31	4.94795	118	5.90137e-18
chr3	40753067	40755210	151	32	4.79155	119	6.15799e-18
chr11	78870394	78871033	127	21	6.07031	106	6.2169e-18
chr16	94747684	94748771	153	33	4.66864	120	6.36575e-18
chr3	145650286	145652059	115	16	7.46427	99	6.57243e-18
chr6	119986982	119988988	169	41	4.16972	128	6.59707e-18
chr11	74709813	74711774	169	41	4.1613	128	6.58946e-18
chr11	19823970	19826437	243	82	2.9917	161	6.62703e-18
chr5	112809891	112810295	102	11	9.94556	91	6.95449e-18
chr4	154937556	154938474	122	19	6.74003	103	7.42574e-18
chr7	121558380	121560186	122	19	6.47096	103	7.41722e-18
chr12	40763695	40764957	140	27	5.26273	113	7.49145e-18
chr7	97591139	97592578	140	27	5.22549	113	7.48287e-18
chr6	124867092	124868264	107	13	8.415	94	8.26273e-18
chr12	107022376	107023616	124	20	6.40925	104	8.90447e-18
chr1	133422894	133424987	193	54	3.60987	139	8.91147e-18
chr12	32634087	32635712	178	46	3.87384	132	8.93788e-18
chr9	69137384	69138888	96	9	10.7063	87	8.96884e-18
chr9	60846601	60847377	170	42	4.12153	128	1.02389e-17
chr18	36090013	36090725	104	12	9.30469	92	1.02408e-17
chr3	35652642	35653665	104	12	8.73567	92	1.02292e-17
chr2	163054761	163055438	135	25	5.49442	110	1.03441e-17
chr12	83269983	83271520	135	25	5.58225	110	1.03324e-17
chr14	103497808	103499155	135	25	5.51729	110	1.03207e-17
chr14	48092034	48092913	119	18	6.61421	101	1.03276e-17
chr5	53980212	53982031	154	34	4.55026	120	1.04868e-17
chr9	21350432	21351784	156	35	4.57835	121	1.06601e-17
chr5	114357959	114359211	164	39	4.20813	125	1.0706e-17
chr7	28271479	28272954	164	39	4.23781	125	1.0694e-17
chr15	96290342	96292202	187	51	3.69612	136	1.07109e-17
chr11	3190099	3191157	158	36	4.42706	122	1.07263e-17
chr12	3426548	3427782	160	37	4.41067	123	1.07599e-17
chr6	119797630	119798848	114	16	7.5499	98	1.11927e-17
chr14	21553097	21554047	114	16	7.20034	98	1.11802e-17
chr13	46764593	46765546	109	14	8.25378	95	1.11989e-17
chr1	38750885	38751540	128	22	6.02656	106	1.19728e-17
chrX	12857599	12859024	101	11	9.29202	90	1.2177e-17
chr10	105277872	105278852	121	19	6.48283	102	1.24677e-17
chr17	4908089	4908749	121	19	6.44064	102	1.24539e-17
chr7	108256455	108257479	116	17	6.87657	99	1.41786e-17
chr9	96264041	96265305	116	17	7.18709	99	1.41629e-17
chrX	139115376	139117197	98	10	10.143	88	1.41891e-17
chr16	22439293	22440236	106	13	8.62528	93	1.42798e-17
chr14	62266803	62268312	145	30	4.91422	115	1.47475e-17
chr2	118527947	118529607	123	20	6.37131	103	1.48493e-17
chr3	97817089	97818152	111	15	7.9251	96	1.4858e-17
chr5	58108343	58111790	173	44	4.0163	129	1.49378e-17
chr1	127456773	127458135	132	24	5.63224	108	1.52606e-17
chr10	42221512	42222980	132	24	5.50058	108	1.52438e-17
chr8	75015546	75017147	169	42	4.08599	127	1.58911e-17
chr11	74536855	74538290	167	41	4.11205	126	1.62871e-17
chr17	26644768	26645878	186	51	3.64755	135	1.64574e-17
chr3	89855746	89857065	125	21	6.15494	104	1.73416e-17
chr12	104569726	104570202	118	18	6.65359	100	1.73973e-17
chr3	51908546	51909366	103	12	8.65168	91	1.76817e-17
chr15	93228484	93229126	103	12	8.77636	91	1.76624e-17
chr4	136912818	136913797	127	22	5.79604	105	1.99968e-17
chr18	46357785	46359174	120	19	6.53507	101	2.11132e-17
chr1	162957107	162957696	100	11	9.10262	89	2.14613e-17
chr4	141101071	141102982	174	45	3.88604	129	2.25756e-17
chr9	71958560	71960058	129	23	5.75463	106	2.26982e-17
chr3	143867441	143868903	115	17	7.13973	98	2.41769e-17
chr6	115943684	115945322	105	13	8.25771	92	2.492e-17
chr1	153191230	153192620	122	20	6.40684	102	2.50579e-17
chr12	33063388	33064655	122	20	6.30588	102	2.50308e-17
chr15	79963369	79964577	168	42	4.02494	126	2.50634e-17
chr13	47024288	47026487	131	24	5.60677	107	2.53374e-17
chr3	53266764	53267973	110	15	7.47972	95	2.55924e-17
chr16	18876393	18877982	148	32	4.75376	116	2.57247e-17
chr8	125299200	125300061	150	33	4.56252	117	2.63802e-17
chr5	150057452	150058154	158	37	4.27941	121	2.72689e-17
chr14	70474249	70475714	133	25	5.43555	108	2.79352e-17
chr13	41700751	41701765	94	9	10.8863	85	2.82548e-17
chr19	46323475	46323849	91	8	12.0876	83	3.0546e-17
chr4	125889112	125889503	102	12	8.92226	90	3.10341e-17
chr16	18288871	18289656	102	12	8.89265	90	3.10009e-17
chr4	46699492	46699877	88	7	13.1959	81	3.11641e-17
chr19	12869127	12871391	227	75	3.05343	152	3.25422e-17
chr5	139800858	139801805	112	16	7.03693	96	3.27976e-17
chr10	42481236	42482270	112	16	7.41255	96	3.27627e-17
chr10	80134975	80135462	107	14	8.02585	93	3.35116e-17
chr5	145992284	145993164	139	28	5.01973	111	3.50359e-17
chr8	20019925	20020604	247	87	2.84026	160	3.509e-17
chr5	34278439	34279535	171	44	3.96987	127	3.65856e-17
chr16	94790547	94791739	141	29	4.91711	112	3.70015e-17
chr4	151671168	151672220	99	11	9.4471	88	3.76101e-17
chr15	25913680	25915076	167	42	4.00098	125	3.92874e-17
chr14	45838684	45840557	145	31	4.68565	114	4.0262e-17
chr11	106433216	106433752	163	40	4.13899	123	4.14748e-17
chr14	26426202	26427952	121	20	6.22719	101	4.19437e-17
chr18	65589993	65591294	149	33	4.55197	116	4.23681e-17
chr4	134479366	134480588	209	65	3.22621	144	4.26029e-17
chr18	85867229	85867685	109	15	7.58491	94	4.39217e-17
chr13	94268408	94270062	109	15	7.66422	94	4.38757e-17
chr8	123010343	123012242	180	49	3.68969	131	4.42063e-17
chr6	87994494	87995484	123	21	5.95281	102	4.86562e-17
chr4	119211693	119213024	123	21	5.86865	102	4.86053e-17
chr14	62058051	62059145	123	21	6.10405	102	4.85546e-17
chr9	115218684	115220231	134	26	5.33721	108	4.99241e-17
chr18	80904255	80905394	93	9	10.5898	84	5.01757e-17
chr2	143835276	143837434	174	46	3.81322	128	5.20754e-17
chr11	117167728	117168453	187	53	3.5337	134	5.23103e-17
chr5	116009191	116009804	136	27	5.10029	109	5.3592e-17
chr17	28827747	28829204	196	58	3.39672	138	5.3761e-17
chr6	17015010	17015790	101	12	8.47267	89	5.3876e-17
chr11	70513305	70514500	101	12	9.11875	89	5.38202e-17
chr15	102300608	102301695	172	45	3.8853	127	5.43813e-17
chr18	21054322	21055443	111	16	7.31756	95	5.57562e-17
chr1	192886636	192887210	111	16	7.21707	95	5.56987e-17
chr14	15177935	15179014	111	16	7.34471	95	5.56413e-17
chr6	145694535	145695501	87	7	13.077	80	5.57665e-17
chr13	54722917	54723731	106	14	8.02661	92	5.7456e-17
chr2	155343219	155344394	140	29	4.98568	111	5.97183e-17
chr1	164500456	164501341	127	23	5.5937	104	6.19659e-17
chr1	64578606	64580263	142	30	4.84714	112	6.2331e-17
chr11	102157687	102158978	144	31	4.68036	113	6.45544e-17
chr17	85189773	85190452	158	38	4.20505	120	6.75581e-17
chr1	90597703	90599202	129	24	5.50424	105	6.87657e-17
chr12	88287587	88288959	154	36	4.34175	118	6.87371e-17
chr15	84040272	84041646	154	36	4.34837	118	6.86669e-17
chr11	121567696	121568076	120	20	6.09421	100	6.98237e-17
chr11	98054122	98055069	177	48	3.68778	129	7.20597e-17
chr9	30837550	30838793	103	13	8.20497	90	7.42245e-17
chr5	143941959	143942757	108	15	7.52185	93	7.48901e-17
chr13	100114299	100114892	108	15	7.33205	93	7.4814e-17
chr8	73905104	73906302	95	10	9.95305	85	7.76277e-17
chr11	113667245	113667768	95	10	9.64917	85	7.7549e-17
chr5	28117447	28118612	133	26	5.18729	107	8.13092e-17
chr2	30822413	30823581	135	27	5.12813	108	8.72317e-17
chr8	19784460	19785115	169	44	3.88667	125	8.85141e-17
chr7	16984979	16986692	169	44	3.87076	125	8.84248e-17
chr4	87677565	87679697	124	22	5.65913	102	9.16933e-17
chr2	30092734	30093685	124	22	5.88785	102	9.16009e-17
chr13	56260376	56261346	124	22	5.81262	102	9.15088e-17
chr18	10609481	10610606	137	28	5.04706	109	9.21307e-17
chr6	92040867	92042491	137	28	5.07028	109	9.20382e-17
chr10	59414107	59415486	137	28	4.9723	109	9.19459e-17
chr18	80403254	80404058	110	16	7.25163	94	9.46721e-17
chr6	83004100	83005049	110	16	6.92075	94	9.45773e-17
chr2	173901370	173902054	110	16	6.96412	94	9.44828e-17
chr1	13579297	13580353	110	16	7.15206	94	9.43884e-17
chr10	80972961	80973354	110	16	7.28018	94	9.42942e-17
chr9	63605398	63606595	110	16	7.21625	94	9.42002e-17
chr4	154500561	154501413	139	29	4.8635	110	9.60595e-17
chr3	123210914	123211988	139	29	4.96211	110	9.59639e-17
chr3	58884879	58885280	105	14	7.89128	91	9.82107e-17
chr11	106640194	106641078	219	72	3.06812	147	9.84984e-17
chr13	95128108	95129417	117	19	6.39857	98	9.90892e-17
chr9	37296491	37297834	117	19	6.21347	98	9.8991e-17
chr2	162756823	162758255	126	23	5.5226	103	1.01359e-16
chr1	145850958	145851858	126	23	5.60366	103	1.01259e-16
chr5	97425407	97427521	212	68	3.13199	144	1.02648e-16
chr1	130140481	130141633	159	39	4.09618	120	1.03099e-16
chr15	77671503	77673283	249	90	2.77271	159	1.03267e-16
chr11	69733123	69735436	262	98	2.69482	164	1.03658e-16
chr7	86610732	86611471	149	34	4.41641	115	1.07629e-16
chr19	10175263	10176556	151	35	4.33675	116	1.07841e-16
chr15	82979097	82980465	217	71	3.06363	146	1.09604e-16
chr5	121901910	121903076	128	24	5.42639	104	1.11482e-16
chr10	117282214	117283602	128	24	5.53905	104	1.11373e-16
chr18	39648510	39650132	119	20	6.21058	99	1.15193e-16
chr18	46900846	46902148	119	20	6.21058	99	1.1508e-16
chr9	64880030	64880946	119	20	6.03242	99	1.14968e-16
chr15	77950124	77950655	112	17	6.81144	95	1.15278e-16
chr12	52929616	52931222	130	25	5.3755	105	1.21388e-16
chr14	27783103	27784118	107	15	7.43403	92	1.26312e-16
chr2	151319755	151320608	132	26	5.18707	106	1.31092e-16
chr6	83405844	83407150	121	21	5.85602	100	1.32325e-16
chr5	136611538	136612161	121	21	5.89908	100	1.32197e-16
chr7	36431897	36432766	121	21	5.80669	100	1.32068e-16
chr19	46575617	46578733	225	76	2.9887	149	1.33784e-16
chr11	100180894	100182009	164	42	3.91942	122	1.47472e-16
chr18	36719040	36721122	197	60	3.29004	137	1.52701e-16
chr9	56842540	56843682	91	9	10.1487	82	1.55105e-16
chr6	86992321	86993201	109	16	7.21877	93	1.59629e-16
chr13	17786308	17787683	109	16	7.15327	93	1.59475e-16
chr13	55614028	55615137	109	16	7.15327	93	1.59321e-16
chr10	80039503	80040371	109	16	6.94081	93	1.59167e-16
chr16	90283898	90285038	109	16	7.00216	93	1.59014e-16
chr17	69731818	69733714	140	30	4.74217	110	1.59703e-16
chr19	60865829	60867070	140	30	4.79905	110	1.59549e-16
chr3	32409110	32410136	99	12	8.31569	87	1.59686e-16
chr17	84586963	84588180	158	39	4.06004	119	1.61138e-16
chr9	103266913	103268568	142	31	4.65776	111	1.63853e-16
chr1	156945425	156946979	156	38	4.17649	118	1.64617e-16
chr19	41921718	41923045	125	23	5.53462	102	1.65809e-16
chr15	41278644	41279527	104	14	7.47489	90	1.66761e-16
chr7	29163838	29164791	144	32	4.53498	112	1.66765e-16
chr17	35359228	35359664	148	34	4.41157	114	1.70077e-16
chr16	11253337	11254787	148	34	4.40592	114	1.69915e-16
chr6	38383293	38384684	150	35	4.28972	115	1.69759e-16
chr13	55422945	55423559	82	6	14.6764	76	1.73059e-16
chr10	79316710	79318078	173	47	3.74319	126	1.7766e-16
chr5	122286342	122287528	118	20	6.0556	98	1.91374e-16
chr3	90068850	90069966	118	20	6.01777	98	1.91193e-16
chr3	94719759	94720330	111	17	6.60425	94	1.94405e-16
chrY	2886845	2888973	555	302	1.84006	253	1.95061e-16
chr14	99444751	99445944	96	11	8.89305	85	1.96249e-16
chr3	8244536	8246728	348	155	2.24853	193	1.9838e-16
chr11	4998553	5000142	189	56	3.41276	133	2.16488e-16
chr12	114425731	114426533	101	13	7.83066	88	2.17225e-16
chr11	20531827	20532953	120	21	5.73573	99	2.18657e-16
chr2	26459207	26460171	113	18	6.43865	95	2.34468e-16
chr12	86451474	86452524	113	18	6.37166	95	2.34248e-16
chr14	31437963	31439678	113	18	6.28072	95	2.34028e-16
chr1	182570940	182571987	93	10	9.76781	83	2.35435e-16
chrX	11656939	11657841	75	4	22.4789	71	2.37244e-16
chr18	34918409	34919496	135	28	4.83128	107	2.37264e-16
chr12	112561578	112562072	139	30	4.66026	109	2.56385e-16
chr16	15637017	15638194	139	30	4.71271	109	2.56145e-16
chr2	34626983	34628323	174	48	3.67199	126	2.57973e-16
chr4	135411397	135412778	141	31	4.62514	110	2.62456e-16
chr8	87904350	87905119	153	37	4.24314	116	2.63726e-16
chr12	113826528	113827732	143	32	4.5485	111	2.66792e-16
chr15	79517704	79518695	151	36	4.26367	115	2.67219e-16
chr6	124914962	124915765	108	16	7.15254	92	2.68192e-16
chr14	51544271	51545051	108	16	7.1462	92	2.67943e-16
chr9	79914414	79915876	108	16	7.08504	92	2.67694e-16
chr10	90585966	90587071	124	23	5.58059	101	2.71989e-16
chr17	8614452	8614866	115	19	6.12127	96	2.74343e-16
chr9	121766059	121767299	115	19	6.10726	96	2.74089e-16
chr13	98010784	98011701	98	12	8.77007	86	2.74682e-16
chr13	99695685	99696626	98	12	8.38876	86	2.74429e-16
chr7	148041708	148044691	256	96	2.68739	160	2.76833e-16
chr18	75638214	75638864	103	14	7.58901	89	2.84065e-16
chr2	90927670	90928043	103	14	7.82514	89	2.83803e-16
chr5	35804878	35805198	78	5	19.0136	73	2.84417e-16
chr13	44828689	44829564	87	8	11.419	79	2.9914e-16
chr15	99125268	99125834	87	8	11.3067	79	2.98866e-16
chrX	71211204	71213211	117	20	5.87128	97	3.16996e-16
chr11	59198024	59198482	128	25	5.20039	103	3.21633e-16
chr7	5031514	5032404	128	25	5.1598	103	3.21338e-16
chr2	38391026	38392338	164	43	3.89358	121	3.37848e-16
chr1	36527988	36529022	95	11	9.26516	84	3.41e-16
chr1	52783237	52784313	95	11	9.26516	84	3.40689e-16
chr13	43266600	43267107	95	11	9.35175	84	3.40378e-16
chr10	13272674	13273201	95	11	8.90719	84	3.40068e-16
chr7	117204411	117205833	186	55	3.4081	131	3.53613e-16
chr5	33971713	33972658	119	21	5.80158	98	3.60265e-16
chr4	151413211	151414081	119	21	5.94817	98	3.59938e-16
chr1	74437955	74439230	119	21	5.80292	98	3.59611e-16
chr11	23205575	23206670	119	21	5.68793	98	3.59284e-16
chr9	96789415	96790451	105	15	7.31875	90	3.62165e-16
chr7	17199533	17201085	134	28	4.82291	106	3.80908e-16
chr5	134712723	134713549	112	18	6.42389	94	3.89756e-16
chr14	73109032	73110497	112	18	6.48451	94	3.89403e-16
chr11	98802795	98803851	173	48	3.60444	125	3.92067e-16
chr1	93355376	93356425	136	29	4.76137	107	3.95118e-16
chr8	87502154	87502932	136	29	4.74952	107	3.94761e-16
chr12	112229705	112230864	154	38	4.15298	116	4.01946e-16
chr3	103718000	103719268	140	31	4.64913	109	4.16001e-16
chr17	34066205	34067276	140	31	4.53599	109	4.15627e-16
chr19	54018242	54020210	171	47	3.70842	124	4.16976e-16
chr7	80762766	80763915	150	36	4.19905	114	4.17276e-16
chr5	135164004	135165299	142	32	4.46638	110	4.20799e-16
chr11	60230430	60232062	146	34	4.39385	112	4.23981e-16
chr9	121627857	121629467	146	34	4.40067	112	4.23602e-16
chr19	46378692	46380621	210	69	3.05693	141	4.3511e-16
chr3	100597293	100598088	107	16	6.94501	91	4.49916e-16
chr12	82960731	82962145	107	16	6.98598	91	4.49515e-16
chr12	86679889	86680636	97	12	8.5949	85	4.73053e-16
chr14	70552944	70553849	97	12	8.42408	85	4.72631e-16
chr18	70727694	70728445	89	9	10.1343	80	4.73688e-16
chr13	37574403	37575347	102	14	7.72372	88	4.83503e-16
chr11	75274344	75276276	213	71	3.03641	142	5.1245e-16
chr12	56592823	56594046	127	25	5.25145	102	5.22382e-16
chr4	149943213	149944264	116	20	6.08813	96	5.24552e-16
chr3	136344100	136344726	86	8	11.1639	78	5.29061e-16
chr3	157694233	157694961	86	8	10.9126	78	5.28592e-16
chr16	91647095	91648644	161	42	3.85314	119	5.44972e-16
chr2	29820671	29821629	109	17	6.53761	92	5.47073e-16
chr8	85689145	85690188	109	17	6.42364	92	5.46589e-16
chr9	44412201	44413553	131	27	4.86987	104	5.87417e-16
chr4	132566943	132568213	118	21	5.63009	97	5.94577e-16
chr7	7230287	7231333	172	48	3.61118	124	5.99965e-16
chr15	12754128	12755120	133	28	4.77962	105	6.13558e-16
chr18	77952001	77953389	104	15	7.23698	89	6.15776e-16
chr13	109106044	109107156	135	29	4.66292	106	6.35393e-16
chr7	133935394	133936317	135	29	4.69135	106	6.34835e-16
chr3	146162317	146163427	99	13	7.85371	86	6.35848e-16
chr15	28010863	28011361	151	37	4.11664	114	6.45069e-16
chr11	5077142	5077567	137	30	4.63837	107	6.51077e-16
chr3	138189663	138191182	120	22	5.52753	98	6.62164e-16
chr2	127952656	127954027	120	22	5.47	98	6.61585e-16
chr13	34093946	34094854	120	22	5.62512	98	6.61007e-16
chr15	31459877	31461311	139	31	4.57897	108	6.61662e-16
chr12	114238144	114239533	147	35	4.24078	112	6.64738e-16
chr12	70638329	70640687	234	84	2.81822	150	6.7305e-16
chr7	80682476	80683114	179	52	3.46906	127	6.79082e-16
chr11	115675246	115676551	186	56	3.35859	130	7.3497e-16
chr3	132754253	132755292	113	19	6.20608	94	7.59976e-16
chr2	156688490	156689354	113	19	6.13205	94	7.59316e-16
chr17	13200519	13201250	113	19	6.01481	94	7.58657e-16
chr13	24923268	24924192	106	16	6.73199	90	7.6024e-16
chr15	36596245	36596751	106	16	6.98375	90	7.59582e-16
chr9	107884913	107886245	164	44	3.8104	120	7.61152e-16
chr15	80541049	80542628	217	74	2.95798	143	7.71318e-16
chr6	146525727	146526997	162	43	3.84618	119	8.03e-16
chr13	30075878	30077257	96	12	8.59109	84	8.15481e-16
chr10	80748350	80748832	96	12	8.30857	84	8.14778e-16
chr10	110943113	110944127	96	12	8.30857	84	8.14077e-16
chr5	92934130	92935022	101	14	7.57543	87	8.23725e-16
chr10	119912113	119913511	101	14	7.5758	87	8.23017e-16
chr15	98768570	98768895	88	9	9.93914	79	8.31074e-16
chr1	80336294	80337886	115	20	5.81556	95	8.67132e-16
chr1	99665959	99667192	115	20	5.81556	95	8.66389e-16
chr12	100630353	100631945	115	20	5.94406	95	8.65646e-16
chr11	119803716	119804622	115	20	5.94763	95	8.64905e-16
chr11	93746180	93748290	215	73	2.96103	142	8.66611e-16
chr4	34829605	34830439	108	17	6.66854	91	9.16464e-16
chr5	124356833	124357816	130	27	4.87527	103	9.44262e-16
chr10	80755353	80756233	130	27	4.87552	103	9.43456e-16
chr16	45158184	45159557	117	21	5.71222	96	9.77658e-16
chr4	59201805	59202816	82	7	12.2962	75	9.9859e-16
chr14	48268777	48269576	79	6	13.1728	73	1.00319e-15
chr4	83131551	83132874	134	29	4.68856	105	1.01425e-15
chr11	51670728	51672525	134	29	4.73405	105	1.01339e-15
chr19	41556648	41557880	93	11	8.9842	82	1.01907e-15
chr6	72907845	72908806	103	15	7.20037	88	1.03959e-15
chr14	47896084	47897060	103	15	7.15613	88	1.03871e-15
chr9	99143335	99144260	146	35	4.17499	111	1.04503e-15
chr6	47544203	47545681	138	31	4.56968	107	1.05115e-15
chr1	53841240	53842365	110	18	6.25805	92	1.08313e-15
chr5	150480657	150481425	98	13	7.96295	85	1.0839e-15
chr4	134708455	134709759	98	13	7.91295	85	1.08299e-15
chr10	62801051	62802135	98	13	7.87583	85	1.08207e-15
chr17	47766198	47767041	98	13	7.62073	85	1.08116e-15
chr17	31700909	31702579	165	45	3.72599	120	1.10104e-15
chr8	59989790	59991554	121	23	5.43302	98	1.18706e-15
chr12	85028891	85029862	121	23	5.36073	98	1.18606e-15
chr11	3548686	3549490	121	23	5.28708	98	1.18507e-15
chr12	106922807	106923824	112	19	6.0407	93	1.25858e-15
chr2	92023240	92024477	105	16	6.64757	89	1.27995e-15
chr1	136311723	136312511	105	16	6.82696	89	1.27887e-15
chr19	47984504	47985335	105	16	6.56341	89	1.2778e-15
chr8	109817073	109817750	123	24	5.27178	99	1.28251e-15
chr15	68193870	68195358	159	42	3.80932	117	1.29827e-15
chr11	21544230	21544782	125	25	5.07851	100	1.37439e-15
chr6	48036089	48036855	95	12	7.96934	83	1.40338e-15
chr1	54982394	54983503	100	14	7.58551	86	1.40322e-15
chr10	127533569	127534157	100	14	7.5008	86	1.40205e-15
chr5	147644419	147645042	114	20	5.85033	94	1.43438e-15
chr16	70314100	70314953	114	20	5.79766	94	1.43319e-15
chr5	135553992	135554401	72	4	19.8716	68	1.43942e-15
chr5	25035144	25036132	127	26	4.95328	101	1.45006e-15
chr1	155333851	155334991	127	26	4.95442	101	1.44886e-15
chr9	70350965	70351782	87	9	10.5829	78	1.45601e-15
chr15	72758997	72760602	193	61	3.17892	132	1.5152e-15
chr2	153171024	153172354	129	27	4.90021	102	1.51754e-15
chr5	115607733	115608900	151	38	3.97928	113	1.52572e-15
chr3	32635273	32636648	151	38	3.99296	113	1.52446e-15
chr10	94150933	94151939	107	17	6.3362	90	1.53131e-15
chr5	140302371	140303053	131	28	4.73082	103	1.57255e-15
chr1	92949156	92950464	131	28	4.70701	103	1.57125e-15
chr8	116963213	116964220	131	28	4.75087	103	1.56996e-15
chr4	40215110	40216224	116	21	5.79822	95	1.60202e-15
chr9	63450126	63450666	116	21	5.62468	95	1.60071e-15
chr9	123021893	123022706	116	21	5.62468	95	1.59939e-15
chr4	117507528	117509314	133	29	4.65357	104	1.61197e-15
chr4	98589517	98590970	135	30	4.57118	105	1.64498e-15
chr15	99633440	99634006	139	32	4.39581	107	1.67436e-15
chr5	139625356	139626829	175	51	3.48234	124	1.67664e-15
chr2	44782298	44783197	102	15	7.26485	87	1.75236e-15
chr14	8606323	8606921	102	15	7.08665	87	1.75093e-15
chr1	87689816	87690742	92	11	8.90199	81	1.75507e-15
chr8	8689710	8690715	92	11	8.67486	81	1.75364e-15
chr8	124999781	125000275	92	11	8.65657	81	1.75221e-15
chr19	6117853	6118702	118	22	5.45184	96	1.7647e-15
chr2	38403674	38404226	78	6	14.3497	72	1.7846e-15
chr4	155108405	155109352	97	13	7.8152	84	1.8451e-15
chr1	193398847	193400147	160	43	3.7666	117	1.89262e-15
chr2	22600200	22600816	120	23	5.25962	97	1.92889e-15
chr6	143114954	143116352	122	24	5.29361	98	2.08579e-15
chr19	5636859	5637988	122	24	5.18572	98	2.0841e-15
chr6	116287847	116288516	89	10	9.33252	79	2.1583e-15
chr3	16082869	16083833	89	10	9.61579	79	2.15656e-15
chr13	114408461	114409061	89	10	9.73457	79	2.15481e-15
chrX	20002291	20003674	89	10	9.21152	79	2.15307e-15
chr5	139341357	139342009	124	25	5.03778	99	2.21912e-15
chr2	127095574	127096641	124	25	5.04673	99	2.21733e-15
chr4	137149445	137150664	152	39	3.98877	113	2.29145e-15
chr10	58785754	58786610	94	12	8.2109	82	2.40922e-15
chr14	56340650	56341290	94	12	8.16354	82	2.40729e-15
chr10	80568356	80569110	106	17	6.27698	89	2.57914e-15
chr5	20930509	20931360	115	21	5.60657	94	2.65458e-15
chr2	154482508	154483299	115	21	5.69792	94	2.65245e-15
chr15	78199326	78199685	115	21	5.68253	94	2.65032e-15
chr1	152239671	152240972	140	33	4.34443	107	2.65622e-15
chr18	61336162	61336916	83	8	10.7337	75	2.92864e-15
chr18	21159560	21160980	117	22	5.42774	95	2.92789e-15
chr3	157196927	157197832	117	22	5.38935	95	2.92555e-15
chr2	11474716	11475829	117	22	5.33325	95	2.92321e-15
chr15	27557583	27557996	117	22	5.44128	95	2.92088e-15
chr10	20031663	20033095	179	54	3.35661	125	2.98375e-15
chr3	32295696	32296863	101	15	6.86774	86	2.98233e-15
chr2	37557805	37559522	101	15	6.77047	86	2.97996e-15
chr13	47138435	47140083	101	15	7.10171	86	2.97758e-15
chr18	56732261	56733345	108	18	6.1489	90	3.01542e-15
chr10	19653415	19654893	108	18	6.07564	90	3.01303e-15
chr15	100325099	100325969	108	18	6.09902	90	3.01064e-15
chr1	153740980	153741426	91	11	8.87505	80	3.05008e-15
chr16	31948193	31948986	119	23	5.3795	96	3.16635e-15
chr3	127539934	127540804	96	13	7.61571	83	3.17391e-15
chr9	44689138	44689938	96	13	7.64735	83	3.1714e-15
chr10	126727349	126728715	168	48	3.50037	120	3.22164e-15
chr8	82162578	82164334	184	57	3.27353	127	3.3715e-15
chr11	87860653	87862174	184	57	3.25025	127	3.36883e-15
chr14	55172778	55173832	121	24	5.09498	97	3.39617e-15
chr1	63159423	63161403	123	25	4.93951	98	3.61331e-15
chr11	109223703	109224987	123	25	4.99725	98	3.61047e-15
chr11	104302732	104304505	182	56	3.28636	126	3.71887e-15
chr6	37820485	37821634	88	10	9.22766	78	3.77284e-15
chr4	114729028	114730519	147	37	4.06059	110	3.85209e-15
chr5	114221291	114222068	112	20	5.74769	92	3.92699e-15
chr19	43827164	43828146	127	27	4.81986	100	3.94628e-15
chr18	25826571	25826976	98	14	7.22061	84	4.06948e-15
chr4	131767498	131768390	98	14	7.51527	84	4.06629e-15
chr13	64262769	64264190	98	14	7.14598	84	4.06311e-15
chr7	108011303	108012199	98	14	7.05441	84	4.05993e-15
chr5	143582987	143583757	129	28	4.6586	101	4.05717e-15
chr7	134919982	134921272	143	35	4.11747	108	4.05464e-15
chr1	108655310	108656657	131	29	4.58632	102	4.14366e-15
chr15	38399931	38401145	139	33	4.22674	106	4.19067e-15
chr5	139959875	139960757	133	30	4.4718	103	4.1967e-15
chr2	132078239	132079323	133	30	4.45778	103	4.19344e-15
chr8	119445016	119446081	135	31	4.38946	104	4.21727e-15
chr19	3767328	3768922	135	31	4.48304	104	4.214e-15
chr18	25326652	25327964	114	21	5.49197	93	4.34759e-15
chr6	88468539	88469307	114	21	5.51724	93	4.34421e-15
chr5	130006721	130007941	114	21	5.55781	93	4.34085e-15
chr4	58924838	58925917	114	21	5.69825	93	4.33748e-15
chr2	163470332	163471066	114	21	5.64837	93	4.33413e-15
chr8	97855146	97856457	158	43	3.72453	115	4.49147e-15
chr14	70456036	70457185	158	43	3.72114	115	4.488e-15
chr8	122895550	122896406	156	42	3.77168	114	4.76464e-15
chr2	32612485	32613359	116	22	5.28767	94	4.76306e-15
chr1	37486430	37487516	116	22	5.46157	94	4.75938e-15
chr19	53387659	53388955	116	22	5.35944	94	4.75572e-15
chr18	67800507	67801405	100	15	6.95864	85	5.02577e-15
chr3	68930262	68931380	100	15	7.13973	85	5.02191e-15
chr8	89269171	89270399	100	15	6.73514	85	5.01805e-15
chr9	122260469	122261395	100	15	6.97024	85	5.01419e-15
chr19	28085141	28086418	100	15	7.08431	85	5.01034e-15
chr8	11557588	11558702	154	41	3.82131	113	5.00808e-15
chr5	114755788	114756128	90	11	8.77549	79	5.26641e-15
chr2	70662943	70664123	90	11	8.54688	79	5.26238e-15
chr1	132993400	132994680	120	24	5.12022	96	5.50977e-15
chr3	60304550	60305877	109	19	5.98639	90	5.74243e-15
chr13	97312251	97313453	109	19	5.96106	90	5.73805e-15
chr15	76180868	76182348	210	73	2.91279	137	5.73712e-15
chr11	116704011	116705208	161	45	3.63396	116	6.09055e-15
chr10	82226247	82227056	102	16	6.75072	86	6.09145e-15
chr9	21042959	21043884	102	16	6.72371	86	6.08681e-15
chr18	12358093	12358799	126	27	4.78248	99	6.32853e-15
chr17	13498686	13499284	170	50	3.42388	120	6.34497e-15
chr1	154613236	154614283	111	20	5.82918	91	6.46333e-15
chr7	128060972	128061920	111	20	5.66369	91	6.45842e-15
chr16	5049689	5051008	140	34	4.16776	106	6.49476e-15
chr15	34012047	34013114	159	44	3.69728	115	6.49169e-15
chr4	135333775	135334123	87	10	9.13219	77	6.53843e-15
chrX	11713252	11714388	87	10	9.00452	77	6.53349e-15
chr19	47805176	47806501	138	33	4.18987	105	6.58765e-15
chr2	160556534	160558281	130	29	4.62956	101	6.58869e-15
chr15	76734217	76735543	191	62	3.08178	129	6.58551e-15
chr16	90934453	90935597	136	32	4.25631	104	6.64451e-15
chr4	154597056	154598030	132	30	4.46959	102	6.64566e-15
chr11	6374836	6376366	132	30	4.46909	102	6.64065e-15
chr6	125114757	125116029	134	31	4.43722	103	6.65659e-15
chr16	11134094	11135208	134	31	4.4204	103	6.65158e-15
chr5	20560455	20562419	168	49	3.4853	119	6.84039e-15
chr2	179711168	179711955	97	14	7.36931	83	6.83844e-15
chr3	132519638	132520017	92	12	8.21069	80	7.07914e-15
chr9	122774810	122775347	92	12	7.89245	80	7.07383e-15
chr3	102824192	102825116	113	21	5.56407	92	7.10289e-15
chr8	113782338	113783409	113	21	5.60789	92	7.09757e-15
chr12	111839420	111840438	113	21	5.60706	92	7.09225e-15
chr10	79516098	79516962	113	21	5.52776	92	7.08695e-15
chr19	47036164	47037094	113	21	5.45814	92	7.08165e-15
chr5	66088826	66089902	104	17	6.33786	87	7.13381e-15
chr5	115017045	115018165	104	17	6.33786	87	7.12849e-15
chr3	157609777	157611224	104	17	6.18777	87	7.12317e-15
chr16	93711719	93712673	104	17	6.34691	87	7.11786e-15
chr2	91022353	91024400	155	42	3.7582	113	7.25605e-15
chr4	144783966	144785166	115	22	5.24839	93	7.73645e-15
chr7	29157063	29158282	151	40	3.80434	111	8.12222e-15
chr4	108952589	108953214	106	18	6.18143	88	8.30099e-15
chr19	7342682	7343740	106	18	5.92845	88	8.29483e-15
chr2	167246775	167247709	117	23	5.12813	94	8.34843e-15
chr3	88424841	88425779	99	15	7.06833	84	8.43076e-15
chr10	79166961	79167653	99	15	6.96168	84	8.42451e-15
chr13	9010800	9011671	162	46	3.58364	116	8.58881e-15
chr18	34936348	34937628	119	24	5.13979	95	8.89508e-15
chr10	80164532	80165528	119	24	4.95886	95	8.8885e-15
chr4	155265179	155266989	147	38	3.95648	109	8.89437e-15
chr5	122161099	122162127	89	11	8.67799	78	9.05275e-15
chr14	98567543	98569271	94	13	7.25648	81	9.19003e-15
chr16	91010946	91012019	108	19	5.73132	89	9.44446e-15
chr9	20756780	20757655	123	26	4.89908	97	9.77178e-15
chr9	107456245	107457722	158	44	3.59607	114	9.89281e-15
chr13	51196325	51196958	72	5	15.2367	67	9.95397e-15
chr5	115790588	115791524	125	27	4.68776	98	1.00844e-14
chr2	49306356	49308207	125	27	4.74827	98	1.0077e-14
chr1	154749377	154750979	125	27	4.74095	98	1.00696e-14
chr3	95021101	95022093	139	34	4.13509	105	1.01211e-14
chr11	72951094	72952075	139	34	4.18319	105	1.01137e-14
chr2	118571176	118572403	101	16	6.39433	85	1.01324e-14
chr3	146349302	146349844	127	28	4.64998	99	1.02875e-14
chr2	130099609	130100542	127	28	4.66862	99	1.028e-14
chr1	39633318	39634534	127	28	4.68662	99	1.02725e-14
chr5	143874065	143874895	129	29	4.49222	100	1.04264e-14
chr11	53113083	53114544	200	68	2.95477	132	1.04723e-14
chr18	32070055	32071087	133	31	4.38394	102	1.04878e-14
chr5	119009673	119011655	133	31	4.32274	102	1.04802e-14
chr2	90909991	90910930	133	31	4.33042	102	1.04725e-14
chr7	104229641	104231923	174	53	3.30854	121	1.09361e-14
chr16	17619252	17619729	86	10	8.74734	76	1.12675e-14
chr1	78654088	78655143	96	14	7.28209	82	1.15719e-14
chr12	110073671	110074739	96	14	7.00518	82	1.15635e-14
chr5	140864954	140865583	112	21	5.46031	91	1.16111e-14
chr1	169214365	169215552	103	17	6.11458	86	1.19202e-14
chr14	52816257	52817425	103	17	6.22272	86	1.19116e-14
chr16	4963938	4964821	103	17	6.28588	86	1.19029e-14
chr6	31166249	31167466	91	12	7.63379	79	1.20816e-14
chr6	100236657	100238197	91	12	8.17906	79	1.20729e-14
chr13	9092628	9093995	91	12	8.14363	79	1.20642e-14
chr12	55757162	55757872	91	12	7.95708	79	1.20555e-14
chr6	113256373	113258024	163	47	3.53631	116	1.20543e-14
chr9	114661759	114662546	150	40	3.80195	110	1.24732e-14
chr2	174152648	174153604	114	22	5.41302	92	1.25922e-14
chr13	69749878	69751145	114	22	5.21958	92	1.25832e-14
chr14	61791466	61792430	114	22	5.28025	92	1.25741e-14
chr4	10934331	10935361	105	18	6.12312	87	1.37484e-14
chr3	58495228	58496617	105	18	5.99738	87	1.37386e-14
chr13	99584485	99585670	105	18	6.08009	87	1.37287e-14
chr19	30104361	30105558	105	18	5.87252	87	1.37189e-14
chr13	3371795	3373450	232	88	2.64023	144	1.41978e-14
chr8	47636967	47637673	144	37	3.99354	107	1.43559e-14
chr7	54100647	54102662	182	58	3.16232	124	1.48951e-14
chr10	7382340	7383459	142	36	3.99417	106	1.49149e-14
chr14	70558934	70560042	107	19	5.71849	88	1.55992e-14
chr19	26680767	26682437	107	19	5.68516	88	1.55881e-14
chr5	77694333	77695957	122	26	4.75827	96	1.56597e-14
chr13	18035648	18036536	80	8	11.2502	72	1.58346e-14
chr10	17775000	17775757	80	8	11.2512	72	1.58233e-14
chr4	133523058	133524285	138	34	4.13873	104	1.58248e-14
chr13	39040165	39040509	68	4	19.1254	64	1.58662e-14
chr10	12543703	12544069	68	4	19.127	64	1.58549e-14
chr5	89149556	89151021	124	27	4.65026	97	1.60666e-14
chr19	5272496	5273703	124	27	4.70601	97	1.60551e-14
chr17	79753748	79755338	136	33	4.22279	103	1.61389e-14
chr7	97278186	97279537	136	33	4.15324	103	1.61275e-14
chr13	14155175	14157466	126	28	4.59384	98	1.63559e-14
chr2	11422864	11423925	134	32	4.24178	102	1.63813e-14
chr1	174306329	174307560	128	29	4.48129	99	1.65313e-14
chr15	9000510	9001994	132	31	4.34837	101	1.653e-14
chr15	97614527	97615343	130	30	4.46868	100	1.65752e-14
chr12	33638391	33639806	164	48	3.44817	116	1.68624e-14
chr19	5567487	5568516	109	20	5.51564	89	1.72688e-14
chr17	25409836	25411382	185	60	3.13322	125	1.77634e-14
chr11	52173986	52175300	151	41	3.71809	110	1.81723e-14
chr11	88579216	88580406	111	21	5.30555	90	1.9015e-14
chr15	7166953	7167498	111	21	5.48488	90	1.90016e-14
chr12	76696657	76697859	85	10	8.78688	75	1.95494e-14
chr14	119336746	119337698	85	10	9.08545	75	1.95357e-14
chr8	109459328	109460372	102	17	6.01112	85	1.98533e-14
chr12	71087437	71088464	102	17	6.32655	85	1.98393e-14
chr6	146590786	146591969	113	22	5.26629	91	2.05897e-14
chr18	38654439	38654867	90	12	7.51533	78	2.07084e-14
chr4	124761758	124763002	115	23	5.0297	92	2.20588e-14
chr2	29968030	29968487	115	23	5.04047	92	2.20434e-14
chr12	88728658	88729697	115	23	5.09491	92	2.2028e-14
chr9	96530961	96532113	115	23	5.1301	92	2.20126e-14
chr7	82600031	82600932	143	37	3.8949	106	2.232e-14
chr12	81537151	81538009	104	18	5.86418	86	2.28285e-14
chr15	57966044	57967025	141	36	3.9813	105	2.32532e-14
chr5	108494397	108495502	165	49	3.42307	116	2.35921e-14
chr2	128232821	128233199	97	15	6.90873	82	2.39264e-14
chr13	49516137	49517293	97	15	6.58526	82	2.39097e-14
chr7	71432221	71433015	97	15	6.51693	82	2.38931e-14
chr1	137028758	137030029	139	35	4.03808	104	2.40527e-14
chr5	73305118	73306313	119	25	4.83465	94	2.42835e-14
chr12	81360368	81361796	119	25	4.92065	94	2.42667e-14
chr5	65882956	65884757	179	57	3.17336	122	2.45312e-14
chr17	73185499	73187155	172	53	3.28651	119	2.45605e-14
chr13	24853112	24854036	106	19	5.64032	87	2.57185e-14
chr10	22450427	22451937	106	19	5.67917	87	2.57007e-14
chr14	31528498	31530141	106	19	5.66504	87	2.56829e-14
chr10	110735318	110736101	123	27	4.61299	96	2.57138e-14
chr19	29879620	29881302	133	32	4.28279	101	2.58478e-14
chr18	10181231	10182495	125	28	4.60498	97	2.61195e-14
chr6	47785448	47786414	125	28	4.62617	97	2.61015e-14
chr3	33698469	33699624	125	28	4.57675	97	2.60836e-14
chr15	76437641	76438243	125	28	4.49212	97	2.60656e-14
chr9	20682292	20683148	127	29	4.4261	98	2.62716e-14
chr8	97958260	97959076	129	30	4.34417	99	2.62708e-14
chr18	77303536	77304609	92	13	7.20219	79	2.64748e-14
chr3	96531305	96532137	92	13	7.54658	79	2.64566e-14
chr5	135869947	135870617	87	11	8.68414	76	2.6705e-14
chr13	45484718	45485436	87	11	8.15642	76	2.66867e-14
chr17	35985037	35985390	87	11	8.10403	76	2.66684e-14
chr15	79980028	79980359	87	11	8.59792	76	2.66501e-14
chr3	50192222	50192655	79	8	10.2553	71	2.7665e-14
chr14	47917737	47918405	79	8	10.9445	71	2.76461e-14
chr6	91633576	91634890	99	16	6.22867	83	2.8244e-14
chr4	134090470	134091380	99	16	6.49488	83	2.82247e-14
chr13	49286788	49287435	99	16	6.49701	83	2.82054e-14
chr14	103745326	103746414	99	16	6.55068	83	2.81862e-14
chr14	121309632	121310977	99	16	6.55068	83	2.8167e-14
chr6	49213146	49214259	108	20	5.43593	88	2.82255e-14
chr6	129234436	129234800	108	20	5.43593	88	2.82063e-14
chr2	90419850	90421176	108	20	5.59432	88	2.81871e-14
chr15	101114092	101114994	168	51	3.32058	117	2.94083e-14
chr8	123062377	123063904	148	40	3.77168	108	2.93985e-14
chr9	59333482	59334944	148	40	3.75126	108	2.93786e-14
chr3	121517556	121518418	76	7	10.9202	69	3.08663e-14
chr11	80289965	80291422	110	21	5.25775	89	3.08502e-14
chr13	112475920	112477113	73	6	13.0656	67	3.267e-14
chr19	41337584	41338851	144	38	3.82553	106	3.27917e-14
chr1	169238439	169239193	101	17	5.99585	84	3.28532e-14
chr7	52721763	52722418	101	17	5.98735	84	3.2831e-14
chr19	3851426	3852377	94	14	7.13492	80	3.28483e-14
chr2	144095925	144096906	112	22	5.31806	90	3.32577e-14
chr5	124561686	124562869	142	37	3.84605	105	3.43488e-14
chr4	141346307	141347007	114	23	4.98597	91	3.5476e-14
chr2	30270784	30271969	153	43	3.63242	110	3.74825e-14
chr13	114584231	114585455	103	18	5.79387	85	3.76312e-14
chr8	127420587	127422237	151	42	3.65079	109	4.02265e-14
chr6	113646664	113648121	130	31	4.30477	99	4.13603e-14
chr2	35516933	35517764	81	9	9.23063	72	4.14812e-14
chr9	35018411	35018849	81	9	10.0371	72	4.14533e-14
chr17	87681383	87683266	203	72	2.85425	131	4.16142e-14
chr17	30141095	30142635	128	30	4.3357	98	4.16647e-14
chr5	137748434	137749228	126	29	4.38775	97	4.17514e-14
chr7	20461748	20462786	147	40	3.70356	107	4.57462e-14
chr4	86221273	86222018	107	20	5.61577	87	4.68966e-14
chr4	150431442	150432403	107	20	5.61577	87	4.68653e-14
chr11	116442005	116443057	107	20	5.43401	87	4.6834e-14
chr11	118947088	118947996	107	20	5.52396	87	4.68027e-14
chr14	32064115	32065075	107	20	5.50669	87	4.67715e-14
chr19	60831654	60833043	107	20	5.41444	87	4.67403e-14
chr12	29320514	29321236	98	16	6.39837	82	4.75185e-14
chr14	31362192	31363194	98	16	6.18976	82	4.74868e-14
chr14	46277421	46278351	98	16	6.18976	82	4.74552e-14
chr6	145553239	145553562	78	8	9.81488	70	4.89056e-14
chr12	103521026	103521570	78	8	10.3451	70	4.88731e-14
chr2	31759271	31759655	66	4	18.2264	62	5.29003e-14
chr10	118070536	118070972	111	22	5.20368	89	5.4787e-14
chr17	71824233	71825340	111	22	5.16981	89	5.47507e-14
chr15	36212251	36213254	111	22	5.16224	89	5.47144e-14
chr9	7780316	7781323	111	22	5.15798	89	5.46782e-14
chr13	3536848	3538033	93	14	7.04221	79	5.6145e-14
chr12	103707199	103707860	93	14	6.78627	79	5.61079e-14
chr2	152656248	152657608	139	36	3.86347	103	5.61644e-14
chr3	96500790	96501599	83	10	9.11689	73	5.89436e-14
chr1	91826640	91827774	83	10	8.71751	73	5.89047e-14
chr1	136456632	136458039	83	10	8.71751	73	5.88658e-14
chr4	133312514	133313772	175	56	3.16713	119	6.0345e-14
chr6	86682631	86683702	115	24	4.82355	91	6.07737e-14
chr3	100489042	100490248	88	12	7.85371	76	6.07469e-14
chr5	117565570	117566432	102	18	5.85033	84	6.27566e-14
chr12	11272276	11273565	121	27	4.5485	94	6.60352e-14
chr4	140539314	140539869	127	30	4.30029	97	6.63287e-14
chr1	137043074	137044633	127	30	4.33512	97	6.62851e-14
chr1	192849288	192850657	127	30	4.33512	97	6.62416e-14
chr4	138686150	138687145	123	28	4.45208	95	6.6506e-14
chr18	5334050	5335015	95	15	6.61071	80	6.77526e-14
chr9	96096352	96097132	95	15	6.62173	80	6.77082e-14
chr2	24830222	24831752	157	46	3.44067	111	6.952e-14
chr9	119231102	119232501	157	46	3.43318	111	6.94745e-14
chr14	32978532	32979139	104	19	5.55816	85	7.00448e-14
chr5	34678559	34679945	178	58	3.09928	120	7.21141e-14
chr6	47827323	47828105	80	9	9.1514	71	7.26773e-14
chr17	73266808	73268813	171	54	3.18572	117	7.44837e-14
chr7	52124479	52125622	144	39	3.72101	105	7.481e-14
chr15	57526858	57527904	155	45	3.50129	110	7.53925e-14
chr16	17405381	17406477	106	20	5.3908	86	7.70717e-14
chr4	140257838	140258995	90	13	7.267	77	7.71771e-14
chr12	55292202	55292659	90	13	6.97782	77	7.7127e-14
chr5	138635371	138636516	142	38	3.7421	104	7.91227e-14
chr4	40917664	40918438	97	16	6.36367	81	7.97812e-14
chr13	93300320	93301247	97	16	6.16041	81	7.97294e-14
chr14	55259972	55260934	97	16	6.1266	81	7.96777e-14
chr1	167932370	167933732	108	21	5.26651	87	8.34536e-14
chr10	70810025	70811224	108	21	5.28317	87	8.33996e-14
chr14	31292435	31293161	108	21	5.17483	87	8.33456e-14
chr5	151325009	151325481	77	8	10.7256	69	8.64231e-14
chr11	20100826	20102094	138	36	3.86667	102	8.7471e-14
chr3	87945470	87947314	151	43	3.53475	108	8.79499e-14
chr3	107135131	107137134	160	48	3.35987	112	8.85221e-14
chr9	119803746	119804783	110	22	5.11151	88	8.91018e-14
chrX	166424472	166425212	110	22	5.20458	88	8.90443e-14
chr1	97210046	97211023	99	17	5.87712	82	9.19709e-14
chr12	25335719	25337179	149	42	3.55451	107	9.46381e-14
chr4	40800419	40801740	134	34	4.01876	100	9.49178e-14
chr19	53977410	53978462	92	14	6.98311	78	9.50091e-14
chr15	96539694	96540752	158	47	3.37613	111	9.67127e-14
chr1	184185154	184185725	74	7	11.2266	67	9.82092e-14
chr4	140616002	140616974	114	24	4.78653	90	9.81944e-14
chr10	120912720	120914098	114	24	4.7505	90	9.81314e-14
chr4	134762000	134762571	116	25	4.68318	91	1.01488e-13
chr10	53316267	53317702	116	25	4.66121	91	1.01423e-13
chr15	99532264	99533054	116	25	4.8269	91	1.01358e-13
chr13	38085523	38086329	82	10	8.96893	72	1.02073e-13
chr13	63668979	63669625	82	10	8.49688	72	1.02008e-13
chr5	125002550	125003189	101	18	5.79297	83	1.03827e-13
chr2	28395566	28395981	101	18	5.7549	83	1.03761e-13
chr2	102240171	102241510	101	18	5.7549	83	1.03695e-13
chr13	43398690	43399806	101	18	5.84847	83	1.03628e-13
chr13	81849814	81851092	101	18	5.84847	83	1.03562e-13
chr5	102498100	102499349	87	12	7.7118	75	1.03619e-13
chr5	111082107	111082795	87	12	7.7118	75	1.03553e-13
chr3	129762705	129763976	87	12	7.76446	75	1.03487e-13
chr11	97197569	97198018	87	12	7.85476	75	1.03421e-13
chr15	36936602	36937522	126	30	4.33119	96	1.04006e-13
chr5	111938150	111939175	120	27	4.50025	93	1.04512e-13
chr15	76020245	76021096	120	27	4.51779	93	1.04445e-13
chr1	95202091	95202673	71	6	13.849	65	1.04646e-13
chr13	56236459	56237076	71	6	13.9784	65	1.04579e-13
chr9	100446025	100447256	124	29	4.32155	95	1.04672e-13
chr18	36048674	36050053	122	28	4.36605	94	1.04816e-13
chr6	115625921	115626970	122	28	4.38613	94	1.0475e-13
chr10	77068631	77069711	122	28	4.42789	94	1.04684e-13
chr3	88357299	88358312	94	15	6.39176	79	1.13026e-13
chr2	36075343	36075992	94	15	6.69506	79	1.12955e-13
chr8	86496242	86497130	94	15	6.33103	79	1.12884e-13
chr8	123060972	123062093	94	15	6.33103	79	1.12812e-13
chr15	72920669	72921580	154	45	3.4787	109	1.13316e-13
chr1	162836140	162837273	103	19	5.62542	84	1.14358e-13
chr16	91826041	91826402	103	19	5.71444	84	1.14286e-13
chr5	93521565	93523602	141	38	3.71575	103	1.21132e-13
chr3	122686872	122688005	105	20	5.3548	85	1.25456e-13
chr5	144861059	144861782	79	9	9.48313	70	1.25922e-13
chr3	40548744	40549846	89	13	7.0604	76	1.30365e-13
chr2	26788723	26789440	89	13	7.2445	76	1.30283e-13
chr5	141099348	141100402	96	16	6.24035	80	1.32504e-13
chr13	14705064	14705916	96	16	6.30013	80	1.32421e-13
chr12	4599519	4600620	96	16	6.26779	80	1.32338e-13
chr19	4191851	4192788	96	16	6.37588	80	1.32255e-13
chr7	133942237	133943655	150	43	3.51549	107	1.32881e-13
chr2	25127422	25128165	107	21	5.30154	86	1.35047e-13
chr12	112126955	112127801	107	21	5.30934	86	1.34962e-13
chr2	158372522	158372894	84	11	7.97709	73	1.36165e-13
chr19	7015795	7016478	84	11	8.26033	73	1.3608e-13
chr16	20672657	20673445	84	11	7.88669	73	1.35996e-13
chr16	37867891	37869057	84	11	7.88669	73	1.35911e-13
chr18	84758062	84759415	109	22	5.05661	87	1.43637e-13
chr6	56746996	56748177	109	22	5.07987	87	1.43547e-13
chr7	29165987	29168547	282	125	2.27353	157	1.45253e-13
chr14	21894922	21895600	76	8	9.60045	68	1.50664e-13
chr3	95032028	95033142	111	23	4.95319	88	1.5103e-13
chr2	153433773	153434436	111	23	4.86515	88	1.50936e-13
chr2	71624656	71625905	98	17	5.87785	81	1.51444e-13
chr7	88715937	88716891	98	17	5.80951	81	1.51351e-13
chr5	66154521	66156378	131	33	3.99163	98	1.51816e-13
chr11	102993585	102994721	129	32	4.03156	97	1.5672e-13
chr9	70390151	70391302	113	24	4.847	89	1.56762e-13
chr8	35869863	35871625	155	46	3.3989	109	1.57753e-13
chr2	59808510	59808932	91	14	6.91348	77	1.58795e-13
chr16	8671546	8672531	91	14	6.53358	77	1.58697e-13
chr5	20387164	20388681	127	31	4.12773	96	1.60407e-13
chr2	32816899	32818137	127	31	4.13506	96	1.60308e-13
chr5	116473881	116474806	115	25	4.67214	90	1.60968e-13
chr1	181733047	181734186	115	25	4.75819	90	1.60869e-13
chr5	135484495	135485995	225	88	2.58103	137	1.63337e-13
chr6	52663531	52664561	144	40	3.62395	104	1.6394e-13
chr10	12587834	12589464	117	26	4.53927	91	1.63852e-13
chr14	56261663	56262757	117	26	4.64503	91	1.63751e-13
chr12	72115901	72117880	162	50	3.29444	112	1.63708e-13
chr5	130292761	130293582	121	28	4.36969	93	1.6576e-13
chr11	119863058	119863726	100	18	5.80401	82	1.69564e-13
chr14	35486576	35487654	100	18	5.55816	82	1.6946e-13
chr15	76352538	76352893	73	7	11.543	66	1.71428e-13
chr19	29722472	29723076	73	7	11.0819	66	1.71323e-13
chr10	127813715	127814591	81	10	8.58983	71	1.74332e-13
chr14	73725274	73726165	81	10	8.6579	71	1.74225e-13
chr2	163244604	163245771	142	39	3.67775	103	1.74343e-13
chr17	29169015	29169920	142	39	3.6489	103	1.74236e-13
chr12	112950858	112951637	86	12	7.62022	74	1.74864e-13
chr1	156930118	156931239	102	19	5.5708	83	1.87482e-13
chr5	8422214	8423149	93	15	6.46219	78	1.88532e-13
chr5	101227105	101227872	93	15	6.47715	78	1.88417e-13
chr4	33159776	33160286	93	15	6.508	78	1.88303e-13
chr15	76446881	76447429	93	15	6.34628	78	1.88188e-13
chr19	53674281	53675054	104	20	5.26263	84	2.04409e-13
chr12	77504494	77505635	134	35	3.86575	99	2.18598e-13
chr5	46248258	46249401	106	21	5.16779	85	2.19951e-13
chr4	148000577	148001307	106	21	5.05754	85	2.19817e-13
chr3	85945845	85946814	106	21	5.21939	85	2.19684e-13
chr19	21852416	21853725	106	21	5.12003	85	2.1955e-13
chr7	88137964	88139252	95	16	5.98365	79	2.20015e-13
chr11	96690589	96691904	163	51	3.23043	112	2.22618e-13
chr19	14672354	14673598	132	34	3.89637	98	2.27987e-13
chr2	155969549	155970393	108	22	4.923	86	2.32748e-13
chr1	185857246	185858417	108	22	4.91541	86	2.32608e-13
chr10	127895444	127896558	108	22	5.06304	86	2.32467e-13
chr15	72802168	72802671	130	33	3.95307	97	2.36967e-13
chr11	69571566	69572788	190	67	2.85901	123	2.40656e-13
chr1	93309152	93310205	110	23	4.84494	87	2.43517e-13
chr9	70526487	70527872	110	23	4.90705	87	2.4337e-13
chr9	100977658	100978879	110	23	4.90705	87	2.43224e-13
chr12	102266499	102267827	97	17	6.01643	80	2.51012e-13
chr14	56209761	56210831	97	17	5.86023	80	2.50861e-13
chr4	109348773	109349793	124	30	4.19871	94	2.57714e-13
chr2	30682960	30684015	124	30	4.15613	94	2.57559e-13
chr11	106021219	106022662	124	30	4.19824	94	2.57404e-13
chr17	46993348	46994773	124	30	4.20021	94	2.57249e-13
chr3	138404684	138406686	114	25	4.65103	89	2.57904e-13
chr15	66408933	66409796	114	25	4.74368	89	2.5775e-13
chr5	138186851	138187712	122	29	4.24845	93	2.6102e-13
chr14	64377272	64377599	60	3	20.8431	57	2.61572e-13
chr6	47403574	47405353	116	26	4.5614	90	2.61511e-13
chr13	36209153	36209920	75	8	9.84395	67	2.62744e-13
chr13	43654908	43655905	75	8	9.84395	67	2.62587e-13
chr12	112615502	112616193	75	8	10.0131	67	2.6243e-13
chr2	28695374	28696507	120	28	4.41129	92	2.62451e-13
chr9	96551211	96551614	120	28	4.31705	92	2.62294e-13
chr18	4921363	4922326	90	14	6.82928	76	2.66068e-13
chr12	111829351	111830292	141	39	3.64397	102	2.6739e-13
chr5	134913168	134913800	99	18	5.67826	81	2.79594e-13
chr4	93001322	93002486	99	18	5.77322	81	2.79428e-13
chr11	120433869	120435008	171	56	3.08773	115	2.87616e-13
chr11	20012190	20013305	157	48	3.27108	109	2.97879e-13
chr6	29997618	29998951	85	12	7.63978	73	2.99236e-13
chr6	134741922	134743086	85	12	7.13047	73	2.99058e-13
chr4	117968269	117968646	85	12	7.43521	73	2.98881e-13
chr13	23653903	23654438	85	12	7.27596	73	2.98704e-13
chr7	105457628	105458195	85	12	7.13839	73	2.98527e-13
chr5	125342536	125343840	101	19	5.47114	82	3.07568e-13
chr5	144383067	144383824	101	19	5.47114	82	3.07386e-13
chr16	13818815	13819715	101	19	5.35985	82	3.07204e-13
chr2	112079328	112080178	92	15	6.16716	77	3.15524e-13
chr13	49310814	49311738	92	15	6.24582	77	3.15337e-13
chr4	57968431	57969816	135	36	3.8299	99	3.19927e-13
chr2	172860313	172861133	135	36	3.8461	99	3.19738e-13
chr4	154998553	154999396	155	47	3.32041	108	3.26299e-13
chr1	187186539	187187690	155	47	3.30681	108	3.26106e-13
chr6	124958792	124959810	103	20	5.18427	83	3.32898e-13
chr2	30837079	30838283	133	35	3.88627	98	3.36682e-13
chr2	119302564	119304247	184	64	2.91227	120	3.50851e-13
chr6	24614157	24615555	105	21	5.08167	84	3.56291e-13
chr4	132925455	132926044	105	21	5.00982	84	3.56082e-13
chr8	87185062	87186891	202	75	2.721	127	3.58033e-13
chr3	88139891	88140508	94	16	6.10123	78	3.65625e-13
chr10	110181900	110182805	94	16	6.22125	78	3.65411e-13
chr6	119471892	119472368	87	13	6.8421	74	3.7177e-13
chr5	139820981	139821355	87	13	7.06915	74	3.71552e-13
chr2	56975745	56976978	87	13	7.0817	74	3.71335e-13
chr2	163820584	163821417	87	13	7.0817	74	3.71117e-13
chr12	4923912	4924687	87	13	6.74522	74	3.709e-13
chr14	21364952	21365942	87	13	7.11117	74	3.70683e-13
chr5	89104211	89105483	107	22	4.96814	85	3.74458e-13
chr4	16090196	16091457	107	22	4.88328	85	3.74239e-13
chr6	83065204	83065944	77	9	8.80822	68	3.77947e-13
chr6	127100841	127101245	77	9	8.80822	68	3.77727e-13
chr5	143555835	143556641	127	32	3.99458	95	3.8027e-13
chr11	97048232	97049417	127	32	3.96905	95	3.80048e-13
chr4	59561420	59562669	125	31	4.1003	94	3.92446e-13
chr1	52556639	52557820	82	11	7.9973	71	3.97902e-13
chr14	45937731	45938626	82	11	7.59615	71	3.97671e-13
chr18	13107622	13108155	111	24	4.79426	87	4.02025e-13
chr18	67934231	67935451	111	24	4.63445	87	4.01791e-13
chr10	107598580	107599703	111	24	4.62549	87	4.01558e-13
chr12	74146047	74147973	123	30	4.12383	93	4.01554e-13
chr9	114690233	114691371	123	30	4.1568	93	4.01322e-13
chr5	140894432	140895733	158	49	3.27784	109	4.02429e-13
chr18	66617888	66618788	96	17	5.72596	79	4.11935e-13
chr13	55828488	55829515	96	17	5.90637	79	4.11697e-13
chr6	91465350	91466374	115	26	4.52208	89	4.14149e-13
chr5	100928856	100930049	115	26	4.48525	89	4.13909e-13
chr2	26765871	26767005	115	26	4.51904	89	4.1367e-13
chr4	44085126	44085950	117	27	4.38615	90	4.14845e-13
chr7	140122528	140123762	117	27	4.36701	90	4.14605e-13
chr6	117829095	117830137	138	38	3.69463	100	4.35899e-13
chr2	156904112	156905375	89	14	6.76153	75	4.46236e-13
chr1	167564296	167565090	89	14	6.39579	75	4.45978e-13
chr1	177622052	177623298	89	14	6.39579	75	4.45721e-13
chr1	193960395	193961141	89	14	6.39579	75	4.45465e-13
chr12	103981553	103982331	89	14	6.45056	75	4.45209e-13
chr7	74645247	74645682	89	14	6.40655	75	4.44953e-13
chr11	60350635	60352475	180	62	2.92522	118	4.45645e-13
chr1	95341467	95342381	98	18	5.57535	80	4.57288e-13
chr4	125879062	125880327	136	37	3.75674	99	4.62972e-13
chr7	104727655	104728836	136	37	3.70424	99	4.62707e-13
chr15	72890795	72891857	193	70	2.77433	123	4.87615e-13
chr15	31530898	31532438	145	42	3.47391	103	4.99767e-13
chr9	75278780	75279484	145	42	3.51542	103	4.99481e-13
chr2	125072854	125073700	100	19	5.42659	81	5.01351e-13
chr1	79772464	79773059	100	19	5.46157	81	5.01064e-13
chr14	79986944	79987685	100	19	5.34438	81	5.00777e-13
chr13	49747776	49748462	84	12	7.5172	72	5.05286e-13
chr8	3279102	3279814	79	10	8.27674	69	5.16597e-13
chr13	23852844	23854319	132	35	3.82177	97	5.17979e-13
chr15	102207211	102208063	132	35	3.86522	97	5.17684e-13
chr3	146475375	146476399	91	15	6.49716	76	5.24151e-13
chr1	9689860	9690986	91	15	6.21254	76	5.23853e-13
chr10	80217629	80218352	91	15	6.39912	76	5.23554e-13
chr15	3945357	3946376	166	54	3.12481	112	5.26803e-13
chr1	145549529	145550256	71	7	10.4933	64	5.30882e-13
chr15	88905634	88907176	143	41	3.53305	102	5.38346e-13
chr1	74282889	74283845	102	20	5.35654	82	5.38782e-13
chr11	29273175	29274208	102	20	5.18008	82	5.38476e-13
chr15	101004031	101004706	102	20	5.36363	82	5.3817e-13
chr14	52877072	52877804	102	20	5.24937	82	5.37865e-13
chr15	86003893	86004522	128	33	3.89225	95	5.67983e-13
chrX	130593545	130594133	62	4	17.112	58	5.69899e-13
chr7	109118265	109119922	141	40	3.5524	101	5.80328e-13
chr17	36407741	36408935	150	45	3.38726	105	5.84945e-13
chr13	38101699	38102741	124	31	4.00213	93	6.12321e-13
chr18	40378543	40379393	86	13	6.73248	73	6.24677e-13
chr12	8680737	8681604	86	13	7.1122	73	6.24325e-13
chr9	63870326	63871148	86	13	6.85075	73	6.23972e-13
chr8	63111129	63112356	139	39	3.64072	100	6.23776e-13
chr8	74134694	74135559	108	23	4.8493	85	6.24992e-13
chr16	90143354	90144561	108	23	4.70787	85	6.2464e-13
chr9	7763528	7764824	148	44	3.43865	104	6.3926e-13
chr5	24347686	24348908	120	29	4.17881	91	6.4264e-13
chr5	137735239	137736018	120	29	4.17881	91	6.42278e-13
chr5	75970813	75972051	112	25	4.55026	87	6.52646e-13
chr8	63461468	63462504	112	25	4.59161	87	6.5228e-13
chr12	104115913	104116932	76	9	8.57073	67	6.5238e-13
chr3	69525611	69526781	116	27	4.35899	89	6.56804e-13
chr1	120207553	120208096	81	11	7.89977	70	6.77695e-13
chr3	130432721	130433548	95	17	5.65229	78	6.79e-13
chr12	25392805	25393877	95	17	5.61179	78	6.78619e-13
chr16	4558494	4560789	167	55	3.04229	112	6.96517e-13
chr5	33994461	33995517	153	47	3.31519	106	7.32189e-13
chr11	109333588	109335441	153	47	3.27163	106	7.31779e-13
chr15	103088630	103089253	177	61	2.91539	116	7.37645e-13
chr5	149306738	149307250	88	14	6.60037	74	7.48951e-13
chr4	129373620	129374252	88	14	6.59797	74	7.48533e-13
chr13	63916148	63917028	97	18	5.45636	79	7.52735e-13
chr10	62254796	62255390	97	18	5.45683	79	7.52315e-13
chr14	47441453	47442145	97	18	5.61605	79	7.51896e-13
chr15	82184423	82185295	144	42	3.44995	102	7.55903e-13
chr4	123427171	123427762	73	8	9.43449	65	8.00754e-13
chr14	8746368	8746779	73	8	9.22149	65	8.00308e-13
chrX	160395393	160396625	73	8	9.29909	65	7.99862e-13
chr7	117264906	117266583	158	50	3.18456	108	8.10259e-13
chr15	79968493	79969073	99	19	5.21805	80	8.20084e-13
chr9	14588660	14589533	99	19	5.25755	80	8.19628e-13
chr19	7314974	7315897	99	19	5.2601	80	8.19173e-13
chr7	106683335	106685387	175	60	2.93934	115	8.33587e-13
chr11	102177677	102179118	129	34	3.88224	95	8.42756e-13
chr10	61157838	61159481	129	34	3.81948	95	8.42289e-13
chr6	72047140	72048020	83	12	6.96269	71	8.58928e-13
chr11	119774705	119775351	90	15	6.09421	75	8.75854e-13
chr10	17667032	17668110	90	15	6.3288	75	8.75369e-13
chr9	101153324	101154380	90	15	6.27321	75	8.74885e-13
chr1	93146557	93147421	101	20	5.30402	81	8.78513e-13
chr15	76034033	76035218	193	71	2.72479	122	8.8042e-13
chr6	83744678	83745388	103	21	4.98487	82	9.31823e-13
chr2	120965440	120966480	103	21	5.10335	82	9.31308e-13
chr15	33012808	33013291	103	21	5.08957	82	9.30795e-13
chr15	98860028	98861391	183	65	2.83691	118	9.40449e-13
chr4	71860774	71862557	105	22	4.792	83	9.74436e-13
chr9	123438480	123439402	105	22	4.87917	83	9.739e-13
chr2	29904192	29904846	92	16	5.82454	76	1.00364e-12
chr7	134488647	134489773	119	29	4.13534	90	1.01378e-12
chr15	81790625	81791623	136	38	3.58411	98	1.0251e-12
chr5	24606482	24607396	109	24	4.62091	85	1.03069e-12
chr2	131087913	131088814	109	24	4.60054	85	1.03013e-12
chr12	114066998	114067994	109	24	4.66257	85	1.02956e-12
chr11	53163759	53164742	117	28	4.32135	89	1.03101e-12
chr4	141682805	141683666	111	25	4.48131	86	1.04274e-12
chr6	134878225	134879192	115	27	4.38505	88	1.04249e-12
chrX	12338669	12339655	85	13	7.03801	72	1.05349e-12
chr16	30387899	30389685	145	43	3.40348	102	1.05337e-12
chr4	154728032	154728533	94	17	5.8041	77	1.12598e-12
chr2	157738902	157739480	94	17	5.63794	77	1.12536e-12
chr8	119780108	119781176	94	17	5.53966	77	1.12475e-12
chr2	158493488	158494715	75	9	8.54688	66	1.13602e-12
chrX	83021234	83022709	75	9	8.87144	66	1.1354e-12
chr19	5823193	5823550	80	11	7.72834	69	1.16227e-12
chr15	76647320	76648819	157	50	3.18273	107	1.2102e-12
chr15	98661164	98662108	157	50	3.18273	107	1.20954e-12
chr4	126698432	126699825	150	46	3.28024	104	1.2105e-12
chr5	104182644	104183407	96	18	5.50619	78	1.24081e-12
chr1	130313316	130314102	87	14	6.25206	73	1.26043e-12
chr16	48993624	48994650	87	14	6.63679	73	1.25975e-12
chr18	31793421	31795027	128	34	3.81731	94	1.31058e-12
chr17	88464471	88465974	128	34	3.81541	94	1.30987e-12
chr9	100543251	100544235	128	34	3.85812	94	1.30916e-12
chr8	73133019	73134411	155	49	3.17723	106	1.34505e-12
chr13	91946803	91947980	98	19	5.35948	79	1.34557e-12
chr16	33062182	33063092	98	19	5.43704	79	1.34484e-12
chr11	6446416	6447511	139	40	3.52956	99	1.35283e-12
chr9	4309054	4310363	126	33	3.90333	93	1.37648e-12
chr9	95411898	95412895	126	33	3.90333	93	1.37573e-12
chr13	34169635	34170143	72	8	10.1252	64	1.40343e-12
chr15	73585544	73585883	72	8	9.48736	64	1.40267e-12
chr9	77598098	77599110	124	32	3.95113	92	1.44057e-12
chr1	36568337	36569105	82	12	6.99764	70	1.46561e-12
chr6	83115531	83116315	89	15	6.22168	74	1.46648e-12
chr5	145726578	145727371	89	15	6.19856	74	1.46569e-12
chr2	13995055	13996069	89	15	6.33894	74	1.4649e-12
chr2	26092459	26093125	89	15	5.96606	74	1.46411e-12
chr11	46125260	46126196	89	15	6.24655	74	1.46332e-12
chr5	34529739	34531294	153	48	3.24312	105	1.48718e-12
chr9	56919903	56921816	153	48	3.21946	105	1.48638e-12
chr19	38128768	38130005	122	31	4.05134	91	1.49532e-12
chr3	63768287	63768955	102	21	5.02243	81	1.51001e-12
chr2	157104709	157105478	77	10	7.97709	67	1.53427e-12
chr2	169956028	169957109	77	10	7.97709	67	1.53345e-12
chr9	66822587	66823384	77	10	7.80667	67	1.53263e-12
chr16	92828229	92828607	77	10	7.83192	67	1.53181e-12
chr15	81559419	81560707	135	38	3.55776	97	1.56636e-12
chr5	115460863	115462076	104	22	4.82884	82	1.57017e-12
chr15	75446700	75447350	104	22	4.83669	82	1.56933e-12
chr9	45714153	45715353	104	22	4.8327	82	1.56849e-12
chr19	37000209	37001110	104	22	4.80501	82	1.56765e-12
chr2	151930840	151931855	118	29	4.07488	89	1.58819e-12
chr17	24299674	24300905	158	51	3.09846	107	1.60901e-12
chr13	36505134	36505536	57	3	28.0553	54	1.61194e-12
chr1	64736995	64738132	106	23	4.66876	83	1.61274e-12
chr9	65193683	65194770	106	23	4.72861	83	1.61188e-12
chr18	46684811	46686124	116	28	4.15132	88	1.62099e-12
chr1	74330628	74331754	114	27	4.32374	87	1.64595e-12
chr13	31065701	31066357	69	7	10.4497	62	1.64984e-12
chrX	57656949	57658164	69	7	10.3877	62	1.64896e-12
chr5	135539820	135540530	110	25	4.469	85	1.65555e-12
chr2	155101908	155102986	110	25	4.47694	85	1.65467e-12
chr7	147323347	147324135	110	25	4.4342	85	1.65379e-12
chr9	102528191	102529064	110	25	4.54356	85	1.65291e-12
chr15	88685849	88686302	91	16	5.99549	75	1.65269e-12
chr9	44169523	44170008	91	16	5.9698	75	1.65181e-12
chr4	151699707	151700438	112	26	4.35422	86	1.65117e-12
chr5	137942953	137944393	196	74	2.65432	122	1.70162e-12
chr1	133859141	133860388	84	13	6.74664	71	1.77105e-12
chr10	33739116	33739816	84	13	6.75072	71	1.77012e-12
chr2	91489767	91490859	131	36	3.64111	95	1.78314e-12
chr15	61990351	61990987	131	36	3.69894	95	1.78219e-12
chr17	17760818	17762659	244	105	2.33113	139	1.79462e-12
chr17	24377066	24377651	93	17	5.77529	76	1.8457e-12
chr16	16983116	16984219	93	17	5.6756	76	1.84473e-12
chr6	88396191	88396722	66	6	11.2298	60	1.84847e-12
chr2	127716348	127716685	66	6	12.5354	60	1.8475e-12
chr11	107446398	107446726	60	4	15.6464	56	1.87383e-12
chr8	72757643	72758748	140	41	3.47392	99	1.88013e-12
chr19	5803154	5803910	129	35	3.70491	94	1.8939e-12
chr17	65961892	65963728	161	53	3.07633	108	1.89681e-12
chr4	120077514	120078535	63	5	13.2259	58	1.94303e-12
chr14	26278284	26279048	74	9	8.56882	65	1.95626e-12
chr4	43394485	43395150	79	11	7.53859	68	1.97212e-12
chr1	16608683	16609756	79	11	7.70471	68	1.97108e-12
chr12	114166714	114167590	79	11	7.53843	68	1.97005e-12
chr14	32249017	32249556	79	11	7.31824	68	1.96901e-12
chr9	20987521	20988948	127	34	3.82798	93	2.00368e-12
chr10	60914888	60915853	95	18	5.34432	77	2.01663e-12
chr7	146037604	146038522	95	18	5.3188	77	2.01557e-12
chr6	3151296	3151720	239	102	2.34951	137	2.07967e-12
chr6	30566570	30567415	86	14	6.36561	72	2.09288e-12
chr9	86360532	86361424	86	14	6.39403	72	2.09178e-12
chr5	135644006	135644923	136	39	3.48967	97	2.20867e-12
chr8	124431140	124431952	136	39	3.56214	97	2.20752e-12
chr2	32091719	32092478	123	32	3.89358	91	2.21954e-12
chr10	122633174	122634417	99	20	5.06304	79	2.31874e-12
chr14	56300109	56300977	121	31	4.0032	90	2.31996e-12
chr3	79371414	79372355	88	15	5.98378	73	2.43014e-12
chr2	13335168	13335528	88	15	6.26771	73	2.42887e-12
chr2	180190540	180191484	88	15	5.89902	73	2.42761e-12
chr16	23988023	23989102	88	15	5.96718	73	2.42634e-12
chr5	108415381	108416628	101	21	4.92403	80	2.43081e-12
chr7	119166320	119167658	101	21	4.84691	80	2.42954e-12
chr15	101966137	101966946	101	21	4.99075	80	2.42828e-12
chr12	88640664	88641276	71	8	9.78617	63	2.43043e-12
chr14	8930390	8930909	71	8	9.86573	63	2.42917e-12
chr1	162964274	162965763	150	47	3.20014	103	2.43976e-12
chr18	84256896	84257818	81	12	7.12027	69	2.46111e-12
chr1	4847478	4848294	81	12	6.9123	69	2.45984e-12
chr13	100873584	100874523	81	12	6.93357	69	2.45856e-12
chr7	26035121	26035979	81	12	6.80246	69	2.45729e-12
chr9	108551129	108551851	81	12	6.94879	69	2.45602e-12
chr11	19819832	19820748	117	29	4.13347	88	2.47447e-12
chr11	84693224	84694492	117	29	4.13347	88	2.47319e-12
chr2	27558580	27559252	103	22	4.89071	81	2.50709e-12
chr1	9737547	9738725	115	28	4.13211	87	2.53729e-12
chr11	60987857	60988647	115	28	4.24748	87	2.53598e-12
chr3	95238127	95238826	105	23	4.68545	82	2.56927e-12
chr15	5093491	5094577	105	23	4.61191	82	2.56794e-12
chr5	104475480	104476247	113	27	4.23774	86	2.58181e-12
chr4	155205404	155206211	141	42	3.36374	99	2.60291e-12
chr17	43153354	43154706	141	42	3.38945	99	2.60157e-12
chr15	88649402	88650714	141	42	3.37808	99	2.60023e-12
chr18	24178753	24179612	107	24	4.6215	83	2.6011e-12
chr6	56664695	56665557	107	24	4.488	83	2.59977e-12
chr19	4396563	4397925	107	24	4.54813	83	2.59843e-12
chr9	50816854	50817570	76	10	7.70528	66	2.60206e-12
chr16	10771940	10772617	76	10	7.73021	66	2.60073e-12
chr16	92058138	92058841	76	10	7.73021	66	2.59939e-12
chr7	116662248	116663185	111	26	4.30241	85	2.59888e-12
chr9	72509474	72511329	111	26	4.42112	85	2.59755e-12
chr19	15998747	15999908	111	26	4.36866	85	2.59622e-12
chr12	84972889	84973897	109	25	4.50715	84	2.60372e-12
chr11	48629553	48631257	148	46	3.25025	102	2.67564e-12
chr15	81020378	81021747	148	46	3.2503	102	2.67427e-12
chr17	88839587	88841497	139	41	3.45275	98	2.83022e-12
chr11	69222434	69225604	304	147	2.07579	157	2.86879e-12
chr3	138702174	138702501	56	3	19.9913	53	2.93244e-12
chr7	56136149	56138041	146	45	3.26966	101	2.96117e-12
chr4	151307498	151307991	83	13	6.70179	70	2.96084e-12
chr3	121976999	121977741	83	13	6.58442	70	2.95933e-12
chr12	101758370	101759454	83	13	6.8641	70	2.95782e-12
chr9	61794030	61794807	83	13	6.61177	70	2.95631e-12
chr16	96212201	96212848	83	13	6.75376	70	2.95481e-12
chr5	149363735	149364505	92	17	5.60657	75	3.01345e-12
chr13	23646736	23647697	92	17	5.66027	75	3.01192e-12
chr13	99032534	99033393	92	17	5.48875	75	3.01039e-12
chr7	30303236	30303929	92	17	5.45383	75	3.00886e-12
chr17	71351038	71352069	126	34	3.7558	92	3.06996e-12
chr2	13495107	13497300	163	55	2.996	108	3.24163e-12
chr15	97923309	97924212	124	33	3.77062	91	3.25231e-12
chr5	28397087	28398772	151	48	3.20072	103	3.26115e-12
chr1	13650088	13650914	94	18	5.34779	76	3.28678e-12
chr13	101602816	101603706	94	18	5.28761	76	3.28511e-12
chr12	41172057	41173204	94	18	5.30032	76	3.28345e-12
chr17	26078560	26079128	94	18	5.38836	76	3.28179e-12
chr6	71443725	71444375	78	11	7.5499	67	3.33906e-12
chr17	51971776	51972850	78	11	7.26568	67	3.33737e-12
chr19	4125601	4126133	78	11	7.53513	67	3.33568e-12
chrX	74755771	74757465	78	11	7.59813	67	3.334e-12
chr8	72806704	72807476	73	9	8.60415	64	3.35511e-12
chrX	34414078	34414906	59	4	16.261	55	3.36654e-12
chr15	81352502	81354061	216	88	2.47496	128	3.44054e-12
chr6	50405158	50406405	96	19	5.25211	77	3.5204e-12
chr2	165817968	165818930	96	19	5.20953	77	3.51862e-12
chr15	57534210	57534726	96	19	5.05993	77	3.51685e-12
chr15	82171480	82171996	96	19	5.10096	77	3.51508e-12
chr14	68333222	68334750	142	43	3.34431	99	3.56638e-12
chr14	22319092	22320568	118	30	3.99916	88	3.72551e-12
chr5	122804078	122805005	98	20	5.02923	78	3.72366e-12
chr8	93431773	93433337	98	20	5.13368	78	3.72179e-12
chr2	27370207	27371099	116	29	4.13099	87	3.85882e-12
chr11	52045216	52045902	116	29	4.09814	87	3.85688e-12
chr3	132972878	132973849	100	21	4.92395	79	3.88906e-12
chr11	115464813	115465894	140	42	3.34584	98	3.91371e-12
chr16	4878961	4880075	114	28	4.09246	86	3.96886e-12
chr18	14941367	14942378	87	15	6.05401	72	3.99706e-12
chr3	68848214	68849200	87	15	5.91578	72	3.99506e-12
chr9	119892098	119893270	102	22	4.73976	80	4.00947e-12
[truncated: 7,697 more rows]
