# Supplementary material for: Tcf7 Is an Important Regulator of the Switch of Self-Renewal and Differentiation in a Multipotential Hematopoietic Cell Line
Source: PLoS Genet. 2012 Mar 8;8(3):e1002565. doi: 10.1371/journal.pgen.1002565 (PMC3297581; doi:10.1371/journal.pgen.1002565)
Supplement: Dataset S3 — RUNX1 binding regions and other information (scored by PeakSeq program, q-value<0.001). (XLS) [file pgen.1002565.s010.xls]

## Sheet: RUNX1_001_ScoredFile.bed
chromosome	region_begin	region_end	tagCount_Sample_BindingRgn	tagCount_Control_BindingRgnAfterNormlzn	Enrichment	ExcessTagCount	qValue_BenjaminiHochbergCorrectedPvalue
chr17	39979825	39985938	14356	7473	1.92124	6883	0
chr17	30655164	30656746	1251	59	21.238	1192	1.2085e-286
chr16	94919220	94921607	1016	39	26.1638	977	5.65145e-242
chr6	29276000	29277528	916	25	36.7558	891	4.57764e-230
chr9	121302108	121303594	886	29	30.6954	857	1.32879e-216
chr18	9491974	9494583	997	59	17.1092	938	2.55996e-216
chr4	106972114	106974172	899	40	23.0162	859	4.43637e-208
chr2	132307052	132307998	756	17	44.5513	739	2.46669e-194
chr6	66297027	66297979	796	30	27.2947	766	5.97575e-190
chr10	76003985	76006206	938	72	13.0616	866	7.99846e-189
chr17	81586560	81587694	750	24	32.5389	726	7.35553e-184
chr13	51740103	51741647	834	47	17.8347	787	5.10174e-183
chr1	40107842	40108503	677	12	60.5695	665	2.14343e-178
chr11	53044212	53045410	699	17	41.7708	682	5.45624e-178
chr11	95120328	95121599	731	27	27.722	704	4.79272e-175
chr10	127953521	127954363	729	28	26.7247	701	2.26287e-173
chr7	151632814	151634713	769	39	19.8385	730	5.55989e-173
chr16	14088006	14089205	739	33	22.6398	706	8.53624e-171
chr1	36153606	36155404	715	29	25.1308	686	2.35707e-168
chr9	57187271	57188517	762	42	18.2193	720	4.03366e-168
chr4	135824573	135825324	648	18	36.1966	630	4.26633e-162
chr11	104222918	104223743	654	22	30.7071	632	5.55503e-159
chr8	14090079	14091034	645	22	30.0667	623	2.01723e-156
chr7	52337703	52339064	712	40	17.8578	672	2.87929e-156
chr15	7166718	7167652	630	19	34.0951	611	9.7586e-156
chr10	7065147	7065703	650	24	27.8001	626	1.35769e-155
chr11	10175799	10176866	652	25	26.7865	627	4.76462e-155
chr10	80084570	80085474	735	49	15.1757	686	2.8694e-154
chr13	109456958	109457794	629	21	31.3853	608	4.11478e-153
chr2	26427995	26429133	645	25	25.916	620	4.21463e-153
chr5	3669869	3670830	720	49	14.9634	671	3.20126e-150
chr7	19662597	19664100	672	35	19.2624	637	3.50084e-150
chr6	53033633	53035149	654	32	20.9052	622	3.39167e-148
chr18	9485222	9487990	792	75	10.6579	717	3.5832e-148
chr16	50632564	50633419	667	36	18.8123	631	7.76816e-148
chr9	117835600	117836789	625	25	25.2619	600	1.70437e-147
chr7	134234376	134235268	658	34	19.8041	624	2.44379e-147
chr8	87227135	87227836	679	41	16.7302	638	2.17844e-146
chr13	51614142	51614822	612	23	27.6964	589	4.55167e-146
chr7	30099600	30100668	649	33	19.8643	616	7.29605e-146
chr3	145200781	145201299	537	7	77.0464	530	3.74129e-145
chr19	10052381	10053562	649	34	19.5023	615	6.99058e-145
chr14	54846474	54847925	721	56	12.906	665	1.38494e-144
chrX	7708959	7709854	598	21	28.6431	577	2.05654e-144
chr9	113768479	113769283	606	23	26.3781	583	2.02231e-144
chr6	146400596	146401777	572	15	39.954	557	3.08596e-144
chr1	140032624	140033460	653	36	18.3613	617	4.51386e-144
chr16	92825305	92826783	695	49	14.3596	646	1.30524e-143
chr11	76806008	76806880	594	21	28.5701	573	2.57343e-143
chr14	27569536	27571435	637	33	19.3496	604	1.31321e-142
chr2	4238334	4239662	642	35	18.6065	607	4.98803e-142
chr5	23224592	23225376	659	40	16.6305	619	5.95768e-142
chr7	19901665	19902491	638	35	18.5828	603	6.20975e-141
chr4	136882284	136882966	564	16	37.1302	548	9.92524e-141
chr16	92620940	92621947	615	29	21.427	586	1.44866e-140
chr19	44299787	44300786	646	39	16.9856	607	2.43907e-139
chr19	58068265	58069477	587	23	25.9946	564	4.0865e-139
chr4	107036310	107037455	640	38	16.8534	602	1.21508e-138
chr7	52716130	52716791	636	38	17.1421	598	1.5172e-137
chr14	73504611	73505897	609	31	20.0154	578	7.10653e-137
chr6	120906119	120907725	724	67	10.8367	657	1.04451e-136
chr2	166920109	166920829	552	17	33.6513	535	4.23263e-136
chr6	120415956	120417163	626	39	16.3972	587	6.93393e-134
chr12	8302023	8302874	552	19	29.7348	533	9.7919e-134
chr12	85748422	85749335	583	27	22.3457	556	1.00728e-133
chr11	107554571	107555079	571	24	23.9579	547	1.54258e-133
chr12	5512216	5513944	534	15	38.0112	519	2.11146e-133
chr19	56921486	56924091	596	31	19.2873	565	2.68009e-133
chr9	45082194	45083382	675	55	12.4552	620	2.68738e-133
chr1	23930514	23931673	585	28	20.9354	557	2.80612e-133
chr5	103396652	103397786	533	15	36.2136	518	3.87634e-133
chr2	163054596	163055383	580	27	22.291	553	6.35107e-133
chr6	129773818	129774580	532	15	37.16	517	7.33428e-133
chr4	150298254	150299245	613	37	16.8652	576	3.04952e-132
chr1	182476256	182477345	561	24	23.4938	537	9.18675e-131
chr9	96550335	96551896	674	58	11.7957	616	1.19593e-130
chr8	81240719	81242091	589	32	18.4706	557	2.06269e-130
chr7	148167594	148168304	583	32	18.4703	551	9.48057e-129
chr13	21418278	21419326	534	19	28.8655	515	1.12161e-128
chr5	33383178	33384402	494	10	54.5412	484	2.1022e-128
chr14	99848307	99849589	601	38	16.0653	563	4.73387e-128
chr17	59061854	59062818	602	39	15.6707	563	2.04609e-127
chr12	109691385	109692460	533	20	27.9558	513	2.8561e-127
chr18	61250549	61251334	569	30	19.3513	539	7.43278e-127
chr17	85280233	85280851	585	35	17.1317	550	1.83626e-126
chr10	17204555	17205612	559	28	20.0828	531	4.43845e-126
chr18	61169919	61171348	610	43	14.4432	567	4.74382e-126
chr3	94719704	94720428	551	26	21.7014	525	6.7497e-126
chr18	84558592	84560199	557	28	20.0361	529	1.55593e-125
chr4	88510496	88511428	577	34	17.155	543	3.17842e-125
chr1	38750860	38751512	569	32	18.0638	537	6.25822e-125
chr2	146440014	146440867	512	17	31.2128	495	8.93949e-125
chr5	97826353	97827071	490	12	43.2797	478	1.27722e-124
chr7	150190452	150192111	626	50	12.7018	576	1.92509e-124
chr16	18111044	18111909	555	29	19.7233	526	5.33295e-124
chr8	110026405	110028476	614	47	13.2375	567	9.79866e-124
chr19	47207425	47208279	560	31	18.4776	529	1.97745e-123
chr7	121623256	121624025	566	33	17.6226	533	3.58738e-123
chr11	100869251	100870135	544	27	20.241	517	5.88536e-123
chr6	35206640	35207430	544	27	20.519	517	5.82651e-123
chr6	88056053	88057202	572	35	16.5963	537	5.91106e-123
chr15	79448773	79449424	546	28	19.5024	518	1.61505e-122
chr14	32574831	32575607	539	27	20.3887	512	1.42025e-121
chr5	92391099	92392181	542	28	19.5398	514	2.07459e-121
chr9	61550052	61550884	566	35	16.2855	531	2.546e-121
chr11	61416166	61416767	514	21	25.3404	493	7.35529e-121
chr5	114401516	114403201	615	52	11.9385	563	6.21936e-120
chr8	74188973	74190001	525	25	21.0581	500	1.02243e-119
chr6	90562905	90564266	555	34	16.6142	521	3.06058e-119
chr11	78889720	78890526	534	28	19.1465	506	3.35003e-119
chr16	76002612	76003138	523	25	21.1205	498	3.62604e-119
chr4	149643244	149644205	551	33	17.215	518	4.35805e-119
chr4	128658252	128659065	557	35	16.0429	522	7.03966e-119
chr8	114166924	114169078	646	64	10.222	582	7.46323e-119
chr13	96362626	96363498	525	26	20.4329	499	1.01947e-118
chr5	108187996	108188664	580	43	13.6611	537	4.73402e-118
chr15	100565698	100566912	567	39	14.6757	528	5.16617e-118
chr4	135822208	135823280	511	23	22.9744	488	6.61875e-118
chr11	78901593	78902330	498	20	25.8438	478	1.81257e-117
chr6	131303058	131304071	509	23	22.8558	486	2.38418e-117
chr11	97424757	97425717	505	22	23.1597	483	2.75579e-117
chr7	125272374	125273588	592	48	12.431	544	4.1606e-117
chr17	28384557	28385156	519	26	20.2652	493	4.56103e-117
chr12	118245382	118246985	444	8	63.2096	436	9.28819e-117
chr6	120402314	120403686	665	74	9.08804	591	1.32099e-116
chr18	24830054	24831999	433	6	73.6302	427	1.76426e-116
chr11	119450394	119451243	547	35	15.6332	512	3.4745e-116
chr4	131864400	131865636	579	45	13.0158	534	3.93615e-116
chr2	75601170	75602095	548	36	15.378	512	1.47854e-115
chr1	88160131	88161022	531	31	17.4193	500	1.60147e-115
chr10	89254561	89255516	553	38	14.8263	515	3.88358e-115
chr2	45714947	45715828	465	14	34.2533	451	5.13793e-115
chr5	92403026	92403493	456	12	40.2766	444	6.56168e-115
chr13	76558458	76559185	495	22	23.4942	473	1.6588e-114
chr13	18067597	18068091	483	19	26.1087	464	2.28542e-114
chr19	16203104	16203894	533	33	16.3077	500	3.2567e-114
chr17	15243943	15244748	590	51	11.714	539	3.34446e-114
chr12	77638198	77638844	486	20	24.837	466	3.97471e-114
chr6	39329211	39330229	580	48	12.2904	532	5.83005e-114
chr11	59231709	59232763	586	50	11.7918	536	6.0061e-114
chr9	123566246	123567302	558	41	13.9303	517	6.59196e-114
chr15	58887956	58888872	570	45	12.8859	525	9.23243e-114
chr14	63559465	63560003	491	22	22.8923	469	2.08968e-113
chr2	165480376	165481192	562	43	13.2475	519	2.71535e-113
chr11	20796455	20797213	494	23	21.6483	471	3.30649e-113
chr2	18856893	18857686	529	33	16.4075	496	3.81642e-113
chr15	59973159	59973706	466	16	29.723	450	5.7634e-113
chr17	31971098	31971986	554	41	13.8076	513	7.56566e-113
chr14	21384480	21385683	541	37	14.6569	504	8.20224e-113
chr10	29919900	29920714	496	24	20.7203	472	9.49699e-113
chr3	27051916	27053300	534	35	15.3232	499	1.06141e-112
chr16	96048479	96049389	502	26	19.3911	476	2.08432e-112
chr11	67402058	67402862	525	33	16.1767	492	4.57344e-112
chr6	87490880	87491704	511	29	18.1833	482	5.65612e-112
chr2	120401680	120402408	482	21	23.6704	461	5.78245e-112
chr2	171890871	171892208	432	9	50.9158	423	5.98089e-112
chr8	81847806	81848307	432	9	49.6731	423	5.9428e-112
chr9	50328625	50329362	478	20	24.5895	458	6.42634e-112
chr8	125524237	125524809	470	18	26.1496	452	7.42611e-112
chr8	13213291	13213971	507	28	18.6054	479	7.54114e-112
chr4	133139984	133140441	460	16	29.2393	444	2.74862e-111
chr18	9503027	9506133	645	75	8.67972	570	6.07372e-111
chr7	5315055	5315852	470	19	24.9632	451	9.3423e-111
chr13	59871032	59871979	523	34	15.6577	489	1.2402e-110
chr6	52662457	52663922	549	43	12.9423	506	7.38493e-110
chr3	114592590	114593270	489	25	20.0456	464	8.11911e-110
chr11	60540735	60542889	579	53	11.0854	526	8.15001e-110
chr17	65207794	65208915	576	52	11.2454	524	8.38312e-110
chr13	12504249	12505004	523	35	15.1903	488	9.61324e-110
chr18	57515780	57516650	477	22	22.3059	455	1.54869e-109
chr10	59907842	59908352	436	12	39.1596	424	3.15217e-109
chr17	34347353	34348104	616	67	9.25106	549	4.08954e-109
chr3	51548991	51549641	478	23	21.3364	455	8.68688e-109
chr17	34817781	34818447	519	35	15.1989	484	1.15271e-108
chr11	104474896	104476167	533	40	13.4754	493	4.17167e-108
chr11	104472491	104473395	507	32	16.126	475	4.17858e-108
chr1	84911573	84912183	436	13	35.7572	423	5.2714e-108
chr8	85960747	85961815	456	18	25.3706	438	6.38288e-108
chr4	134676033	134676719	482	25	19.3151	457	6.78915e-108
chr2	11124654	11125774	516	35	14.9548	481	7.32964e-108
chr14	70456008	70457395	580	56	10.3821	524	7.94e-108
chr5	33971357	33972679	497	30	16.8838	467	3.16123e-107
chr3	144361381	144362622	468	22	21.3648	446	4.897e-107
chr11	11556371	11558051	562	51	11.1947	511	6.25336e-107
chr9	31108506	31109068	456	19	24.1908	437	7.69418e-107
chr8	23516197	23516734	451	18	25.0925	433	1.61005e-106
chr11	21544224	21544748	422	11	39.6281	411	1.77295e-106
chr1	91199070	91199584	434	14	32.8552	420	3.00235e-106
chr16	16988386	16989449	486	28	17.9908	458	4.24505e-106
chr12	87349415	87350062	429	13	34.2015	416	5.11258e-106
chr16	92800928	92801506	478	26	18.464	452	8.0765e-106
chr3	95097295	95098605	545	47	11.7712	498	1.34359e-105
chr7	148059729	148060651	504	34	14.9205	470	1.64017e-105
chr7	134494734	134495675	497	32	16.0269	465	2.09652e-105
chr2	27369549	27371080	547	48	11.5125	499	2.42158e-105
chr14	26676463	26677879	573	57	10.0769	516	2.72076e-105
chr18	32321791	32322738	483	28	17.3742	455	2.75426e-105
chr7	13887765	13888794	506	35	14.5041	471	3.52497e-105
chr19	33175281	33176830	561	53	10.7278	508	3.63453e-105
chr1	74419872	74420462	430	14	31.3468	416	3.9765e-105
chr13	64353418	64354507	482	28	17.6975	454	5.10371e-105
chr8	126196433	126197184	492	31	16.3189	461	5.74489e-105
chr14	45630935	45631770	471	25	19.2708	446	6.99848e-105
chr3	153558174	153559349	488	30	16.614	458	8.4953e-105
chr9	119732739	119733778	472	26	18.2106	446	3.50165e-104
chr9	102442029	102442711	434	16	27.2874	418	5.79431e-104
chr10	67609493	67610339	456	22	21.003	434	1.01656e-103
chr8	109225251	109225700	463	24	19.9641	439	1.17939e-103
chr16	91789921	91790582	490	32	15.5476	458	1.60684e-103
chr2	149108928	149109588	428	15	29.1025	413	2.10332e-103
chr5	138011322	138012429	472	27	18.126	445	3.1508e-103
chr3	83826354	83827329	442	19	23.9953	423	6.16983e-103
chr12	21379316	21380389	474	28	17.4949	446	7.83079e-103
chr9	37361465	37362474	483	31	15.7681	452	1.59696e-102
chr5	75729730	75730537	454	23	20.05	431	3.7035e-102
chr9	79658115	79658901	488	33	14.7934	455	4.33598e-102
chr10	79409192	79410254	450	22	21.2721	428	4.67382e-102
chr1	95971224	95972352	450	22	21.0888	428	4.65238e-102
chr6	119868568	119869297	473	29	16.5194	444	1.24782e-101
chr5	28340434	28341031	425	16	26.8132	409	2.00107e-101
chr5	121225105	121226111	476	31	15.8653	445	1.2785e-100
chr5	76028986	76029802	469	29	16.245	440	1.55207e-100
chr1	163664813	163665487	425	17	26.1413	408	2.57265e-100
chr12	14352133	14352728	400	11	37.9637	389	3.47916e-100
chr3	141943785	141944566	439	21	20.9953	418	5.17624e-100
chr16	30571339	30572141	439	21	21.0823	418	5.15333e-100
chr3	88313523	88315305	560	60	9.37374	500	8.06694e-100
chr13	17696318	17696987	423	17	24.944	406	9.30657e-100
chr18	75039682	75040153	394	10	40.9435	384	1.00222e-99
chr1	137163992	137165198	492	37	13.45	455	1.01636e-99
chr12	115751062	115752199	482	34	14.5556	448	1.3312e-99
chr10	61995383	61996394	462	28	16.9367	434	1.4697e-99
chr2	80419404	80420009	402	12	33.8429	390	1.52622e-99
chr12	101515083	101515709	458	27	17.5546	431	2.11773e-99
chr6	118116872	118117947	443	23	19.4296	420	4.01069e-99
chr4	104665264	104666725	508	43	11.8534	465	4.63352e-99
chr14	48246178	48247064	396	11	36.0868	385	4.71969e-99
chr15	41677754	41678501	452	26	17.5487	426	1.06178e-98
chr1	87659676	87660352	419	17	24.9913	402	1.21319e-98
chr6	30500044	30500879	407	14	30.7031	393	1.30752e-98
chr10	6145601	6146114	398	12	35.7466	386	2.09857e-98
chr9	60845926	60847381	612	82	7.52849	530	2.65359e-98
chr13	95782125	95783224	384	9	43.9564	375	3.80246e-98
chr15	103088289	103089294	510	45	11.3853	465	5.13482e-98
chr6	35273077	35273681	364	5	76.2758	359	6.1857e-98
chr1	190908945	190909901	392	11	38.5784	381	6.51923e-98
chr7	105335600	105336717	416	17	25.0411	399	8.33514e-98
chr3	146349368	146350532	518	48	10.8384	470	8.42578e-98
chr1	95931332	95932555	494	40	12.4658	454	8.71364e-98
chr9	62201462	62202127	434	22	19.9124	412	1.22544e-97
chr1	157820454	157821088	448	26	17.29	422	1.28771e-97
chr6	145602913	145603444	386	10	42.8219	376	1.90552e-97
chr12	45369417	45370813	480	36	13.4744	444	2.24716e-97
chr1	172963817	172964691	447	26	17.2515	421	2.40573e-97
chr14	76862508	76863277	428	21	20.4301	407	5.56919e-97
chr2	131713948	131714445	412	17	25.1165	395	1.09608e-96
chr4	134342828	134343305	383	10	41.5295	373	1.38437e-96
chr16	91545718	91547031	511	48	10.8093	463	5.56343e-96
chr15	58896478	58897082	417	19	22.5677	398	5.76295e-96
chr17	25452987	25453991	414	19	22.0436	395	4.01811e-95
chr14	32431162	32431657	406	17	24.6654	389	5.39389e-95
chr2	164347233	164348407	455	31	14.8963	424	5.86587e-95
chr6	119358645	119359142	398	15	27.8001	383	6.2057e-95
chr10	28371786	28372669	417	20	21.4018	397	6.19225e-95
chr17	88373875	88374538	448	29	15.9026	419	7.55332e-95
chr7	146342490	146343244	451	30	15.3667	421	9.11175e-95
chr3	30959705	30960683	420	21	20.5765	399	9.2623e-95
chr4	128368405	128369384	444	28	16.3689	416	1.13723e-94
chr5	125663908	125664491	412	19	22.0547	393	1.42031e-94
chr1	54704138	54704691	380	11	35.6166	369	1.73883e-94
chr8	124872911	124874266	502	47	10.8229	455	2.09627e-94
chr1	134618404	134619409	388	13	31.8206	375	2.18207e-94
chr15	77775808	77776730	487	42	11.7534	445	2.39789e-94
chr19	46937899	46938479	459	33	14.0436	426	2.61656e-94
chr11	52350897	52351725	411	19	21.9053	392	2.65645e-94
chr16	33769571	33770435	468	36	13.1996	432	3.51534e-94
chr16	91011834	91012964	471	37	13.0767	434	3.75719e-94
chr18	38654394	38655047	410	19	22.5562	391	5.02394e-94
chr15	11959943	11960416	406	18	22.659	388	5.95818e-94
chr16	75983863	75984502	417	21	20.0258	396	6.10392e-94
chr7	52650304	52651467	473	38	12.7487	435	7.25279e-94
chr4	7682585	7683139	394	15	26.8992	379	7.98512e-94
chr16	94747266	94749005	499	47	10.6826	452	1.22789e-93
chr15	85739333	85740521	469	37	12.691	432	1.26034e-93
chr15	99303772	99304553	419	22	19.1873	397	1.66093e-93
chr16	90177121	90178184	492	45	11.0661	447	2.45359e-93
chr1	153862623	153863456	483	42	11.7368	441	2.6208e-93
chr2	33185186	33185647	396	16	25.0033	380	2.71774e-93
chr7	95650796	95651487	425	24	18.2735	401	3.1749e-93
chr7	16925923	16926630	485	43	11.5242	442	4.70988e-93
chr4	149939941	149940776	479	41	11.7728	438	4.76493e-93
chr13	24504838	24505481	431	26	16.7744	405	5.47962e-93
chr10	77046159	77047156	481	42	11.676	439	8.69324e-93
chr2	72160910	72161566	419	23	18.9937	396	1.55097e-92
chr11	3191484	3192478	490	46	10.7365	444	4.66487e-92
chr16	93585477	93586488	452	34	13.3858	418	1.36352e-91
chr5	139774823	139775723	470	40	11.8609	430	1.81973e-91
chr5	143894367	143894979	393	17	23.1414	376	2.25595e-91
chr2	37231535	37232317	404	20	21.0069	384	2.41872e-91
chr15	76033926	76035063	466	39	12.0615	427	3.27874e-91
chr8	124832907	124833891	421	25	16.8866	396	3.50042e-91
chr8	124479642	124480208	437	30	14.7788	407	5.28136e-91
chr19	32212743	32213639	427	27	15.9678	400	5.63259e-91
chr1	136978631	136979574	395	18	22.2135	377	6.91753e-91
chr6	73160055	73161347	446	33	13.5666	413	7.7361e-91
chr9	61868068	61868537	398	19	21.1139	379	1.07925e-90
chr9	44794406	44795451	463	39	11.9089	424	2.01419e-90
chr11	58102790	58104269	441	32	14.0267	409	2.38145e-90
chr6	98909139	98910225	444	33	13.7272	411	2.64856e-90
chr2	91674890	91676294	524	61	8.65781	463	4.49922e-90
chr16	89872236	89872948	416	25	17.1902	391	8.12001e-90
chr5	3497244	3498374	478	45	10.6885	433	1.06837e-89
chrX	131251934	131253435	379	15	26.4049	364	1.33461e-89
chr16	93123845	93124390	371	13	29.9645	358	1.40058e-89
chr4	140539318	140539895	425	28	15.6684	397	1.55495e-89
chr11	70011782	70012731	431	30	14.4057	401	2.16625e-89
chr14	33912119	33912802	378	15	25.2608	363	2.53547e-89
chr13	63463037	63463448	366	12	30.9666	354	2.54742e-89
chr1	157323361	157323768	374	14	27.2644	360	2.65302e-89
chr5	35397217	35397703	414	25	16.6213	389	2.80938e-89
chr10	4651580	4652241	353	9	39.6311	344	2.9335e-89
chr9	107182691	107183498	443	34	13.1936	409	3.32774e-89
chr10	80844790	80845580	476	45	10.6881	431	3.44903e-89
chr5	140626512	140627272	417	26	16.3697	391	3.52749e-89
chr2	164266597	164267412	423	28	15.5797	395	5.3072e-89
chr5	92674509	92675041	426	29	15.0507	397	6.29542e-89
chr11	90536389	90537266	380	16	24.9788	364	8.2379e-89
chr1	80011930	80012461	351	9	43.1793	342	1.09205e-88
chr16	7558739	7559701	394	20	20.0025	374	1.38283e-88
chr2	28035320	28036174	408	24	17.5929	384	1.41091e-88
chr5	118809868	118810499	375	15	25.4786	360	1.72857e-88
chr3	8915458	8916940	393	20	19.7351	373	2.60861e-88
chr11	33900407	33901108	370	14	28.0633	356	3.50989e-88
chr1	62922084	62922865	429	31	14.0732	398	5.33085e-88
chr9	121018270	121018805	373	15	26.3835	358	6.31706e-88
chr16	91826057	91826476	361	12	32.0725	349	6.56308e-88
chr19	12870653	12871724	485	50	9.71608	435	7.70716e-88
chr9	114410182	114411030	440	35	12.8784	405	1.38206e-87
chr10	12755013	12755408	333	6	66.4636	327	1.75203e-87
chr11	114933083	114933750	417	28	15.2283	389	2.20753e-87
chr15	88961624	88962377	423	30	14.2538	393	2.99119e-87
chr19	8666659	8667474	396	22	18.5106	374	3.47955e-87
chr14	47981111	47982175	468	45	10.4251	423	4.02289e-87
chr2	153763627	153763988	321	4	81.0713	317	6.36644e-87
chr8	122895577	122896376	461	43	10.892	418	8.28524e-87
chr9	77919339	77919927	380	18	21.5029	362	1.01055e-86
chr14	65285401	65285941	424	31	13.7104	393	1.15763e-86
chr11	75458166	75458824	397	23	17.7929	374	1.65175e-86
chr16	91239000	91239421	360	13	29.0761	347	1.75982e-86
chr12	77429683	77430733	375	17	23.3566	358	2.31572e-86
chr14	20800381	20801530	367	15	25.3714	352	3.04304e-86
chr14	56880992	56881561	416	29	14.3794	387	3.07447e-86
chr13	52637619	52638471	396	23	17.5139	373	3.07884e-86
chr2	33214460	33215255	425	32	13.4172	393	4.35707e-86
chr13	110711833	110712806	415	29	14.6834	386	5.70066e-86
chr12	12503263	12504629	472	48	10.0079	424	5.91439e-86
chr2	158000906	158001565	411	28	14.8288	383	9.09943e-86
chr8	122893406	122894711	498	58	8.5893	440	1.38838e-85
chr11	59234583	59235817	438	37	11.9964	401	1.89706e-85
chr3	135065154	135065823	406	27	15.3871	379	2.67105e-85
chr6	6099218	6099836	371	17	21.8651	354	3.00791e-85
chr17	56428465	56429143	428	34	12.8554	394	3.15344e-85
chr17	33700176	33701219	483	53	9.27518	430	3.22624e-85
chr16	76323576	76324564	434	36	12.2407	398	3.3911e-85
chr9	40881493	40882151	392	23	17.0631	369	3.80032e-85
chr10	118819184	118819893	385	21	18.6914	364	3.93794e-85
chr15	80587560	80588148	385	21	19.0996	364	3.92721e-85
chr19	41428466	41429744	405	27	15.4893	378	4.90095e-85
chr11	9216558	9217838	430	35	12.2894	395	5.9959e-85
chr1	64385244	64385640	342	10	37.3974	332	6.9535e-85
chr7	86459369	86460270	404	27	15.5226	377	9.11658e-85
chr6	87837538	87838148	423	33	12.867	390	9.93757e-85
chr4	7133802	7134993	390	23	17.1168	367	1.32744e-84
chr2	156744187	156745227	403	27	15.1589	376	1.69568e-84
chr9	99140939	99141669	406	28	14.6644	378	1.99249e-84
chr13	49257990	49258520	368	17	22.3789	351	2.01982e-84
chr4	11721224	11722050	375	19	19.7501	356	2.447e-84
chr18	65850670	65851504	389	23	16.9216	366	2.47427e-84
chr14	54757795	54758660	412	30	13.9998	382	2.57649e-84
chr16	23844708	23845137	343	11	32.0772	332	5.62228e-84
chr1	92945817	92946438	370	18	21.4196	352	5.89153e-84
chr17	44393498	44394011	429	36	11.965	393	6.93696e-84
chr2	153040489	153041884	517	68	7.68075	449	7.90018e-84
chr19	5843305	5847172	755	175	4.33619	580	8.20991e-84
chr13	91120597	91121682	376	20	19.255	356	1.24933e-83
chr8	109157401	109158345	428	36	11.9064	392	1.26698e-83
chr9	64530406	64531283	393	25	15.8847	368	1.38499e-83
chr12	115884590	115884973	328	8	43.5823	320	2.26461e-83
chr2	18873654	18874590	430	37	11.6954	393	2.33486e-83
chr15	82799479	82800268	405	29	14.1824	376	2.68977e-83
chr17	46210457	46211468	435	39	11.3235	396	4.15315e-83
chr11	33867611	33868391	429	37	11.9154	392	4.26776e-83
chr5	34511580	34512657	456	47	9.7052	409	1.38851e-82
chr9	110579045	110579770	450	45	10.0516	405	1.71499e-82
chr12	100234842	100235774	375	21	18.2295	354	2.18672e-82
chr19	55843254	55843846	319	7	48.8008	312	4.45191e-82
chr9	61513618	61514425	431	39	11.0858	392	4.64114e-82
chr9	121627692	121628343	409	32	12.8578	377	7.81511e-82
chr7	105953323	105953861	415	34	12.4905	381	8.58143e-82
chr2	166435730	166436220	331	10	34.4223	321	9.55867e-82
chr14	31425784	31426318	376	22	17.5305	354	1.03133e-81
chr10	75817584	75818185	365	19	19.2839	346	1.42716e-81
chr14	55923916	55924516	317	7	45.3949	310	1.67561e-81
chr19	53392120	53393389	361	18	20.9478	343	1.84897e-81
chr2	167849505	167849944	368	20	18.5883	348	2.00325e-81
chr12	4781791	4782609	368	20	19.3016	348	1.99831e-81
chr1	80726666	80727779	385	25	15.4651	360	2.05241e-81
chr10	45230511	45231009	316	7	51.6032	309	3.23887e-81
chr5	97399440	97400615	453	48	9.52657	405	4.16093e-81
chr10	71797065	71797448	320	8	41.0586	312	4.51783e-81
chr1	146047646	146048097	380	24	16.2598	356	5.84187e-81
chr9	57494371	57494901	385	26	14.854	359	1.60695e-80
chr17	87303544	87304018	378	24	15.8139	354	2.05775e-80
chr2	90882366	90883357	427	40	10.7843	387	2.94638e-80
chr15	84795029	84795715	353	17	21.0145	336	3.01285e-80
chr7	29167530	29168861	487	62	7.92296	425	3.05684e-80
chr11	102589629	102590443	374	23	16.7621	351	3.06489e-80
chr18	38085388	38086141	387	27	14.4778	360	3.4662e-80
chr3	85692241	85692818	345	15	23.0996	330	4.32837e-80
chr17	13819246	13819800	356	18	20.8509	338	4.45955e-80
chr9	120438227	120438661	337	13	27.2424	324	5.28884e-80
chr4	134050606	134051587	443	46	9.72145	397	5.58996e-80
chr4	106466841	106467749	405	33	12.6535	372	5.79056e-80
chr17	25969818	25970660	448	48	9.3712	400	7.75612e-80
chr6	114843657	114845067	448	48	9.38779	400	7.73787e-80
chr2	173532973	173533709	344	15	24.3264	329	8.16078e-80
chr4	151831772	151832494	369	22	17.0049	347	8.31013e-80
chr16	4673794	4674635	407	34	12.0531	373	1.08706e-79
chr2	34655044	34656029	413	36	11.7766	377	1.09452e-79
chr2	25088676	25089394	385	27	14.4818	358	1.17798e-79
chr7	148132777	148133667	436	44	9.96645	392	1.24335e-79
chr5	144245822	144246397	347	16	22.703	331	1.29942e-79
chr13	109746317	109746732	357	19	19.2977	338	2.25424e-79
chr4	43573064	43573693	374	24	16.0328	350	2.44869e-79
chr10	77727431	77727933	346	16	23.0194	330	2.4675e-79
chr10	12556161	12557046	377	25	15.3911	352	2.95604e-79
chr13	112790921	112791712	377	25	15.6093	352	2.94927e-79
chrX	136347955	136349468	341	15	23.7574	326	5.58679e-79
chr6	97160469	97161658	359	20	18.807	339	5.85511e-79
chr9	20771295	20772064	395	31	12.8952	364	5.9493e-79
chr9	22620961	22621472	325	11	32.4541	314	7.10545e-79
chr7	53178027	53179794	463	55	8.44553	408	7.57703e-79
chr11	52131568	52132311	355	19	19.4462	336	7.94657e-79
chr10	68158031	68159152	312	8	43.1115	304	8.75226e-79
chr9	71695871	71696612	365	22	16.7466	343	1.0118e-78
chr5	144654302	144654719	351	18	20.0015	333	1.0495e-78
chr2	26790724	26791274	336	14	24.7507	322	1.20289e-78
chr15	78725908	78727099	403	34	11.9955	369	1.20518e-78
chr8	108133168	108133726	446	49	9.26798	397	1.21065e-78
chr4	107278569	107279200	347	17	20.6336	330	1.33952e-78
chr8	59895606	59896081	343	16	22.7536	327	1.66256e-78
chr17	71613965	71614647	437	46	9.65852	391	1.84341e-78
chr12	86809231	86810116	390	30	13.1747	360	1.85986e-78
chr8	89231766	89232654	364	22	16.9679	342	1.87104e-78
chr7	108505317	108505817	357	20	18.4197	337	2.02785e-78
chr1	192921038	192921736	327	12	29.2559	315	2.60046e-78
chr5	144886812	144887371	349	18	19.8876	331	3.70761e-78
chr15	94283297	94283721	322	11	31.9484	311	4.9533e-78
chr11	108009504	108010912	438	47	9.49167	391	5.18668e-78
chr13	37633478	37634078	340	16	22.0545	324	1.13737e-77
chr9	15093648	15094121	364	23	15.8443	341	1.55473e-77
chr1	166065429	166066805	422	42	10.1295	380	1.6915e-77
chr1	13144551	13145262	357	21	17.567	336	1.79884e-77
chr18	61207191	61207753	380	28	13.6691	352	1.81732e-77
chr16	32190053	32190931	383	29	13.344	354	1.99521e-77
chr6	66213304	66213844	307	8	38.5989	299	2.3503e-77
chr11	77162241	77162980	373	26	14.7112	347	2.62764e-77
chr17	7368257	7368791	363	23	16.3545	340	2.88145e-77
chr11	100714359	100714819	331	14	25.1052	317	2.98969e-77
chr7	16897752	16898942	415	40	10.4087	375	3.59185e-77
chr1	130331870	130333037	406	37	11.2553	369	4.25651e-77
chr8	93822509	93823025	334	15	23.0428	319	4.90126e-77
chr13	96388346	96388811	334	15	22.4124	319	4.89089e-77
chr11	108872828	108873529	812	222	3.67265	590	5.6533e-77
chr5	39547017	39547503	330	14	24.2896	316	5.66502e-77
chr6	66879384	66880125	405	37	11.0696	368	7.72193e-77
chr15	80469506	80469968	390	32	12.2196	358	7.95218e-77
chr4	117057810	117058300	340	17	20.8912	323	1.1528e-76
chr17	26669508	26670074	427	45	9.619	382	1.26104e-76
chr6	88066787	88067655	383	30	13.133	353	1.3342e-76
chr11	54335829	54336898	394	34	11.7723	360	2.75875e-76
chr19	40893125	40893769	359	23	15.8979	336	3.50026e-76
chr7	17412653	17413114	362	24	15.2027	338	4.23604e-76
chr5	108834480	108835186	402	37	10.9252	365	4.67442e-76
chr11	5737173	5738163	387	32	12.3092	355	4.93915e-76
chr9	43050190	43051323	390	33	12.0375	357	5.01616e-76
chr10	31259068	31259726	330	15	22.7994	315	6.37428e-76
chr9	78374907	78375415	371	27	13.9958	344	6.49882e-76
chr15	66961418	66962164	410	40	10.3131	370	6.96743e-76
chr10	119883813	119884518	306	9	36.6396	297	7.65059e-76
chr9	60860559	60861474	395	35	11.5612	360	9.03798e-76
chr3	97735330	97736815	415	42	9.92373	373	1.04363e-75
chr11	102786405	102787015	367	26	14.1908	341	1.06172e-75
chr7	108176204	108176666	379	30	12.6744	349	1.53369e-75
chr6	128295588	128296090	321	13	26.3212	308	1.59016e-75
chr2	166374566	166375000	309	10	32.1344	299	1.64786e-75
chr11	52044911	52045780	363	25	14.9133	338	1.70756e-75
chr12	86766521	86767307	369	27	13.8765	342	2.21396e-75
chr13	45453298	45454343	408	40	10.4469	368	2.26786e-75
chr9	69520686	69521114	300	8	42.44	292	2.33908e-75
chr4	122983560	122984300	324	14	23.8898	310	2.67615e-75
chr2	43487037	43487784	324	14	23.8668	310	2.67082e-75
chr8	69020920	69021504	335	17	19.9239	318	2.74498e-75
chr17	30472673	30473172	378	30	13.0232	348	2.78661e-75
chr10	59285603	59285989	281	4	75.289	277	2.81738e-75
chr1	52765505	52766121	362	25	14.5412	337	3.13888e-75
chr3	153454027	153455768	474	65	7.32388	409	3.19078e-75
chr16	11448569	11449239	331	16	21.7831	315	3.47376e-75
chr4	150379969	150381392	424	46	9.41661	378	3.60089e-75
chr5	116078104	116078684	338	18	19.2607	320	3.88918e-75
chr2	29790536	29791092	355	23	16.0925	332	4.11966e-75
chr17	44258434	44258994	341	19	18.1567	322	5.36939e-75
chr16	15885884	15887601	386	33	12.0328	353	5.49281e-75
chr1	139703147	139703898	406	40	10.2452	366	7.30656e-75
chr4	47315247	47316665	433	50	8.77108	383	1.06499e-74
chr10	76692548	76693160	318	13	24.836	305	1.08337e-74
chr16	92852330	92853026	363	26	14.3334	337	1.23159e-74
chr14	75285475	75286019	288	6	48.1157	282	1.70963e-74
chr3	89306450	89306862	317	13	25.4698	304	2.06987e-74
chr11	49274721	49275141	278	4	89.9525	274	2.09802e-74
chr14	121836152	121836858	362	26	13.9567	336	2.28138e-74
chr9	42904162	42904816	328	16	20.6227	312	2.34744e-74
chr3	56084496	56084910	292	7	45.1176	285	2.46066e-74
chr13	99045560	99046107	342	20	17.9872	322	2.5132e-74
chr17	26953750	26954245	335	18	18.6866	317	2.5869e-74
chr13	51829407	51830436	335	18	18.6259	317	2.58198e-74
chr6	40840537	40842020	426	48	8.92678	378	2.66498e-74
chr4	32474536	32475350	327	16	21.5276	311	4.42634e-74
chr11	114768779	114769345	394	37	10.7913	357	5.39204e-74
chr5	5419713	5420962	370	29	13.0722	341	5.48722e-74
chr14	123187323	123187825	307	11	27.9764	296	8.37936e-74
chr12	66076396	66077321	350	23	15.8542	327	9.24437e-74
chr15	10697266	10697814	322	15	22.1181	307	1.04211e-73
chr3	97058936	97059396	310	12	25.9452	298	1.55662e-73
chr1	138581712	138582557	352	24	15.0617	328	2.04888e-73
chr2	11114192	11115264	380	33	11.5829	347	2.05333e-73
chr7	152297306	152298350	403	41	9.83455	362	2.29184e-73
chr6	113256099	113257202	411	44	9.4527	367	2.84903e-73
chr4	47199275	47199898	301	10	30.8248	291	3.00277e-73
chr8	114345116	114345580	324	16	21.4932	308	3.00022e-73
chr10	119630334	119630808	305	11	28.8355	294	3.06652e-73
chr1	180421665	180422603	338	20	17.5074	318	3.09628e-73
chr14	66818435	66819274	391	37	10.7382	354	3.21079e-73
chr8	110111922	110112598	354	25	14.5373	329	4.36584e-73
chr9	13249398	13249885	283	6	48.0421	277	4.68878e-73
chr5	114394779	114395611	369	30	12.5355	339	6.59001e-73
chr9	60864115	60865263	378	33	11.4588	345	6.81534e-73
chr9	58122920	58124097	409	44	9.51121	365	9.13207e-73
chr13	114618851	114619700	356	26	14.1382	330	9.12529e-73
chr15	97646933	97647506	336	20	17.6492	316	1.08816e-72
chr11	119245989	119246726	346	23	15.5072	323	1.10683e-72
chr13	52888968	52889518	318	15	22.1009	303	1.34161e-72
chr17	63705562	63706117	325	17	20.0371	308	1.55074e-72
chr6	115544485	115545140	335	20	17.5497	315	2.0396e-72
chr17	31972338	31973459	379	34	11.3836	345	2.22327e-72
chr7	35941522	35942120	338	21	16.4967	317	2.58802e-72
chr2	84874159	84874732	331	19	17.7327	312	2.92309e-72
chr11	119786435	119786991	360	28	13.1468	332	3.7057e-72
chr4	134625748	134626293	334	20	17.1022	314	3.81568e-72
chr6	51710171	51710982	334	20	17.4973	314	3.80887e-72
chr13	37197941	37198703	320	16	20.7572	304	3.80948e-72
chr5	36940310	36940928	378	34	11.3177	344	4.03069e-72
chr12	106239068	106240064	380	35	11.1379	345	7.0966e-72
chr13	64550748	64551767	322	17	18.9881	305	1.04392e-71
chr11	68781008	68781633	318	16	20.9033	302	1.37258e-71
chr13	96661974	96663257	370	32	11.6131	338	1.40388e-71
chr12	88757555	88758010	321	17	19.9932	304	1.97298e-71
chr7	16534571	16535026	306	13	25.1177	293	2.4758e-71
chr13	23891309	23891986	347	25	14.3672	322	3.3056e-71
chr1	184078384	184078778	281	7	42.5453	274	3.55048e-71
chr6	84223494	84224800	320	17	19.4678	303	3.72189e-71
chr5	38664980	38665744	365	31	12.1656	334	4.7151e-71
chr6	86569832	86570419	349	26	13.7124	323	6.81544e-71
chr4	82879636	82880393	326	19	17.1694	307	6.86147e-71
chr5	32379363	32380010	373	34	11.168	339	8.18811e-71
chr13	63532408	63533532	361	30	12.1121	331	8.52422e-71
chr15	82171522	82173407	455	65	7.06609	390	1.23137e-70
chr19	25045772	25046297	335	22	15.6593	313	1.35298e-70
chr15	76181132	76182297	411	48	8.73832	363	1.56913e-70
chr10	80188944	80189447	303	13	23.6645	290	1.71211e-70
chr11	114537639	114538127	295	11	27.7021	284	2.04343e-70
chr11	11736784	11738057	380	37	10.5544	343	2.24806e-70
chr15	58581538	58582187	317	17	19.5221	300	2.49691e-70
chr17	69844933	69845458	273	6	53.2987	267	3.62329e-70
chr9	63591546	63592180	330	21	16.4767	309	3.87488e-70
chr8	122573760	122574377	349	27	13.3765	322	4.6546e-70
chr16	91063874	91065318	427	55	7.90337	372	5.98903e-70
chr1	146622470	146622855	319	18	18.4672	301	6.4477e-70
chr3	15106250	15106964	297	12	24.8572	285	7.0008e-70
chr16	96308462	96308958	285	9	33.7605	276	7.11778e-70
chr7	104898291	104899045	378	37	10.3426	341	7.356e-70
chr19	10138713	10139169	332	22	15.519	310	8.73269e-70
chr11	105918206	105919381	421	53	7.98286	368	9.56578e-70
chrX	20508577	20509551	304	14	21.8415	290	9.93161e-70
chr12	100871834	100872502	335	23	15.1747	312	1.02614e-69
chr11	84627330	84628100	338	24	14.1817	314	1.18022e-69
chr8	126840834	126842130	402	46	8.77662	356	1.27247e-69
chr6	100613105	100613579	288	10	31.95	278	1.43954e-69
chr14	71175749	71176702	334	23	14.5568	311	1.90802e-69
chr6	88179208	88179882	324	20	16.5147	304	2.0232e-69
chr15	84754263	84754712	295	12	25.1689	283	2.53577e-69
chr18	68318977	68320253	398	45	8.86267	353	2.70399e-69
chr11	30082667	30083432	333	23	14.9246	310	3.54728e-69
chr11	53608339	53609786	392	43	9.20273	349	3.74163e-69
chr13	59954783	59955300	316	18	17.5695	298	4.25229e-69
chr6	108486526	108487385	342	26	13.4373	316	4.97528e-69
chr1	169218526	169219659	345	27	12.8124	318	5.33505e-69
chr9	114686735	114687506	345	27	13.0149	318	5.32628e-69
chr19	14694820	14695422	322	20	16.4199	302	7.07463e-69
chr4	129093565	129094316	335	24	14.0346	311	7.50984e-69
chr10	75027646	75028894	374	37	10.3357	337	7.83362e-69
chr10	39891001	39891496	297	13	24.2502	284	8.06148e-69
chr11	96809127	96810140	387	42	9.30694	345	1.39678e-68
chr5	124654150	124654587	307	16	19.3686	291	1.49752e-68
chr5	126274631	126275203	307	16	19.3686	291	1.49508e-68
chr19	56604989	56605476	292	12	24.5687	280	1.75613e-68
chr13	58572714	58573514	284	10	30.7034	274	1.94704e-68
chr11	20484792	20485422	317	19	16.8954	298	1.95103e-68
chr11	115772406	115773761	389	43	9.1323	346	2.13779e-68
chr7	29814824	29815280	320	20	16.5106	300	2.4646e-68
chr15	36648696	36649433	391	44	9.06884	347	3.25248e-68
chr9	124023153	124023782	345	28	12.732	317	3.47869e-68
chr4	133228813	133229705	326	22	15.0233	304	3.60826e-68
chr2	166481712	166482760	374	38	9.86864	336	4.17046e-68
chr10	74788877	74789830	332	24	13.8692	308	4.76496e-68
chr6	94710768	94711328	274	8	34.4498	266	6.15487e-68
chr9	69167497	69168430	328	23	14.653	305	7.81091e-68
chr15	58937476	58938178	370	37	10.1661	333	8.35913e-68
chr12	16886180	16886850	318	20	16.2514	298	8.60973e-68
chr15	28010670	28011395	361	34	10.7454	327	1.062e-67
chr10	120053352	120054256	355	32	11.3873	323	1.16643e-67
chr7	53026235	53026946	346	29	12.0158	317	1.19979e-67
chr7	6400435	6400928	277	9	31.2637	268	1.32156e-67
chr13	49863430	49863862	285	11	26.4098	274	1.32404e-67
chr18	9506603	9508643	391	45	8.7068	346	1.54533e-67
chr3	36752750	36753533	342	28	12.4902	314	2.15386e-67
chr15	102033399	102034101	342	28	12.2158	314	2.15048e-67
chr9	110568323	110568789	323	22	15.2313	301	2.31742e-67
chr3	89691445	89692326	323	22	15.0883	301	2.31379e-67
chr5	144857279	144857753	295	14	21.7134	281	3.13501e-67
chr9	24977532	24978028	302	16	18.988	286	3.5579e-67
chr9	106724705	106725434	344	29	12.1661	315	4.02317e-67
chr8	98331154	98332501	392	46	8.5583	346	4.06011e-67
chr12	83450822	83451544	287	12	24.8704	275	4.39213e-67
chr5	35377747	35378980	430	61	7.09909	369	5.27462e-67
chr16	35484738	35485345	328	24	14.215	304	5.57768e-67
chr11	52118372	52119215	331	25	13.5987	306	6.13395e-67
chr14	20804232	20805146	331	25	13.2719	306	6.12448e-67
chr14	8896560	8897384	318	21	15.5496	297	6.75763e-67
chr14	56383878	56384878	337	27	12.7476	310	6.95237e-67
chr8	74684071	74685149	372	39	9.57627	333	6.9661e-67
chr11	84642452	84643254	343	29	11.8667	314	7.30887e-67
chr6	115626180	115627226	346	30	11.6524	316	7.29976e-67
chr19	61159985	61160841	369	38	9.85631	331	7.84135e-67
chr11	113404833	113406051	321	22	15.0718	299	7.91625e-67
chr9	7728901	7729382	324	23	14.4743	301	9.10598e-67
chr1	146202737	146203455	324	23	14.1717	301	9.09212e-67
chr9	70232993	70233432	274	9	31.0095	265	9.24069e-67
chr10	93408746	93409287	278	10	29.375	268	9.46952e-67
chr5	144231789	144232715	314	20	15.8482	294	1.02834e-66
chr10	81067427	81068287	333	26	13.2927	307	1.20125e-66
chr6	31076380	31077009	345	30	11.6187	315	1.32556e-66
chr12	83346077	83347210	381	43	9.04011	338	2.19826e-66
chr6	119400789	119401580	316	21	15.2809	295	2.32537e-66
chr15	81846546	81847291	344	30	11.5917	314	2.42869e-66
chr15	75867484	75868760	427	61	7.06106	366	2.74567e-66
chr7	56192862	56193376	322	23	14.1825	299	3.12399e-66
chr17	26989177	26989626	322	23	14.5073	299	3.11932e-66
chr3	89673262	89673869	302	17	18.3823	285	3.20957e-66
chr2	33076670	33077340	301	17	18.3497	284	6.06916e-66
chr11	57725139	57725614	314	21	15.1027	293	8.09508e-66
chr2	75496577	75497452	342	30	11.6274	312	8.13573e-66
chr18	67407846	67409312	384	45	8.55092	339	8.67774e-66
chr10	118889838	118890264	262	7	39.2195	255	9.72998e-66
chr7	82740734	82741383	344	31	11.2948	313	1.45179e-65
chr8	97536198	97537025	332	27	12.7249	305	1.45375e-65
chr9	55954267	55954918	296	16	18.6107	280	1.57946e-65
chr11	59449945	59451000	355	35	10.2951	320	2.05293e-65
chr1	157120029	157120562	292	15	20.5264	277	2.1126e-65
chr11	46250251	46250736	312	21	15.3817	291	2.80785e-65
chr6	146068658	146069130	305	19	16.4346	286	3.57226e-65
chr3	52358830	52359421	305	19	16.1221	286	3.56703e-65
chr3	60589064	60589930	351	34	10.523	317	4.04556e-65
chr17	30116819	30117382	308	20	15.6866	288	4.37737e-65
chr9	58348475	58349912	373	42	9.04579	331	4.74907e-65
chr4	135733499	135734834	336	29	11.9108	307	5.02306e-65
chr10	41431335	41431894	287	14	21.4809	273	5.14405e-65
chr8	129383701	129384301	294	16	18.7807	278	5.59673e-65
chr7	89847475	89848162	290	15	20.1422	275	7.53535e-65
chr3	37202550	37203139	297	17	18.0779	280	7.56677e-65
chr11	12209228	12209978	307	20	15.5233	287	8.13945e-65
chr5	52533020	52534222	372	42	9.00198	330	8.45338e-65
chr5	93668801	93669851	338	30	11.4824	308	9.01477e-65
chr13	49772755	49773592	293	16	18.3927	277	1.0526e-64
chr11	87405093	87405957	352	35	10.0601	317	1.20856e-64
chr12	110002776	110003547	316	23	14.314	293	1.26441e-64
chr6	72203997	72204505	306	20	16.0305	286	1.51551e-64
chr4	15921623	15922121	274	11	26.583	263	1.61454e-64
chr13	34180042	34181205	334	29	11.6064	305	1.67151e-64
chr8	82838687	82839081	266	9	30.5857	257	1.71311e-64
chr5	111770658	111771053	270	10	28.0564	260	1.71349e-64
chr18	38009093	38009577	285	14	20.5037	271	1.83105e-64
chr2	155343194	155344188	354	36	9.93397	318	1.95912e-64
chr17	93557759	93558241	277	12	23.177	265	2.71817e-64
chr8	112274399	112275061	359	38	9.67482	321	2.77168e-64
chr11	119215971	119216567	324	26	12.5281	298	2.91072e-64
chr5	105824216	105824708	269	10	27.9525	259	3.277e-64
chr13	51567948	51568449	291	16	18.2672	275	3.71159e-64
chr6	122754410	122755026	347	34	10.2253	313	4.30654e-64
chr19	43845868	43846455	361	39	9.49196	322	4.32197e-64
chr16	4074824	4075334	294	17	18.0138	277	4.97149e-64
chr19	6392710	6393288	294	17	18.3237	277	4.96451e-64
chr7	150852377	150853373	329	28	12.125	301	5.57862e-64
chr11	23469059	23469484	272	11	26.8194	261	5.83643e-64
chr2	18860491	18861015	307	21	15.0763	286	6.16447e-64
chr7	29480141	29480552	268	10	26.8871	258	6.24054e-64
chr6	72001303	72002323	319	25	13.0786	294	9.35661e-64
chr1	167705286	167706191	325	27	12.0697	298	1.01054e-63
chr7	139907413	139908299	331	29	11.4949	302	1.01279e-63
chr12	33854479	33855373	328	28	11.8861	300	1.0185e-63
chr4	148915955	148916507	309	22	14.605	287	1.31546e-63
chr3	88294873	88295477	345	34	10.3431	311	1.40367e-63
chr1	60626086	60626565	250	6	49.2072	244	1.46096e-63
chr5	104472716	104473409	299	19	16.0057	280	1.49405e-63
chr13	63496009	63496630	285	15	19.8074	270	1.77947e-63
chr4	106882774	106883628	308	22	14.1938	286	2.43974e-63
chr13	46869902	46870868	366	42	8.90289	324	2.70482e-63
chr2	70869940	70870790	338	32	10.8646	306	2.9718e-63
chr2	29725018	29726133	326	28	11.762	298	3.41677e-63
chr12	99493479	99494033	304	21	15.1475	283	3.96095e-63
chr7	108002695	108003699	343	34	10.1542	309	4.59689e-63
chr6	127567056	127567860	310	23	13.5963	287	5.03881e-63
chr5	75861677	75862241	322	27	12.1025	295	6.23358e-63
chrX	71489247	71489664	252	7	38.625	245	7.00395e-63
chr9	58428620	58429966	355	39	9.13103	316	1.44084e-62
chr6	82629348	82629689	242	5	57.0497	237	1.46162e-62
chr11	97052277	97052675	292	18	16.9361	274	1.48201e-62
chr9	8017237	8017614	255	8	36.074	247	1.55864e-62
chr11	87564862	87565565	332	31	10.7329	301	1.90435e-62
chr6	125081173	125082035	329	30	11.0799	299	1.99828e-62
chr14	70733317	70733903	317	26	12.4614	291	2.06178e-62
chr15	78243523	78244097	320	27	12.1596	293	2.09748e-62
chr16	11253891	11254706	288	17	17.058	271	2.16965e-62
chr16	35677558	35678210	346	36	9.75869	310	2.1732e-62
chr2	18222356	18223155	281	15	19.8713	266	2.25613e-62
chr5	36431742	36432449	301	21	14.3709	280	2.53795e-62
chr5	113585533	113586482	351	38	9.25444	313	2.97958e-62
chr16	96037653	96038093	284	16	18.0225	268	3.08418e-62
chr17	28254432	28255129	310	24	13.4494	286	3.43848e-62
chr8	28239102	28239583	287	17	17.0692	270	4.06008e-62
chr11	4239234	4239684	300	21	14.7901	279	4.71443e-62
chr10	80717604	80718044	290	18	16.2791	272	5.15596e-62
chr13	63629445	63630040	290	18	16.5981	272	5.14911e-62
chr4	135596131	135597272	303	22	13.9633	281	5.31909e-62
chr1	184472792	184473760	321	28	11.4876	293	6.98526e-62
chr10	115022999	115023961	286	17	17.1248	269	7.60687e-62
chr4	40667859	40668372	299	21	14.8962	278	8.74433e-62
chr18	55059846	55061027	299	21	14.3406	278	8.7328e-62
chr16	10565552	10566209	346	37	9.60621	309	1.10609e-61
chr4	135125668	135126511	271	13	21.7194	258	1.36822e-61
chr4	7079019	7079585	278	15	18.9796	263	1.5118e-61
chr2	163366451	163367155	278	15	18.903	263	1.50981e-61
chr16	11558898	11559293	251	8	31.8568	243	2.13129e-61
chr4	154597323	154598377	307	24	12.8615	283	2.15644e-61
chr12	103982932	103983680	322	29	11.2592	293	2.27442e-61
chr7	36373687	36374424	316	27	12.1414	289	2.35037e-61
chr13	22124712	22125572	284	17	17.2386	267	2.67266e-61
chr18	39825447	39826206	333	33	10.2112	300	3.18741e-61
chr11	115700098	115700580	287	18	16.1705	269	3.36717e-61
chr4	149955109	149955821	246	7	37.9422	239	3.62178e-61
chr11	88854828	88855269	303	23	13.2782	280	3.69955e-61
chr8	79896824	79897864	273	14	19.6191	259	3.80188e-61
chr4	43325354	43325915	273	14	20.1293	259	3.79696e-61
chr19	40862928	40863572	273	14	20.8818	259	3.79206e-61
chr1	183790409	183791276	306	24	13.0934	282	3.94446e-61
chr8	10865878	10866455	269	13	21.0891	256	4.88155e-61
chr1	93976561	93977126	283	17	16.8795	266	4.97962e-61
chr2	84633519	84634591	296	21	14.5362	275	5.55311e-61
chr1	95531859	95533035	326	31	10.6944	295	6.75369e-61
chr13	10018519	10019015	257	10	26.322	247	7.79433e-61
chr7	31945761	31946578	334	34	9.88776	300	9.34694e-61
chr2	30112960	30113722	295	21	14.487	274	1.03201e-60
chr11	64017709	64018567	301	23	13.4904	278	1.25917e-60
chr12	101345667	101346045	256	10	28.3462	246	1.49306e-60
chr6	124325233	124326155	355	42	8.47479	313	1.53477e-60
chr13	102892058	102892846	297	22	13.7609	275	2.14055e-60
chr11	108107363	108108410	324	31	10.4743	293	2.23061e-60
chr10	41914417	41914991	266	13	20.7747	253	3.3382e-60
chr13	39862113	39862802	305	25	12.6282	280	4.76046e-60
chr11	115860324	115861103	311	27	11.5716	284	4.83509e-60
chr2	148347679	148348392	308	26	12.1004	282	4.83454e-60
chr17	45889150	45890008	334	35	9.78119	299	4.87486e-60
chr10	80226132	80226749	286	19	15.568	267	4.95172e-60
chr8	129356159	129358072	424	71	5.99424	353	5.96261e-60
chr8	122336968	122337372	279	17	16.5934	262	6.16449e-60
chr14	9064378	9065455	347	40	8.80599	307	7.14321e-60
chr5	23899241	23900827	407	64	6.36259	343	8.30087e-60
chr12	96985114	96986082	316	29	11.0494	287	8.30072e-60
chr6	146025686	146026418	285	19	15.3569	266	9.21903e-60
chr1	30866993	30867428	241	7	36.489	234	9.6897e-60
chr11	96786104	96787623	349	41	8.7118	308	1.05152e-59
chr16	91366857	91367719	338	37	9.3841	301	1.18274e-59
chr17	5094574	5095222	367	48	7.67685	319	1.21053e-59
chr5	138668594	138669019	321	31	10.501	290	1.32817e-59
chr19	41037353	41037932	281	18	15.7621	263	1.42667e-59
chr8	93588709	93589570	281	18	15.6341	263	1.4249e-59
chr19	12907975	12908549	315	29	11.0433	286	1.50411e-59
chr11	84729561	84730069	312	28	11.3939	284	1.56426e-59
chr10	19438424	19439087	274	16	17.5782	258	1.67704e-59
chr11	95537770	95538151	252	10	26.1551	242	1.98313e-59
chrX	7250649	7251446	244	8	32.999	236	2.057e-59
chr15	97557507	97558097	263	13	20.4218	250	2.24608e-59
chrX	98928746	98929685	270	15	18.2576	255	2.37077e-59
chr16	31113696	31114262	270	15	18.4521	255	2.36785e-59
chr5	123293447	123294429	280	18	15.9556	262	2.64929e-59
chr6	72339298	72340064	308	27	11.6174	281	2.91758e-59
chr9	52069367	52070258	289	21	14.4296	268	4.17688e-59
chr17	57429493	57430664	454	86	5.31816	368	4.22212e-59
chr11	116135240	116136314	319	31	10.3127	288	4.33888e-59
chr1	173573709	173574166	298	24	12.7511	274	5.19299e-59
chr11	50246390	50247053	310	28	11.115	282	5.18736e-59
chr4	43362525	43363363	307	27	11.5491	280	5.32734e-59
chr11	80136134	80137286	301	25	12.3662	276	5.32654e-59
chr2	120457310	120458175	346	41	8.49579	305	5.86133e-59
chr7	117967225	117968242	346	41	8.55923	305	5.85423e-59
chr15	84376426	84376948	250	10	26.2637	240	7.19763e-59
chr11	116384096	116384501	246	9	30.3197	237	7.64725e-59
chr11	120000419	120001235	318	31	10.2803	287	7.8258e-59
chr5	121847524	121848033	268	15	18.2087	253	8.34882e-59
chr19	23462501	23463232	297	24	12.4947	273	9.49882e-59
chr2	168326266	168326914	264	14	20.2925	250	1.14749e-58
chr4	125760213	125760779	287	21	14.2984	266	1.42631e-58
chr4	129438872	129439315	260	13	20.8378	247	1.51561e-58
chr15	39804189	39804796	267	15	18.3402	252	1.57212e-58
chr2	126324720	126325839	305	27	11.4726	278	1.77295e-58
chr18	5397312	5397787	299	25	12.1583	274	1.78873e-58
chr2	141099939	141100429	256	12	22.6293	244	1.91071e-58
chr11	79295534	79295983	240	8	33.8059	232	2.7989e-58
chr12	33639228	33639833	259	13	21.5088	246	2.86681e-58
chr7	31596780	31597759	307	28	11.0879	279	3.12969e-58
chr11	106649464	106651280	376	54	6.99507	322	3.50285e-58
chr4	149230429	149231001	255	12	21.3661	243	3.62932e-58
chr6	29297329	29298590	340	40	8.54959	300	4.00792e-58
chr16	11284931	11285434	282	20	14.3165	262	4.36032e-58
chr11	114365885	114366502	251	11	23.5703	240	4.37368e-58
chr2	166490724	166491977	345	42	8.24229	303	4.72026e-58
chr11	116115842	116116957	350	44	8.02563	306	5.35304e-58
chr10	117229120	117230249	331	37	9.14738	294	6.89435e-58
chr17	66023965	66024495	352	45	7.92948	307	7.47408e-58
chr6	116405513	116406818	325	35	9.28682	290	9.41662e-58
chr3	41396559	41397092	246	10	24.7065	236	9.55237e-58
chr9	14822215	14823472	354	46	7.80455	308	1.03124e-57
chr16	18088767	18089641	302	27	11.4173	275	1.07664e-57
chr10	66531858	66532221	253	12	22.7234	241	1.30583e-57
chr19	8094092	8095041	335	39	8.67282	296	1.53994e-57
chr5	139473415	139473782	229	6	44.948	223	1.54368e-57
chr8	74134668	74135130	286	22	13.3319	264	1.81369e-57
chr2	17947975	17948401	245	10	27.0711	235	1.82118e-57
chr10	24904964	24905444	241	9	27.057	232	1.9672e-57
chr13	54246398	54246842	241	9	29.3114	232	1.96491e-57
chr17	36368072	36368704	525	124	4.24128	401	2.52477e-57
chr1	53830727	53831211	279	20	14.4514	259	2.78108e-57
chr3	153460396	153460934	282	21	13.8157	261	3.08809e-57
chr6	87532274	87532846	282	21	13.6368	261	3.08451e-57
chr10	117843739	117844256	255	13	20.8209	242	3.65643e-57
chr11	8563420	8564073	275	19	14.6569	256	4.53375e-57
chr1	145853679	145854100	275	19	14.6292	256	4.52852e-57
chr16	23279889	23280737	330	38	8.88435	292	5.88911e-57
chr13	38101270	38102902	390	62	6.32446	328	6.25001e-57
chr2	165618765	165619354	296	26	11.6289	270	6.71741e-57
chr9	48621777	48623094	296	26	11.6858	270	6.7097e-57
chr11	98966046	98966726	293	25	12.0375	268	6.76503e-57
chr2	26168363	26168736	274	19	15.1377	255	8.41574e-57
chr7	82073313	82073929	257	14	19.3376	243	9.70164e-57
chr15	78753737	78754440	307	30	10.5439	277	9.84599e-57
chr5	104191409	104192664	377	57	6.72704	320	1.12097e-56
chr14	26336141	26337186	318	34	9.3755	284	1.12401e-56
chr9	63822313	63822895	283	22	13.345	261	1.13406e-56
chr2	129308850	129309317	260	15	18.3863	245	1.29882e-56
chr13	26309211	26309604	230	7	37.2981	223	1.30978e-56
chr14	64531426	64531879	238	9	26.5082	229	1.37467e-56
chr4	147420399	147420917	234	8	33.1802	226	1.39633e-56
chr6	29137976	29138392	249	12	22.3619	237	1.67831e-56
chr18	9489474	9490858	349	46	7.59081	303	1.72467e-56
chr2	131421869	131422781	256	14	18.8577	242	1.81762e-56
chr15	58990371	58990817	303	29	10.6106	274	1.92296e-56
chr10	66326987	66327981	341	43	7.9551	298	2.03757e-56
chr10	62064945	62065490	245	11	23.163	234	2.05627e-56
chr7	117414018	117414471	282	22	13.4013	260	2.07908e-56
chr16	30063656	30064016	225	6	44.3089	219	2.14161e-56
chr1	173161880	173162510	297	27	11.0298	270	2.14716e-56
chr8	42502335	42502761	269	18	14.9665	251	2.47476e-56
chr9	99082680	99083208	327	38	8.81136	289	3.30299e-56
chr12	86267390	86267882	255	14	18.8237	241	3.41281e-56
chr8	126242870	126243746	316	34	9.39696	282	3.59721e-56
chr6	115643366	115643776	244	11	24.2194	233	3.90142e-56
chr6	65192243	65192786	251	13	19.7238	238	4.62261e-56
chr12	78231380	78231947	261	16	16.7806	245	5.84093e-56
chr4	74924628	74925408	261	16	17.1826	245	5.83443e-56
chrX	34520709	34521683	254	14	19.4658	240	6.42869e-56
chr12	88174641	88175910	354	49	7.34954	305	7.23333e-56
chr18	46486949	46487441	235	9	29.3047	226	9.60974e-56
chr1	20979495	20979972	231	8	32.4767	223	9.86443e-56
chr6	88784904	88785467	260	16	16.3448	244	1.09367e-55
chr19	46378548	46379084	300	29	10.5174	271	1.14508e-55
chr5	73242363	73243729	412	74	5.5985	338	1.21429e-55
chr1	75184431	75185098	276	21	13.5812	255	1.21966e-55
chr15	27802003	27802664	276	21	13.6922	255	1.21831e-55
chr8	97190395	97191440	297	28	10.899	269	1.22594e-55
chr6	47728199	47728828	294	27	11.0893	267	1.29567e-55
chr10	61974077	61974823	294	27	11.0024	267	1.29424e-55
chr17	35900764	35901214	279	22	13.0728	257	1.29434e-55
chr2	122264072	122264910	242	11	23.7686	231	1.40252e-55
chr17	69614168	69615001	327	39	8.51217	288	1.51947e-55
chr16	43698812	43699717	266	18	15.2467	248	1.58934e-55
chr11	115050192	115050707	259	16	16.4759	243	2.03406e-55
chr11	22765237	22766025	272	20	14.1155	252	2.05457e-55
chr11	92765245	92766261	296	28	10.613	268	2.21945e-55
chr4	155148385	155149204	275	21	13.7005	254	2.2379e-55
chr3	137438012	137438522	275	21	13.4727	254	2.23547e-55
chr14	75578605	75579648	278	22	12.6668	256	2.37674e-55
chr16	64757693	64759501	334	42	8.12979	292	2.47412e-55
chr19	47805045	47806803	339	44	7.70897	295	2.69857e-55
chr6	32108208	32109038	307	32	9.81328	275	2.71181e-55
chr5	136955660	136956186	295	28	10.8567	267	4.026e-55
chr7	106577059	106577864	289	26	11.3454	263	4.46525e-55
chr18	12505615	12506541	289	26	11.5017	263	4.46043e-55
chr16	31209956	31210657	300	30	10.0578	270	6.16438e-55
chr2	32745822	32746229	267	19	14.304	248	6.31138e-55
chr7	121545687	121546051	224	7	36.7736	217	6.61854e-55
chr11	62035364	62035744	224	7	33.9793	217	6.61143e-55
chr8	125224357	125225944	350	49	7.27308	301	6.65956e-55
chr19	45250759	45251769	332	42	8.09688	290	7.72097e-55
chr9	61225445	61225942	288	26	11.37	262	8.12594e-55
chr4	117150563	117151579	339	45	7.62066	294	1.14045e-54
chr16	93746519	93747071	266	19	14.7702	247	1.16994e-54
chr18	65785763	65786525	266	19	14.2159	247	1.16869e-54
chr12	78988363	78988710	223	7	37.0384	216	1.27283e-54
chr3	101321149	101321592	223	7	31.9951	216	1.27147e-54
chr1	139489384	139489735	227	8	29.7867	219	1.32281e-54
chr13	20594467	20594952	227	8	29.4493	219	1.3214e-54
chr9	62303007	62303555	256	16	16.7148	240	1.32201e-54
chr1	20918550	20919180	287	26	11.0764	261	1.47689e-54
chr13	69067360	69067756	238	11	23.1572	227	1.81625e-54
chr7	26503668	26504710	348	49	7.14131	299	2.02268e-54
chr10	18584568	18585036	245	13	20.0044	232	2.06853e-54
chr2	6199925	6200686	295	29	10.2261	266	2.20494e-54
chr3	115372175	115372571	230	9	27.176	221	2.42286e-54
chr14	48482825	48483200	226	8	30.206	218	2.53171e-54
chrX	133520631	133521260	226	8	30.5646	218	2.52905e-54
chr5	121818478	121819079	248	14	18.254	234	2.8171e-54
chr7	117940123	117940478	248	14	18.6604	234	2.81414e-54
chr2	172887416	172888040	258	17	15.204	241	2.99162e-54
chr3	19158380	19159228	300	31	9.87865	269	3.21309e-54
chr15	80465131	80465756	297	30	10.2004	267	3.60105e-54
chr9	57120432	57121087	264	19	14.0052	245	3.99258e-54
chr19	31285389	31286015	233	10	24.5056	223	4.10205e-54
chr5	125586314	125587821	349	50	7.08637	299	4.5523e-54
chr14	66217154	66217520	229	9	25.5058	220	4.61057e-54
chr9	44345582	44346741	361	55	6.66124	306	4.95083e-54
chr4	149835539	149835934	240	12	20.1092	228	5.14361e-54
chr14	56884916	56885434	247	14	17.6854	233	5.2734e-54
chr5	99928730	99929191	257	17	15.655	240	5.55658e-54
chr8	123010408	123011986	318	38	8.5699	280	5.77801e-54
chr12	12634105	12635105	296	30	10.1717	266	6.47599e-54
chr4	9600558	9602798	358	54	6.73385	304	6.83114e-54
chr5	115605787	115606614	328	42	7.82997	286	7.39915e-54
chr1	164664367	164664812	253	16	16.5992	237	8.58121e-54
chr16	30968468	30968933	284	26	10.9702	258	8.86564e-54
chr8	97440401	97441155	281	25	11.5395	256	9.19339e-54
chr15	4766757	4767418	239	12	21.3419	227	9.69855e-54
chr10	120332691	120333270	309	35	8.95259	274	1.01865e-53
chr2	32397450	32397815	259	18	14.7706	241	1.20589e-53
chr11	62279665	62280760	385	66	5.88547	319	1.27297e-53
chr1	157169168	157169721	249	15	16.9001	234	1.28209e-53
chr1	88336777	88338313	337	46	7.45295	291	1.42351e-53
chr2	53050238	53051275	265	20	13.3856	245	1.49717e-53
chr4	46455203	46455848	265	20	13.5691	245	1.49564e-53
chr7	105682766	105683404	265	20	13.6729	245	1.49411e-53
chr17	24506389	24506764	215	6	41.8731	209	1.52452e-53
chr14	58010224	58010846	227	9	25.283	218	1.66941e-53
chr5	117918743	117920013	329	43	7.74912	286	1.78238e-53
chr5	108774620	108775344	305	34	9.13199	271	2.15147e-53
chr7	80567023	80567756	258	18	15.0293	240	2.23049e-53
chr11	67447079	67447721	248	15	17.4664	233	2.39454e-53
chr16	91522722	91523683	341	48	7.21325	293	2.46077e-53
chr8	26384656	26385367	310	36	8.6238	274	2.69113e-53
chr10	116899032	116899743	251	16	16.1027	235	2.97571e-53
chr11	3235821	3236270	270	22	12.3824	248	3.06548e-53
chr15	78551045	78551538	244	14	17.4307	230	3.47473e-53
chr11	98964125	98964811	257	18	14.9061	239	4.14178e-53
chr11	8959979	8960774	257	18	14.9061	239	4.1376e-53
chr15	38497077	38497727	287	28	10.4605	259	4.62254e-53
chr11	5947685	5948451	240	13	19.7201	227	4.86008e-53
chr6	39155108	39155711	263	20	13.4055	243	5.08575e-53
chr10	74892227	74892725	281	26	11.217	255	5.30649e-53
chr14	33611371	33612025	229	10	22.9552	219	5.3236e-53
chr11	35318769	35319641	278	25	11.4212	253	5.53644e-53
chr3	151692570	151693047	225	9	25.1082	216	6.06788e-53
chr10	107385055	107385529	243	14	18.1877	229	6.50823e-53
chr17	5804372	5804859	289	29	10.2586	260	7.58793e-53
chr2	3575067	3575818	297	32	9.37624	265	9.40369e-53
chr13	22097189	22098119	280	26	10.8975	254	9.64982e-53
chr13	49287082	49287590	277	25	11.4689	252	1.01021e-52
chr11	79009614	79010095	228	10	24.9788	218	1.01225e-52
chr14	60748169	60748841	249	16	16.1033	233	1.03339e-52
chr5	92864089	92864788	294	31	9.6177	263	1.07728e-52
chr13	115884168	115884582	235	12	20.7867	223	1.2284e-52
chr13	9759333	9759800	299	33	9.09141	266	1.44389e-52
chr8	122538582	122538985	231	11	22.1344	220	1.57973e-52
chr16	49698757	49699911	282	27	10.6612	255	1.63939e-52
chr5	22055399	22056610	312	38	8.35081	274	1.78494e-52
chr1	185890618	185891212	276	25	11.0867	251	1.83735e-52
chr1	108213026	108214045	276	25	11.3176	251	1.83554e-52
chr3	100597156	100597888	270	23	12.052	247	1.91019e-52
chr3	130911460	130911924	227	10	23.9982	217	1.91882e-52
chr15	63479648	63480228	248	16	15.8183	232	1.92151e-52
chr17	29996267	29997426	428	88	4.86756	340	1.96919e-52
chr9	114999781	115000903	211	6	39.7993	205	2.10082e-52
chr5	113547722	113548891	342	50	6.86533	292	2.13465e-52
chr11	78864479	78865266	301	34	8.99357	267	2.17087e-52
chr6	91405743	91406198	215	7	31.1905	208	2.32914e-52
chr7	4032139	4032623	244	15	16.3195	229	2.91563e-52
chr2	164222569	164224015	230	11	21.401	219	2.97524e-52
chr8	67344786	67345433	278	26	10.8973	252	3.16382e-52
chr7	25242518	25243231	275	25	11.2866	250	3.32799e-52
chr13	19609830	19610618	263	21	13.1229	242	3.34542e-52
chr3	79139989	79140519	266	22	12.4257	244	3.44811e-52
chr17	87580895	87581421	292	31	9.50136	261	3.45251e-52
chr11	120489172	120489679	247	16	15.7125	231	3.56552e-52
chr18	77298707	77299145	226	10	23.4853	216	3.62296e-52
chr15	100277415	100277798	240	14	17.8593	226	4.26505e-52
chr6	146134072	146134481	240	14	17.4087	226	4.26092e-52
chr9	102443939	102444457	240	14	17.7141	226	4.2568e-52
chr16	36989043	36990091	297	33	9.0988	264	4.56901e-52
chr11	109358210	109359049	253	18	14.6741	235	4.83349e-52
chr11	113544280	113546274	318	41	7.93798	277	4.8681e-52
chr11	16876721	16877943	333	47	7.21627	286	5.20585e-52
chr9	20987823	20988713	294	32	9.41688	262	5.33851e-52
chr5	135574056	135574634	243	15	16.5101	228	5.40518e-52
chr9	20702937	20703354	229	11	22.8677	218	5.58735e-52
chr6	125020901	125021799	302	35	8.76236	267	5.71551e-52
chr3	101969669	101970119	236	13	18.2324	223	5.999e-52
chr1	36320773	36321482	271	24	11.3491	247	6.21387e-52
chr5	138698238	138698708	271	24	11.6762	247	6.20792e-52
chr10	75769507	75769998	271	24	11.3209	247	6.20199e-52
chr15	27757596	27758357	288	30	9.89133	258	7.01806e-52
chr2	3251013	3251412	249	17	14.6737	232	7.79386e-52
chr2	122202890	122204697	368	62	5.96873	306	7.86108e-52
chr11	54541801	54542261	239	14	18.1274	225	7.92378e-52
chr14	11426006	11426405	213	7	32.8483	206	8.49855e-52
chr7	150180797	150181314	217	8	30.1438	209	8.51515e-52
chr3	95691946	95692327	217	8	27.2424	209	8.50706e-52
chr6	135340274	135340917	255	19	13.7404	236	9.85388e-52
chr1	69684394	69684827	228	11	21.37	217	1.05233e-51
chr15	89350605	89351026	228	11	21.4312	217	1.05134e-51
chr7	88907152	88908804	290	31	9.52175	259	1.09926e-51
chr10	20602367	20602796	261	21	12.6713	240	1.11438e-51
chr11	5970525	5971044	235	13	18.5369	222	1.12025e-51
chr8	110029207	110029904	270	24	11.3582	246	1.12483e-51
chr9	111184455	111185426	267	23	11.622	244	1.14412e-51
chr5	34145826	34146357	224	10	23.2765	214	1.29046e-51
chr9	101216365	101216769	212	7	32.7174	205	1.62731e-51
chr3	75534854	75535676	254	19	13.7892	235	1.81744e-51
chr14	121877135	121877860	254	19	13.4007	235	1.81574e-51
chr17	26236274	26236627	241	15	16.6063	226	1.87175e-51
chr16	93548318	93548781	241	15	16.4702	226	1.86999e-51
chr3	122512915	122513605	227	11	20.7257	216	1.98379e-51
chr9	123663370	123663974	286	30	9.71028	256	2.25622e-51
chr8	124838683	124839289	286	30	9.67218	256	2.25411e-51
chr2	118549416	118549846	237	14	18.2172	223	2.77377e-51
chr11	3537290	3537747	219	9	26.9919	210	2.8559e-51
chr6	82822040	82822723	291	32	9.30184	259	3.034e-51
chr7	16835971	16836446	250	18	14.1082	232	3.03534e-51
chr15	91964681	91965137	240	15	16.4855	225	3.4956e-51
chr2	118841472	118842031	259	21	12.3754	238	3.75588e-51
chr12	103496513	103497209	262	22	12.4331	240	3.83061e-51
chr10	75054212	75054656	262	22	12.0675	240	3.82706e-51
chrX	100688410	100689467	233	13	18.4721	220	3.95002e-51
chr17	31207764	31209122	396	76	5.2713	320	4.49238e-51
chr5	116061274	116062447	329	47	7.08761	282	4.71527e-51
chr5	139858153	139858564	276	27	10.3736	249	5.65026e-51
chr4	47131639	47132067	210	7	32.2585	203	5.98812e-51
chr5	140209599	140210429	331	48	6.96092	283	6.07001e-51
chr16	92821799	92823098	316	42	7.58772	274	6.24956e-51
chr4	154574719	154575943	364	62	5.93786	302	6.51616e-51
chr12	60307630	60308490	264	23	11.6928	241	6.97356e-51
chr16	13903664	13904232	264	23	11.7273	241	6.96715e-51
chr3	87078204	87078693	225	11	21.5213	214	7.08111e-51
chr17	84515559	84516422	384	71	5.41949	313	7.53108e-51
chr2	126500977	126502095	245	17	14.9358	228	9.19423e-51
chr18	6310101	6310763	245	17	14.7831	228	9.18581e-51
chr6	71827303	71828959	278	28	10.2802	250	9.22959e-51
chr13	96717774	96718691	289	32	9.21951	257	9.66619e-51
chr12	83414088	83414904	275	27	10.5404	248	1.01753e-50
chr17	27724883	27725662	342	53	6.46159	289	1.09171e-50
chr14	69943614	69945301	342	53	6.52999	289	1.09071e-50
chr17	24740948	24741402	286	31	9.30612	255	1.12748e-50
chr15	28000607	28001047	209	7	33.9328	202	1.1423e-50
chr19	9148249	9149277	269	25	11.0407	244	1.17581e-50
chr3	82597617	82598060	238	15	16.4849	223	1.2097e-50
chr3	148888613	148889085	224	11	21.4257	213	1.33458e-50
chr8	108669966	108670356	241	16	15.3951	225	1.45922e-50
chr12	13187674	13188140	234	14	17.2735	220	1.81234e-50
chr11	103739756	103740312	234	14	17.7481	220	1.8107e-50
chr2	25711343	25712023	234	14	17.9866	220	1.80906e-50
chr1	158392159	158393118	274	27	10.1757	247	1.83374e-50
chr18	65893059	65893448	216	9	25.2519	207	1.95899e-50
chr11	75041254	75041747	216	9	25.0562	207	1.95722e-50
chr16	96593959	96594476	237	15	16.1969	222	2.25813e-50
chr16	13724672	13725412	276	28	10.217	248	2.99915e-50
chr2	157958697	157959218	233	14	17.1635	219	3.39636e-50
chr16	92654134	92654552	246	18	14.1003	228	3.54723e-50
chr5	112608687	112609136	226	12	19.9616	214	3.61516e-50
chr14	32344771	32345348	267	25	10.7058	242	3.88612e-50
chr7	20402604	20403209	252	20	13.0021	232	4.09877e-50
chr16	14885015	14885376	194	4	57.4522	190	4.57814e-50
chr9	61274795	61275318	278	29	9.83194	249	4.79507e-50
chr7	108465053	108465620	272	27	10.4509	245	6.01568e-50
chr6	87942714	87943143	245	18	14.0017	227	6.57151e-50
chr1	65232777	65233602	266	25	10.685	241	7.07146e-50
chr5	31251943	31252636	263	24	11.3316	239	7.46508e-50
chr14	76968802	76969472	254	21	12.4201	233	7.78883e-50
chr6	87452337	87453564	357	61	5.90597	296	7.86857e-50
chr6	29630163	29630518	210	8	26.4031	202	7.89269e-50
chr1	173490836	173492830	418	89	4.70139	329	7.93221e-50
chr9	122967749	122968312	301	38	7.98403	263	9.13775e-50
chr9	113878076	113878523	238	16	14.964	222	9.41393e-50
chr7	86610864	86611569	271	27	10.4124	244	1.08523e-49
chr15	3184135	3184733	241	17	14.347	224	1.08561e-49
chr5	149770504	149771033	241	17	14.6804	224	1.08465e-49
chr12	55288187	55289503	328	49	6.80974	279	1.19632e-49
chr7	54770349	54770819	244	18	13.7696	226	1.21069e-49
chr13	31086267	31086873	244	18	13.9653	226	1.20962e-49
chr10	59052192	59052795	244	18	14.1387	226	1.20856e-49
chr9	77398844	77399519	253	21	12.6321	232	1.42284e-49
chr2	101866335	101866713	201	6	39.4833	195	1.44981e-49
chr2	24966189	24967291	337	53	6.47593	284	1.63499e-49
chr1	88479017	88479930	284	32	9.01602	252	1.75504e-49
chr12	112566381	112567104	240	17	14.4952	223	2.01098e-49
chr13	98894106	98895114	289	34	8.52106	255	2.16448e-49
chr15	79523921	79525362	334	52	6.48372	282	2.29633e-49
chr3	20908622	20908990	196	5	43.7441	191	2.35275e-49
chr19	57475010	57475498	223	12	19.7506	211	2.41157e-49
chr9	114864707	114865742	223	12	18.9282	211	2.40946e-49
chr4	151527855	151528440	258	23	11.5996	235	2.55832e-49
chr5	58126852	58127384	252	21	12.3656	231	2.6033e-49
chr6	88203945	88204521	255	22	12.0229	233	2.60596e-49
chr9	14372851	14373429	233	15	16.4809	218	2.72958e-49
chr11	11666115	11666566	233	15	16.41	218	2.72721e-49
chr16	20191370	20192506	299	38	8.04976	261	2.82314e-49
chr5	125833146	125833500	208	8	26.2454	200	2.86152e-49
chr10	38890630	38892138	331	51	6.53384	280	3.19095e-49
chr3	49329091	49329676	226	13	17.4599	213	3.22288e-49
chr11	69147468	69147926	226	13	18.5698	213	3.22009e-49
chr8	48963886	48964355	215	10	23.1765	205	4.07611e-49
chr4	6219463	6219905	242	18	13.5179	224	4.11456e-49
chr2	80524723	80525222	229	14	17.6022	215	4.13049e-49
chr2	35754170	35754953	311	43	7.33094	268	4.13904e-49
chr4	154970683	154971180	263	25	10.5391	238	4.17633e-49
chr5	125618077	125618769	260	24	11.2023	236	4.44206e-49
chr12	112561560	112562092	254	22	12.0535	232	4.74189e-49
chr18	65540986	65541944	323	48	6.86564	275	4.86932e-49
chr6	120851993	120852561	271	28	9.82865	243	5.64302e-49
chr4	107661585	107662072	235	16	14.9375	219	5.99955e-49
chr7	150195705	150196328	268	27	10.0827	241	6.32349e-49
chr5	64329689	64330451	279	31	9.127	248	6.57863e-49
chr13	63387860	63388508	238	17	14.0347	221	6.84919e-49
chr6	82856812	82857365	238	17	14.4791	221	6.84333e-49
chr11	115891236	115892368	315	45	7.14005	270	7.02983e-49
chr12	113837303	113837780	241	18	13.7239	223	7.57032e-49
chr1	59961477	59961984	221	12	18.9127	209	8.48108e-49
chr15	66690032	66690700	273	29	9.56	244	8.89285e-49
chr8	86118048	86119016	273	29	9.60937	244	8.88527e-49
chr1	192834337	192834834	198	6	38.9721	192	1.02756e-48
chr10	117147642	117148188	224	13	18.2897	211	1.13149e-48
chr7	142782626	142783656	267	27	10.2588	240	1.13868e-48
chr3	121948318	121948824	217	11	19.8127	206	1.13925e-48
chr13	8456098	8456552	217	11	21.114	206	1.13829e-48
chr8	74115171	74116183	286	34	8.65405	252	1.19964e-48
chr13	51935050	51935515	261	25	10.5813	236	1.36895e-48
chr12	56488371	56488856	227	14	16.7568	213	1.43796e-48
chr5	16908237	16909185	280	32	8.99318	248	1.76323e-48
chr3	95237995	95238861	280	32	8.92737	248	1.76174e-48
chr17	84442450	84442833	269	28	9.84708	241	1.82229e-48
chr4	83053631	83054045	197	6	33.0126	191	1.97649e-48
chr11	118240954	118241342	216	11	20.2836	205	2.15266e-48
chr19	8872689	8873428	263	26	10.2924	237	2.27583e-48
chr4	45024958	45026513	375	72	5.23678	303	2.36867e-48
chr2	37420615	37421999	274	30	9.13976	244	2.46462e-48
chr13	49300915	49301441	260	25	10.5408	235	2.47859e-48
chr11	70034253	70034936	257	24	11.0176	233	2.65629e-48
chr4	149616844	149617234	226	14	17.3582	212	2.68464e-48
chr14	56441323	56441709	242	19	13.1126	223	2.75064e-48
chr11	120462025	120462413	212	10	23.2259	202	2.75243e-48
chr1	182870764	182871282	254	23	11.3624	231	2.78616e-48
chr5	24379033	24379485	245	20	12.7293	225	2.85496e-48
chr5	64493741	64494555	265	27	9.96015	238	3.6925e-48
chr3	58883254	58883706	265	27	10.0433	238	3.68942e-48
chr5	104171069	104171852	284	34	8.36151	250	3.77128e-48
chr7	108493610	108494201	222	13	18.2227	209	3.96008e-48
chr15	77563727	77564204	215	11	20.2093	204	4.04656e-48
chr4	8846567	8846954	215	11	19.816	204	4.04319e-48
chr10	79711634	79712635	319	48	6.66307	271	4.32255e-48
chr2	105515416	105516647	273	30	9.28153	243	4.38944e-48
chr9	63926332	63926895	225	14	16.607	211	5.003e-48
chr14	123350229	123351462	253	23	11.2716	230	5.06502e-48
chr18	75438009	75438794	270	29	9.52903	241	5.10424e-48
chr8	119447392	119447908	247	21	12.1719	226	5.28987e-48
chr11	31517839	31518209	218	12	18.6913	206	5.60819e-48
chr3	146427859	146428410	264	27	9.82011	237	6.63299e-48
chr14	26674841	26675433	275	31	8.89236	244	6.64705e-48
chr7	151678765	151679510	301	41	7.44603	260	6.65422e-48
chr16	17938108	17939278	346	60	5.85521	286	7.73227e-48
chr11	62389890	62390633	272	30	9.09131	242	7.84807e-48
chr7	150822252	150823064	258	25	10.5888	233	8.08546e-48
chr8	85610462	85611566	280	33	8.6238	247	8.16095e-48
chr11	79476939	79477814	298	40	7.63195	258	8.7121e-48
chr10	7696287	7696679	240	19	13.0641	221	9.26861e-48
chr10	80116014	80116615	224	14	16.7656	210	9.31449e-48
chr13	3831552	3832085	217	12	19.1945	205	1.05382e-47
chr13	103455388	103456650	295	39	7.65422	256	1.13293e-47
chr15	81640507	81641412	295	39	7.7478	256	1.132e-47
chr14	70465200	70466403	305	43	7.11013	262	1.15001e-47
chr10	58893580	58894957	305	43	7.20889	262	1.14907e-47
chr15	66855349	66856456	282	34	8.39389	248	1.17834e-47
chr3	152974430	152975402	230	16	14.4372	214	1.3098e-47
chr4	43377764	43378149	220	13	17.632	207	1.38296e-47
chr18	68386851	68387994	271	30	9.05195	241	1.39822e-47
chr16	91354937	91355874	312	46	6.84424	266	1.40027e-47
chr2	166271845	166272899	279	33	8.65346	246	1.44418e-47
chr15	84514749	84515590	233	17	13.8708	216	1.46986e-47
chr7	117347739	117348164	236	18	13.3181	218	1.6029e-47
chr8	87283034	87283476	236	18	13.1304	218	1.6016e-47
chr7	56196933	56197636	236	18	13.3181	218	1.6003e-47
chr11	119789585	119790234	239	19	12.7381	220	1.69471e-47
chr4	128734862	128735430	242	20	12.3914	222	1.74679e-47
chr1	178923838	178924246	209	10	21.6511	199	1.85108e-47
chr6	86797820	86798237	209	10	21.8979	199	1.84959e-47
chr7	86462838	86463733	265	28	9.571	237	1.87433e-47
chr2	127887945	127888949	281	34	8.27971	247	2.07868e-47
chr8	73377709	73378240	273	31	8.88414	242	2.09666e-47
chr17	64246428	64247020	232	17	14.3034	215	2.71648e-47
chr5	24365585	24365986	197	7	31.6367	190	2.76004e-47
chr14	49516879	49517253	197	7	28.2107	190	2.75783e-47
chr13	20275387	20276112	275	32	8.63139	243	3.11413e-47
chr16	59517264	59517818	238	19	13.2155	219	3.11322e-47
chrX	137040129	137041321	241	20	12.313	221	3.19962e-47
chr11	114513592	114514224	222	14	16.2143	208	3.22478e-47
chr17	71389597	71390309	303	43	7.09868	260	3.46226e-47
chr7	20322115	20322504	208	10	20.8676	198	3.49722e-47
chr19	58312828	58313290	215	12	19.042	203	3.69243e-47
chr8	109166879	109167467	272	31	9.02182	241	3.73439e-47
chr3	69455228	69455615	179	3	59.925	176	4.23535e-47
chr15	99195306	99195732	246	22	11.2651	224	5.7488e-47
chr11	72812079	72812637	246	22	11.2817	224	5.74423e-47
chr18	12090135	12090566	221	14	16.5353	207	6.03014e-47
chr19	46729965	46730977	263	28	9.41644	235	6.04823e-47
chr17	79376473	79377229	207	10	22.7425	197	6.63278e-47
chr15	78396208	78396638	224	15	15.3865	209	7.21898e-47
chr8	119151635	119152401	224	15	15.4538	209	7.21325e-47
chr5	100954817	100955720	284	36	8.09179	248	7.32106e-47
chr6	121164609	121165511	316	49	6.54898	267	8.09623e-47
chr8	23925478	23925864	187	5	41.5474	182	8.65324e-47
chr14	69211484	69211868	187	5	37.4902	182	8.6464e-47
chr13	52785784	52786413	217	13	16.8912	204	9.03447e-47
chr11	46205983	46207034	281	35	8.03095	246	9.22819e-47
chr7	150336996	150337446	230	17	13.8448	213	9.2504e-47
chr11	98216912	98217562	251	24	10.5314	227	9.32151e-47
chr2	167665719	167666319	242	21	11.5631	221	1.07017e-46
chr6	31034892	31035753	239	20	12.5205	219	1.07193e-46
chr13	41019236	41019691	220	14	16.466	206	1.12114e-46
chr15	81986527	81987665	313	48	6.65473	265	1.12517e-46
chr13	95066319	95066802	213	12	18.0215	201	1.30245e-46
chr2	71360867	71361329	223	15	15.1632	208	1.33768e-46
chr3	104478943	104479645	223	15	14.931	208	1.33663e-46
chr2	13494695	13498290	423	99	4.27329	324	1.39372e-46
chr8	124174244	124175076	256	26	10.035	230	1.39365e-46
chr6	17698783	17699883	298	42	7.20526	256	1.39904e-46
chr18	60964609	60965981	267	30	9.0805	237	1.41084e-46
chr8	3711442	3712141	253	25	10.3896	228	1.54457e-46
chr9	43014200	43014628	202	9	24.494	193	1.54367e-46
chr1	175367470	175368763	250	24	10.6972	226	1.68373e-46
chr6	11988313	11988685	190	6	35.8328	184	1.89021e-46
chr5	113408231	113409140	241	21	11.8258	220	1.9472e-46
chr14	73805900	73806544	238	20	12.2346	218	1.95597e-46
chr8	119598134	119598875	277	34	8.23721	243	2.03013e-46
chr5	64316245	64316874	219	14	16.1195	205	2.08258e-46
chr12	88181484	88181897	205	10	21.5044	195	2.35865e-46
chr15	102207243	102209006	292	40	7.34497	252	2.46548e-46
chr7	16792456	16793192	255	26	10.0107	229	2.50592e-46
chr14	27565492	27567256	266	30	9.03869	236	2.51427e-46
chr2	32350716	32352284	339	60	5.70783	279	3.01926e-46
chr1	167123230	167124100	243	22	11.1231	221	3.4503e-46
chr14	70530531	70531153	193	7	29.7639	186	3.68804e-46
chr19	11881521	11882338	281	36	7.88104	245	3.9881e-46
chr11	121420875	121421906	265	30	8.85735	235	4.50359e-46
chr9	107542363	107543240	254	26	10.0277	228	4.52556e-46
chr12	83085178	83085661	211	12	19.1156	199	4.58044e-46
chr16	44727404	44728031	221	15	15.1034	206	4.60883e-46
chr9	64637047	64638182	329	56	5.9416	273	4.86148e-46
chr1	182780631	182781484	278	35	8.16692	243	5.05323e-46
chr9	63122847	63123616	270	32	8.488	238	5.48795e-46
chr6	105485800	105486454	184	5	38.557	179	6.19964e-46
chr5	24191171	24191849	259	28	9.3373	231	6.22147e-46
chr12	78193199	78193607	242	22	11.217	220	6.27211e-46
chr8	125243626	125244619	275	34	8.32121	241	6.34729e-46
chr13	19915784	19916456	217	14	16.2415	203	7.24926e-46
chr19	32349534	32350377	285	38	7.6126	247	7.40604e-46
chr9	116278032	116278840	277	35	7.97009	242	8.92608e-46
chr15	89421789	89422680	250	25	10.1474	225	9.10258e-46
chr7	13622700	13624020	261	29	9.24169	232	9.51939e-46
chr7	132746435	132747227	247	24	10.6201	223	9.99961e-46
chr5	35508078	35509378	350	66	5.37636	284	1.02492e-45
chr18	12550287	12550860	226	17	13.6367	209	1.07254e-45
chr7	140034848	140035284	244	23	11.0157	221	1.07775e-45
chr11	98803003	98804080	274	34	8.18684	240	1.12176e-45
chr3	40379216	40380061	241	22	11.002	219	1.13988e-45
chr18	15144087	15144443	174	3	59.2864	171	1.18523e-45
chr9	114661444	114662591	284	38	7.65268	246	1.29675e-45
chr15	84087146	84088052	271	33	8.34462	238	1.39899e-45
chr7	54050628	54051613	271	33	8.29466	238	1.39793e-45
chr4	49258027	49258508	202	10	20.6864	192	1.59374e-45
chr19	41871297	41871862	209	12	17.5851	197	1.60982e-45
chr3	89780494	89781174	249	25	10.0031	224	1.63824e-45
chr7	148944225	148944968	260	29	9.20629	231	1.6962e-45
chr18	36069798	36070338	246	24	10.4579	222	1.80435e-45
chr6	65090167	65091414	243	23	10.9115	220	1.95283e-45
chr5	20437094	20437519	225	17	13.2489	208	1.97469e-45
chr14	73562842	73563637	257	28	9.36799	229	1.98969e-45
chr18	4295025	4295532	240	22	10.9494	218	2.0695e-45
chr9	68882013	68882875	278	36	7.86555	242	2.16294e-45
chr1	80661757	80662191	234	20	12.1205	214	2.18541e-45
chr6	128424128	128424539	205	11	19.3309	194	2.24905e-45
chrX	156121167	156121866	194	8	26.2369	186	2.3518e-45
chr6	41113137	41113922	251	26	9.86189	225	2.62639e-45
chr3	135358877	135359742	275	35	8.00552	240	2.7592e-45
chr2	28454701	28455698	280	37	7.73461	243	2.94719e-45
chr15	80046820	80047334	248	25	10.0662	223	2.94771e-45
chr1	163696311	163697701	290	41	7.22535	249	2.97824e-45
chr12	114261266	114262009	267	32	8.58317	235	3.04941e-45
chr3	14871188	14871709	211	13	16.9531	198	3.83885e-45
chr11	4967076	4967515	230	19	12.2585	211	3.97944e-45
chr13	20389695	20390171	233	20	12.2545	213	3.99527e-45
chr18	60797663	60798297	253	27	9.65796	226	4.12842e-45
chr9	57268481	57269394	269	33	8.15455	236	4.36706e-45
chr2	157272835	157273916	269	33	8.3433	236	4.36382e-45
chr5	20403218	20403733	269	33	8.33672	236	4.36058e-45
chr11	4723884	4724256	214	14	15.63	200	4.66195e-45
chr12	26115842	26116214	214	14	16.4047	200	4.65849e-45
chr5	33994379	33995558	274	35	7.93485	239	4.84715e-45
chr9	94894002	94894560	207	12	17.5702	195	5.64149e-45
chr9	50345372	50345802	207	12	17.5702	195	5.63732e-45
chr2	52811186	52812133	271	34	7.98506	237	6.14751e-45
chr5	137632820	137633766	263	31	8.76592	232	6.63007e-45
chr11	77777951	77778309	223	17	13.326	206	6.69475e-45
chr1	54185805	54186341	196	9	22.6932	187	7.17235e-45
chr14	56011233	56011669	229	19	12.4082	210	7.27317e-45
chr11	85260868	85261465	232	20	12.0397	212	7.28054e-45
chr4	134585354	134586073	252	27	9.67756	225	7.38179e-45
chr2	165678720	165679483	252	27	9.47901	225	7.37637e-45
chr11	97589351	97590142	273	35	7.80231	238	8.53131e-45
chr6	98952806	98953518	213	14	15.4502	199	8.66427e-45
chr15	98904647	98905476	288	41	7.14374	247	8.98984e-45
chr14	55052257	55052727	188	7	26.9219	181	9.36149e-45
chr2	14216077	14216477	188	7	30.2152	181	9.35464e-45
chr7	31787636	31788203	257	29	8.92506	228	9.58709e-45
chr6	146119350	146119814	199	10	22.0766	189	1.06673e-44
chr14	31599415	31600032	199	10	20.9979	189	1.06595e-44
chr3	5860490	5860990	341	64	5.35119	277	1.08473e-44
chr7	16786463	16786922	219	16	14.1243	203	1.13163e-44
chr2	34575042	34575803	219	16	14.3397	203	1.1308e-44
chr5	34917262	34918130	262	31	8.73259	231	1.17123e-44
chr7	109397145	109398396	285	40	7.24883	245	1.20026e-44
chr19	4437925	4438483	222	17	13.3421	205	1.22736e-44
chr1	87809661	87810424	222	17	13.655	205	1.22647e-44
chr8	28363088	28363678	222	17	13.6749	205	1.22558e-44
chr13	47071091	47071808	237	22	11.2488	215	1.22942e-44
chr4	133662007	133662500	225	18	12.961	207	1.29072e-44
chr11	79110386	79110986	251	27	9.33916	224	1.31478e-44
chr6	128986944	128987567	209	13	17.1374	196	1.32445e-44
chr1	154932168	154932787	248	26	9.7627	222	1.51159e-44
chr4	138413541	138414140	191	8	27.083	183	1.60886e-44
chr8	23893956	23894296	179	5	38.5915	174	1.63356e-44
chr19	46577749	46578985	256	29	8.97485	227	1.70143e-44
chr6	66903935	66904598	245	25	10.0447	220	1.70828e-44
chr12	41262759	41263309	215	15	14.7764	200	1.85986e-44
chr11	62363500	62365403	342	65	5.26897	277	1.99541e-44
chr3	94857643	94858056	239	23	10.6682	216	2.07965e-44
chr19	31411589	31412700	279	38	7.45233	241	2.10008e-44
chr2	181303364	181303815	233	21	11.4423	212	2.34544e-44
chr11	119051837	119052261	230	20	11.6298	210	2.4109e-44
chr5	144982222	144982812	258	30	8.76464	228	2.52144e-44
chr7	132615485	132616160	271	35	7.8933	236	2.62117e-44
chr18	65080314	65081605	286	41	7.13289	245	2.6962e-44
chr17	75268708	75269598	255	29	9.05173	226	3.03401e-44
chr4	32672623	32673185	190	8	25.3445	182	3.05811e-44
chr3	121825834	121826261	178	5	39.7268	173	3.147e-44
chr9	118558631	118559070	214	15	14.5315	199	3.44848e-44
chr1	152894887	152895924	182	6	35.8228	176	3.44956e-44
chr11	46267948	46268674	278	38	7.50986	240	3.66969e-44
chr6	87222934	87223268	204	12	17.4878	192	3.6756e-44
chr15	36144438	36144961	238	23	10.3671	215	3.75795e-44
chr7	106563225	106563769	197	10	20.9266	187	3.77026e-44
chr1	134046028	134046990	220	17	13.1219	203	4.14716e-44
chr6	122258487	122259148	265	33	8.06087	232	4.20904e-44
chr10	126342620	126343016	249	27	9.51663	222	4.20725e-44
chr15	75771024	75771727	232	21	11.1983	211	4.25287e-44
chr9	69835419	69835796	223	18	13.054	205	4.33398e-44
chr16	76549816	76550228	226	19	12.1689	207	4.41284e-44
chr1	173401072	173401419	226	19	12.3565	207	4.40971e-44
chr11	77332567	77333209	257	30	8.58996	227	4.45902e-44
chr14	9083511	9084162	207	13	15.9615	194	4.59076e-44
chr17	49574075	49574816	280	39	7.28871	241	4.81144e-44
chrX	111804471	111804989	173	4	49.7182	169	4.83452e-44
chr19	29415518	29415925	200	11	18.6976	189	5.21495e-44
chr10	41788332	41788828	210	14	15.089	196	5.5088e-44
chr3	21864460	21864837	189	8	25.3091	181	5.78349e-44
chr1	135989293	135990739	267	34	7.96261	233	5.84749e-44
chr11	48988746	48989228	240	24	10.0699	216	6.15567e-44
chr13	59944245	59944652	203	12	17.1755	191	6.85203e-44
chr11	85803728	85804105	203	12	17.4052	191	6.84721e-44
chr11	102070126	102070547	216	16	13.7405	200	7.06011e-44
chr1	69542672	69543275	234	22	10.7111	212	7.29397e-44
chr11	87977771	87978239	219	17	13.496	202	7.59414e-44
chr14	54844736	54845255	206	13	16.5197	193	8.56295e-44
chr15	75900000	75900919	245	26	9.51204	219	8.68604e-44
chr18	83124055	83124410	172	4	45.9612	168	9.36575e-44
chr15	66339409	66339993	253	29	8.85963	224	9.56383e-44
chr11	34324198	34324718	199	11	19.6215	188	9.79218e-44
chr11	100870419	100872114	312	53	5.91604	259	1.01226e-43
chr8	73219222	73219816	209	14	15.0198	195	1.02242e-43
chr17	84361414	84362055	286	42	6.83715	244	1.02904e-43
chr17	71201649	71202731	271	36	7.55832	235	1.09104e-43
chr7	54656529	54656874	188	8	26.1153	180	1.09683e-43
chr18	40062701	40063472	250	28	8.99286	222	1.13822e-43
chr10	79797866	79798231	176	5	39.5189	171	1.15882e-43
chr3	68781568	68782255	202	12	16.9062	190	1.27901e-43
chr7	139878136	139878772	263	33	8.0498	230	1.30168e-43
chr9	20271471	20271966	230	21	11.1557	209	1.39936e-43
chr8	125588869	125589476	268	35	7.70392	233	1.40956e-43
chr4	134312888	134313263	191	9	22.0049	182	1.72379e-43
chr7	112887154	112888182	241	25	9.89112	216	1.77908e-43
chr8	108530986	108531466	208	14	15.5978	194	1.90118e-43
chr11	23157251	23157801	208	14	15.7761	194	1.89987e-43
chr4	128911558	128912666	292	45	6.56411	247	2.01754e-43
chr5	106620173	106620683	187	8	23.5956	179	2.08716e-43
chrX	11622273	11622635	166	3	63.6087	163	2.40583e-43
chr1	135712300	135713044	229	21	10.9936	208	2.54973e-43
chr7	88011370	88011778	217	17	13.0623	200	2.57179e-43
chr7	120438176	120439079	226	20	11.3367	206	2.64987e-43
chr4	59819467	59819991	223	19	12.0902	204	2.6913e-43
chr5	122684734	122685787	243	26	9.53919	217	2.79048e-43
chr13	91680576	91681153	259	32	8.26247	227	2.88984e-43
chr9	54460480	54460988	204	13	15.7414	191	2.97126e-43
chr1	99701116	99701478	190	9	21.9985	181	3.26162e-43
chr19	29741596	29741933	190	9	21.3153	181	3.25938e-43
chr1	146032094	146032769	274	38	7.28798	236	3.37839e-43
chr13	40384020	40384466	186	8	24.1302	178	3.97107e-43
chr9	58032410	58033137	210	15	14.2598	195	4.03024e-43
chr11	120214887	120215341	245	27	9.29122	218	4.29275e-43
chr11	83363622	83364371	266	35	7.71405	231	4.35048e-43
chr6	120864628	120865536	300	49	6.21738	251	4.37104e-43
chr14	21889583	21889957	213	16	13.3446	197	4.43121e-43
chr2	180171745	180172443	213	16	13.9469	197	4.42819e-43
chr17	84278144	84279214	271	37	7.38254	234	4.46072e-43
chr2	129786106	129786494	182	7	29.2509	175	4.46931e-43
chr1	140932930	140933701	216	17	13.2859	199	4.71324e-43
chr17	24377057	24377644	193	10	20.5121	183	4.72764e-43
chr7	151260687	151261027	193	10	19.3627	183	4.72443e-43
chr5	152170558	152171958	283	42	6.75573	241	5.31892e-43
chr8	87904468	87905243	283	42	6.77926	241	5.3153e-43
chr1	60759520	60760238	203	13	15.9825	190	5.52006e-43
chr5	134745386	134746075	263	34	7.74323	229	5.57427e-43
chr1	89533230	89534498	304	51	5.98359	253	6.11844e-43
chr15	102038457	102039060	247	28	9.00257	219	6.4446e-43
chr3	95922092	95922523	196	11	17.8953	185	6.45448e-43
chr5	141538100	141538896	236	24	10.1682	212	6.46018e-43
chr4	59172891	59173279	206	14	15.822	192	6.52032e-43
chr8	124635641	124637046	285	43	6.64265	242	6.65798e-43
chr4	59277969	59278949	306	52	5.93751	254	7.15964e-43
chr2	71226948	71227514	233	23	10.5621	210	7.16709e-43
chr1	53907895	53908606	233	23	10.1913	210	7.16226e-43
chr14	71616666	71617236	209	15	14.4486	194	7.40411e-43
chr11	95763404	95763786	185	8	26.0587	177	7.48309e-43
chr7	109212303	109213004	244	27	9.37504	217	7.60695e-43
chr19	4509929	4510660	275	39	7.23072	236	7.61623e-43
chr3	88347979	88348339	212	16	13.3074	196	8.11331e-43
chr7	150829785	150830243	199	12	17.9682	187	8.31153e-43
chr10	77558690	77559175	199	12	17.0222	187	8.30595e-43
chr3	100243089	100243566	199	12	16.6551	187	8.30038e-43
chr11	87945409	87945900	227	21	10.9182	206	8.31503e-43
chr14	32980422	32980858	224	20	11.227	204	8.69862e-43
chr17	28762404	28762834	274	39	7.13252	235	1.32859e-42
chr17	28428326	28428737	229	22	10.73	207	1.41649e-42
chr7	91830107	91830614	211	16	13.6084	195	1.50129e-42
chr4	149491433	149491787	211	16	13.4119	195	1.50029e-42
chr11	8589276	8590046	211	16	13.8698	195	1.49929e-42
chr5	150057555	150058070	226	21	10.7901	205	1.51575e-42
chr7	135302186	135302973	198	12	17.0266	186	1.55676e-42
chr2	166918804	166919476	256	32	8.22882	224	1.57948e-42
chr15	25232364	25233103	256	32	8.16427	224	1.57843e-42
chr15	27508555	27509041	214	17	12.7397	197	1.58319e-42
chr5	124752855	124753210	180	7	28.9066	173	1.61734e-42
chr18	21595319	21595752	217	18	12.3	199	1.62549e-42
chr2	90910135	90910987	248	29	8.5969	219	1.68528e-42
chr6	88328759	88329237	234	24	9.80688	210	2.08922e-42
chr13	34167731	34168457	234	24	9.89915	210	2.08783e-42
chr18	56568959	56569353	187	9	23.3191	178	2.1914e-42
chr12	80933586	80934098	187	9	23.2943	178	2.18995e-42
chr15	3945348	3946424	250	30	8.58622	220	2.45012e-42
chr8	69814560	69814991	183	8	24.2793	175	2.70182e-42
chr7	87354450	87355110	255	32	8.07879	223	2.78723e-42
chr10	56572140	56572897	222	20	11.3938	202	2.89319e-42
chr5	100895516	100896246	275	40	6.93989	235	2.95585e-42
chr1	181099736	181100315	216	18	12.1471	198	2.98141e-42
chr1	130048481	130048871	179	7	27.1018	172	3.0876e-42
chr11	80337764	80338136	179	7	29.4159	172	3.08556e-42
chr12	8976724	8977081	179	7	29.7303	172	3.08353e-42
chr7	95572214	95572913	265	36	7.47734	229	3.10695e-42
chr19	31925648	31926192	190	10	19.9831	180	3.13937e-42
chr15	98351705	98352117	200	13	15.5299	187	3.5481e-42
chr7	108081120	108081727	200	13	15.703	187	3.54577e-42
chr10	95478163	95478780	233	24	9.96526	209	3.74928e-42
chr13	35847689	35849066	267	37	7.31801	230	4.11063e-42
chr3	103397431	103397892	186	9	21.9771	177	4.13607e-42
chr2	32544911	32545339	230	23	10.4261	207	4.19655e-42
chr13	23654741	23655353	230	23	10.4088	207	4.1938e-42
chr11	33977324	33977983	193	11	18.1237	182	4.23465e-42
chr7	151715270	151715625	206	15	13.778	191	4.66722e-42
chr1	131512403	131513319	224	21	10.7536	203	4.97235e-42
chr12	32694102	32694834	209	16	13.4373	193	5.06872e-42
chr11	96964336	96965803	259	34	7.62315	225	5.27101e-42
chr15	59477480	59478663	246	29	8.61451	217	5.30824e-42
chr7	71083656	71084987	246	29	8.54305	217	5.30479e-42
chr1	172928251	172928783	218	19	11.9191	199	5.40127e-42
chr12	70993108	70993674	196	12	17.7567	184	5.40438e-42
chr15	31382886	31384303	251	31	8.30129	220	6.15278e-42
chr5	77380044	77380998	243	28	8.76048	215	6.43329e-42
chr10	40156959	40157341	199	13	15.542	186	6.58747e-42
chr17	12773716	12774136	199	13	15.5406	186	6.58319e-42
chr5	140539001	140539667	232	24	9.7579	208	6.7222e-42
chr6	87788637	87789300	271	39	7.09847	232	6.90671e-42
chr6	125423342	125424164	261	35	7.45803	226	7.09384e-42
chr1	13605881	13606519	202	14	15.2921	188	7.67374e-42
chr2	80155081	80155917	240	27	9.02763	213	7.68478e-42
chr3	120810167	120810794	185	9	21.8589	176	7.78533e-42
chr13	85235797	85236331	185	9	22.5005	176	7.7803e-42
chr1	36551798	36552703	192	11	17.9958	181	7.9116e-42
chr11	76165155	76165776	208	16	13.2316	192	9.31084e-42
chr2	89761139	89761738	208	16	13.133	192	9.30484e-42
chr11	49832173	49832780	245	29	8.4762	216	9.39181e-42
chr11	58976940	58977641	211	17	13.003	194	9.74737e-42
chr3	101474579	101475189	211	17	12.4655	194	9.74109e-42
chr4	63329321	63329733	211	17	12.9649	194	9.73483e-42
chr1	121373496	121374193	217	19	11.8644	198	9.81302e-42
chr15	98344548	98345078	214	18	11.9434	196	9.89861e-42
chr13	52931573	52932149	214	18	11.8983	196	9.89226e-42
chr15	103169795	103170488	198	13	15.3746	185	1.22205e-41
chr17	35978070	35978981	371	85	4.38979	286	1.23034e-41
chr14	71164944	71165298	191	11	17.4055	180	1.48554e-41
chr1	94572422	94574116	284	45	6.3522	239	1.507e-41
chr6	86796485	86796927	222	21	11.0179	201	1.62941e-41
chr11	115459619	115460154	207	16	13.168	191	1.71435e-41
chr7	117456957	117457530	219	20	10.9856	199	1.72894e-41
chr9	95733207	95733694	210	17	12.732	193	1.78987e-41
chr16	4777094	4777645	216	19	11.6304	197	1.79271e-41
chrX	16531893	16532331	164	4	47.1317	160	1.81188e-41
chr17	74301565	74302208	213	18	12.4754	195	1.81292e-41
chr1	39544254	39544614	180	8	25.3065	172	1.83094e-41
chr12	86713026	86713525	194	12	17.5755	182	1.87865e-41
chr18	64759170	64759938	233	25	9.68511	208	1.88447e-41
chr5	71356127	71356455	176	7	25.9089	169	2.12327e-41
chrX	34609567	34609981	168	5	38.625	163	2.15779e-41
chr11	102331006	102331877	264	37	7.33256	227	2.15815e-41
chr1	80415155	80415737	230	24	9.63204	206	2.16195e-41
chr18	24748440	24749014	197	13	16.0214	184	2.26813e-41
chr5	147072428	147073096	472	139	3.4172	333	2.57147e-41
chr18	64856164	64856597	183	9	21.394	174	2.77532e-41
chr8	4201353	4201753	190	11	18.2058	179	2.77637e-41
chr9	116069131	116070391	308	56	5.5038	252	2.84606e-41
chr11	87262357	87262965	261	36	7.35279	225	2.86847e-41
chr1	158338102	158338563	221	21	10.8748	200	2.94094e-41
chr18	78369017	78369694	218	20	11.327	198	3.13192e-41
chr12	25983665	25984066	206	16	13.6859	190	3.14178e-41
chr10	120705363	120706208	215	19	11.7032	196	3.25748e-41
chr15	55049040	55049933	248	31	8.20207	217	3.36485e-41
chr13	51832632	51833772	268	39	6.95366	229	3.58833e-41
chr9	122828717	122829170	175	7	27.0073	168	4.04391e-41
chr13	43710563	43711054	175	7	26.196	168	4.04137e-41
chr11	86570969	86572412	275	42	6.69511	233	4.12808e-41
chr15	83294047	83295817	296	51	5.87374	245	4.16278e-41
chr13	51669214	51669749	226	23	10.2277	203	4.39401e-41
chr12	115707121	115707480	158	3	62.9818	155	4.83738e-41
chr13	52121645	52122170	189	11	17.5139	178	5.20115e-41
chr4	135490658	135490990	182	9	22.3659	173	5.23555e-41
chr1	91499296	91499941	217	20	10.9517	197	5.69336e-41
chr14	76828659	76829322	217	20	11.155	197	5.68979e-41
chr5	132827022	132827533	205	16	13.4124	189	5.78196e-41
chr2	180010832	180011991	311	58	5.44376	253	5.97455e-41
chr5	32406287	32407156	231	25	9.48989	206	6.04009e-41
chr19	11874766	11875767	267	39	7.02037	228	6.21411e-41
chrX	10938097	10938814	178	8	22.7356	170	6.5773e-41
chr6	146692562	146692913	162	4	41.5095	158	6.75254e-41
chr14	99818219	99818655	185	10	18.5446	175	7.35768e-41
chr9	21091173	21091689	244	30	8.28429	214	7.45033e-41
chr3	94306084	94306469	174	7	26.8851	167	7.69145e-41
chr13	63802177	63802689	174	7	26.0463	167	7.68667e-41
chr9	75093961	75094605	174	7	25.6291	167	7.68189e-41
chr14	27561633	27562343	195	13	15.0362	182	7.82346e-41
chr11	5440969	5441553	225	23	10.0842	202	7.89105e-41
chr8	23839250	23839650	166	5	35.7888	161	7.94908e-41
chr8	67220512	67220841	170	6	29.3209	164	8.22918e-41
chr5	140625302	140625838	219	21	10.4559	198	9.62751e-41
chr15	71929315	71929727	188	11	18.6531	177	9.71156e-41
chr11	72234901	72235375	188	11	17.6542	177	9.70555e-41
chr15	96298654	96299135	181	9	21.5503	172	9.85088e-41
chr11	3004448	3005894	402	103	3.90517	299	9.85492e-41
chr7	89508669	89509131	216	20	11.1447	196	1.02889e-40
chr6	146703568	146704063	204	16	13.2666	188	1.0592e-40
chr5	122683073	122683432	204	16	12.8703	188	1.05854e-40
chr4	139206519	139207563	207	17	12.3088	190	1.09473e-40
chr14	8722361	8722713	210	18	11.6948	192	1.0994e-40
chr7	52881396	52881810	191	12	16.4246	179	1.21444e-40
chr1	183229255	183229878	191	12	16.3453	179	1.21369e-40
chr11	87562404	87564361	356	80	4.47157	276	1.27522e-40
chr2	4572563	4573421	268	40	6.76857	228	1.35424e-40
chr4	137813189	137813913	224	23	10.071	201	1.4176e-40
chr8	64065178	64065740	194	13	15.9335	181	1.45031e-40
chr5	143583156	143585118	258	36	7.23431	222	1.51215e-40
chr2	156005775	156006785	282	46	6.23188	236	1.54137e-40
chr5	136941236	136941635	240	29	8.47928	211	1.63095e-40
chr7	88267665	88268313	197	14	14.823	183	1.6595e-40
chr4	108775065	108775672	218	21	10.575	197	1.73634e-40
chr10	39320622	39321312	215	20	11.0345	195	1.86582e-40
chr15	103099379	103099756	203	16	13.4276	187	1.94591e-40
chr10	116872485	116872855	212	19	11.5399	193	1.95876e-40
chr7	117221464	117222469	237	28	8.55972	209	2.00426e-40
chr1	136415174	136415565	206	17	12.2869	189	2.00316e-40
chr9	106793749	106794997	272	42	6.50348	230	2.09267e-40
chr5	97813436	97813806	176	8	22.2076	168	2.35433e-40
chr16	38653583	38653993	176	8	22.3378	168	2.3529e-40
chr12	33814436	33814785	160	4	45.5565	156	2.51175e-40
chr4	115973266	115974201	262	38	6.89938	224	2.52431e-40
chr16	91597985	91598499	223	23	9.90605	200	2.54589e-40
chr11	97296056	97296875	274	43	6.51002	231	2.56441e-40
chr13	51500771	51502143	290	50	5.8179	240	2.94581e-40
chr3	27353343	27353681	168	6	28.1212	162	3.00651e-40
chr14	27567663	27568220	199	15	13.7572	184	3.3742e-40
chr8	13955041	13955411	186	11	17.8225	175	3.39471e-40
chr17	37030070	37031154	249	33	7.67575	216	3.44087e-40
chr9	61813140	61813806	211	19	11.5546	192	3.56428e-40
chr11	51724955	51725396	202	16	12.8499	186	3.57187e-40
chr10	67684539	67685262	202	16	12.9591	186	3.56971e-40
chr5	28390544	28391097	205	17	12.0712	188	3.6667e-40
chr8	113511922	113512441	225	24	9.70177	201	4.00182e-40
chr8	86721909	86723078	266	40	6.74685	226	4.03031e-40
chr14	27837861	27838305	189	12	15.788	177	4.21383e-40
chr18	5521021	5521498	189	12	16.8346	177	4.21129e-40
chr7	124537405	124538205	280	46	6.09202	234	4.48166e-40
chr6	86543142	86543892	222	23	9.96854	199	4.57358e-40
chr12	32908417	32909088	182	10	19.0918	172	4.85424e-40
chr5	104404722	104405177	192	13	15.4169	179	4.99332e-40
chr4	59375766	59376499	268	41	6.58689	227	5.01142e-40
chr17	57136276	57137359	355	81	4.4239	274	5.49754e-40
chr17	29647611	29648075	258	37	7.0284	221	5.92427e-40
chr4	134828437	134829415	227	25	9.29865	202	6.15042e-40
chr9	45659449	45660318	235	28	8.67253	207	6.30126e-40
chr13	63355033	63355597	210	19	11.3516	191	6.47606e-40
chr6	106931157	106931616	201	16	13.0715	185	6.55479e-40
chr4	11887878	11888508	224	24	9.60254	200	7.17102e-40
chr4	101129721	101130473	232	27	8.9095	205	7.69272e-40
chr16	30181284	30181627	188	12	15.9072	176	7.85623e-40
chr11	85137428	85138138	250	34	7.46975	216	8.05393e-40
chr14	75247139	75247859	218	22	10.164	196	9.28569e-40
chr10	94274669	94275199	191	13	14.9172	178	9.28423e-40
chr15	102023480	102023828	170	7	27.6008	163	1.00676e-39
chr13	102701896	102702238	170	7	25.4475	163	1.00616e-39
chr2	132199519	132199979	194	14	14.9119	180	1.05103e-39
chr13	90045699	90046195	194	14	13.9823	180	1.0504e-39
chr5	100929726	100930140	194	14	14.9002	180	1.04977e-39
chr8	124841774	124842520	234	28	8.4082	206	1.11734e-39
chr13	83254327	83255164	184	11	17.0506	173	1.18717e-39
chr2	128246263	128246702	184	11	18.072	173	1.18647e-39
chr6	125431081	125431483	203	17	12.3499	186	1.229e-39
chr9	69859904	69861157	223	24	9.46412	199	1.28456e-39
chr7	80703181	80704195	305	58	5.296	247	1.29566e-39
chr16	90727010	90728196	259	38	6.97287	221	1.31071e-39
chr13	107846489	107847179	231	27	8.81418	204	1.36504e-39
chrX	12338614	12339729	187	12	16.5359	175	1.46263e-39
chr5	67782124	67782752	187	12	15.7304	175	1.46177e-39
chr14	56278846	56279787	228	26	8.96274	202	1.64935e-39
chr11	83382416	83383211	217	22	10.1887	195	1.66981e-39
chr14	54660318	54660776	190	13	14.6506	177	1.72069e-39
chr8	126321742	126322326	246	33	7.57662	213	1.84656e-39
chr17	35210951	35211385	214	21	10.445	193	1.85183e-39
chr2	20890843	20891458	214	21	10.5092	193	1.85074e-39
chr14	55989195	55989617	193	14	13.819	179	1.93939e-39
chr7	142767316	142767800	225	25	9.23445	200	1.9599e-39
chr5	140650784	140651205	233	28	8.57497	205	1.97585e-39
chr7	140005342	140006108	208	19	11.0475	189	2.13857e-39
chr2	154579780	154580214	183	11	17.9738	172	2.21615e-39
chrX	70299225	70299727	183	11	17.5307	172	2.21485e-39
chr3	96366992	96367547	183	11	17.504	172	2.21355e-39
chr8	73073589	73074060	205	18	11.7859	187	2.21635e-39
chr13	97753329	97754150	230	27	8.60725	203	2.42139e-39
chr4	40800711	40802175	219	23	9.61173	196	2.64949e-39
chr2	154384154	154385407	219	23	9.9275	196	2.64793e-39
chr2	69692384	69693388	186	12	15.6586	174	2.71929e-39
chr11	78058927	78059727	216	22	9.90593	194	3.0036e-39
chr2	155068548	155069529	179	10	19.7785	169	3.21322e-39
chr6	96965876	96966740	195	15	13.1342	180	3.88639e-39
chr4	45408923	45409507	164	6	27.4826	158	4.02034e-39
chr7	20375235	20375683	204	18	11.5123	186	4.05538e-39
chr14	122333756	122334466	198	16	12.805	182	4.05868e-39
chr18	53473394	53473938	182	11	17.9176	171	4.1483e-39
chr13	43288358	43289172	242	32	7.59563	210	4.20916e-39
chr8	80007547	80008158	229	27	8.5863	202	4.30618e-39
chr10	60546011	60546775	185	12	16.6159	173	5.08109e-39
chr14	15177989	15179575	239	31	7.85496	208	5.4456e-39
chr14	15346108	15346474	171	8	21.4265	163	5.74538e-39
chr9	75276602	75277307	188	13	14.5068	175	5.93393e-39
chr8	69044394	69044956	178	10	19.1879	168	6.04598e-39
chr18	55210182	55210713	178	10	18.4973	168	6.04247e-39
chr11	3813904	3814766	212	21	10.4517	191	6.04288e-39
chr11	20011992	20012588	209	20	10.8461	189	6.61273e-39
chr13	28931014	28931690	209	20	10.9922	189	6.6089e-39
chr11	84693048	84693834	191	14	14.4867	177	6.62961e-39
chr14	27124378	27124731	155	4	48.38	151	6.74567e-39
chr17	25720745	25721250	251	36	7.17125	215	7.26745e-39
chr5	34024598	34025022	197	16	12.4287	181	7.44428e-39
chr2	21100800	21101424	200	17	12.1925	183	7.51614e-39
chr5	108297292	108297644	159	5	35.1095	154	7.67021e-39
chr3	37502502	37503021	181	11	17.3127	170	7.7452e-39
chr3	144290835	144292127	270	44	6.16293	226	7.7843e-39
chr2	30937839	30938661	272	45	6.08698	227	9.27818e-39
chr14	65704621	65705331	184	12	15.3703	172	9.44775e-39
chr1	39602447	39602871	170	8	22.3072	162	1.08729e-38
chr2	29789432	29790260	211	21	10.3619	190	1.09135e-38
chr10	122441276	122442619	211	21	10.2438	190	1.09072e-38
chr4	59886630	59887326	187	13	14.9872	174	1.09834e-38
chr14	76742205	76742739	187	13	14.4193	174	1.09771e-38
chr13	108409422	108410035	222	25	9.00019	197	1.11451e-38
chr6	113729808	113730242	177	10	18.5451	167	1.13146e-38
chr8	85398010	85398484	177	10	17.9578	167	1.13081e-38
chr16	20302417	20302841	208	20	10.8703	188	1.19381e-38
chr1	93146565	93147058	205	19	10.9054	186	1.28184e-38
chr3	108530291	108531285	205	19	11.1291	186	1.28111e-38
chr11	100665755	100666207	193	15	13.5928	178	1.31268e-38
chr5	104484710	104485139	193	15	13.6375	178	1.31193e-38
chr10	21198937	21199888	202	18	11.3392	184	1.34154e-38
chr1	59219819	59220258	202	18	11.3598	184	1.34078e-38
chr6	72826680	72827028	199	17	11.7282	182	1.36949e-38
chr4	43440481	43440810	162	6	27.1475	156	1.46199e-38
chr15	88581179	88581982	257	39	6.65196	218	1.46306e-38
chr9	44540181	44540739	216	23	9.64952	193	1.52746e-38
chr17	24197955	24198423	232	29	8.2353	203	1.54436e-38
chr18	9314867	9315220	173	9	21.5733	164	1.56517e-38
chr5	108805122	108805493	173	9	20.3738	164	1.56428e-38
chr11	104443748	104444390	183	12	15.6904	171	1.75133e-38
chr5	111084174	111084799	210	21	10.0262	189	1.96134e-38
chr3	50958398	50958818	186	13	14.3696	173	2.03021e-38
chr4	138968522	138968869	186	13	14.9071	173	2.02906e-38
chr2	44504111	44504450	169	8	22.9828	161	2.04682e-38
chr2	116814854	116815493	249	36	6.98746	213	2.18113e-38
chr12	112276904	112277550	189	14	13.9517	175	2.25351e-38
chr2	152985463	152986025	204	19	11.2704	185	2.32081e-38
chr18	46713306	46714282	226	27	8.45472	199	2.39695e-38
chr11	97176801	97177415	226	27	8.57067	199	2.3956e-38
chr14	58131402	58131763	192	15	12.8309	177	2.40815e-38
chr8	13041279	13041822	192	15	13.2461	177	2.40679e-38
chrX	148757420	148757748	153	4	43.9704	149	2.50243e-38
chr19	10013213	10013974	256	39	6.73114	217	2.51651e-38
chr4	62028558	62029025	179	11	17.3663	168	2.69222e-38
chr17	84732090	84732719	314	65	4.90426	249	2.71957e-38
chr6	73197866	73198846	223	26	8.76176	197	2.92536e-38
chr8	113462687	113463543	246	35	7.07151	211	2.93866e-38
chr12	86795740	86796709	246	35	7.21031	211	2.93701e-38
chr18	75648699	75650153	292	55	5.35481	237	3.49014e-38
chr10	79340489	79341161	209	21	10.4286	188	3.52984e-38
chr14	8598466	8598873	185	13	14.2651	172	3.75618e-38
chr3	137806162	137807393	260	41	6.36892	219	3.80277e-38
chr14	27576147	27576499	168	8	21.0506	160	3.86808e-38
chr5	32414673	32415593	238	32	7.5077	206	3.94249e-38
chr12	12853578	12853916	175	10	18.3575	165	3.96305e-38
chr6	88223339	88223664	175	10	19.4141	165	3.96083e-38
chr16	16896058	16896691	217	24	9.40441	193	4.18649e-38
chr4	135947423	135948044	194	16	12.3313	178	4.56227e-38
chr1	172798592	172799042	194	16	12.3177	178	4.55972e-38
chr12	70964464	70964884	178	11	16.8939	167	5.02918e-38
chr7	72518176	72518621	156	5	31.3014	151	5.41092e-38
chr19	10375459	10376043	171	9	19.1838	162	5.55135e-38
chr5	112813780	112814412	227	28	8.35415	199	6.04766e-38
chr6	99149074	99149615	247	36	6.95264	211	6.55743e-38
chr7	87594614	87595749	266	44	6.15841	222	6.57952e-38
chr4	46416368	46417675	242	34	7.19499	208	6.86994e-38
chr2	72248106	72248676	202	19	11.1599	183	7.64342e-38
chr15	10074297	10074734	187	14	13.9154	173	7.67812e-38
chr1	96754931	96755652	187	14	13.6322	173	7.67385e-38
chr5	28678413	28678910	190	15	12.9092	175	8.15305e-38
chr19	45281543	45282140	193	16	12.4914	177	8.3723e-38
chr1	10315438	10316191	234	31	7.67632	203	9.02368e-38
chr4	47306436	47306984	256	40	6.46434	216	9.19803e-38
chr1	13649944	13651060	221	26	8.52924	195	9.24614e-38
chr18	88219983	88220405	177	11	17.4253	166	9.39763e-38
chr13	98309599	98309965	177	11	17.222	166	9.39243e-38
chr2	131595380	131595763	177	11	17.3845	166	9.38723e-38
chr13	29847753	29848362	210	22	9.72994	188	1.01257e-37
chr11	109533148	109533501	170	9	19.7201	161	1.04518e-37
chr16	4032312	4032775	218	25	9.00832	193	1.12004e-37
chr19	9127459	9128067	218	25	8.94749	193	1.11943e-37
chr4	140310327	140311022	180	12	15.0819	168	1.12491e-37
chr17	43782184	43782557	180	12	16.2194	168	1.12429e-37
chr12	27086299	27087554	207	21	10.3143	186	1.14473e-37
chr5	136693822	136694358	207	21	9.88295	186	1.1441e-37
chrUn	2490711	2490932	183	13	14.1075	170	1.28695e-37
chr9	116247399	116247865	183	13	14.7934	170	1.28624e-37
chr13	103685898	103686250	166	8	23.0738	158	1.38307e-37
chr4	62072799	62073220	173	10	18.7588	163	1.39248e-37
chr2	93289781	93290351	173	10	17.9911	163	1.39172e-37
chr15	33012858	33013326	173	10	18.1745	163	1.39095e-37
chr2	161223811	161224251	186	14	13.7013	172	1.41044e-37
chr17	80867653	80868192	198	18	11.5969	180	1.46457e-37
chr4	107576860	107577442	228	29	8.08236	199	1.48529e-37
chr5	31522867	31523389	192	16	12.1133	176	1.52664e-37
chr8	73134944	73136237	269	46	5.87291	223	1.53402e-37
chr5	145859029	145859622	238	33	7.37598	205	1.58832e-37
chr6	87194136	87194552	162	7	23.5017	155	1.70417e-37
chr2	153667885	153668283	169	9	19.9185	160	1.96418e-37
chr4	107551749	107552822	240	34	7.13553	206	2.07509e-37
chr5	123127998	123128386	179	12	15.0575	167	2.08813e-37
chr17	15636323	15637198	295	58	5.15766	237	2.10803e-37
chr18	24447891	24449370	284	53	5.36592	231	2.22114e-37
chr1	10027888	10028758	222	27	8.24452	195	2.35294e-37
chr13	95777245	95777752	185	14	13.8464	171	2.60596e-37
chr4	16138547	16139087	172	10	17.6142	162	2.60931e-37
chr2	70805281	70805631	165	8	20.8361	157	2.61244e-37
chr12	82637253	82637644	165	8	23.49	157	2.61102e-37
chr9	123970817	123971448	191	16	12.4708	175	2.79825e-37
chr6	142725041	142725792	211	23	9.25426	188	2.80766e-37
chr13	63209857	63210440	219	26	8.69737	193	2.90338e-37
chr6	50366623	50367492	219	26	8.42899	193	2.9018e-37
chr8	124843342	124843719	161	7	24.1817	154	3.24145e-37
chr10	94642768	94643292	208	22	9.58033	186	3.25585e-37
chr1	71148725	71149892	224	28	8.16474	196	3.31806e-37
chr2	124840402	124841739	239	34	7.16154	205	3.60613e-37
chr8	80058384	80059167	239	34	7.1072	205	3.60418e-37
chr11	53207396	53207786	168	9	19.4881	159	3.69259e-37
chr1	184299676	184300331	202	20	10.463	182	4.14515e-37
chr17	87767814	87768281	213	24	9.24104	189	4.25087e-37
chr15	54088769	54089120	181	13	14.6934	168	4.40475e-37
chr4	138978153	138978792	231	31	7.4704	200	4.83821e-37
chr18	85604815	85605154	144	3	67.3385	141	5.1896e-37
chr5	109977454	109978254	243	36	6.81371	207	5.8891e-37
chr1	78654247	78655136	174	11	16.3087	163	6.10573e-37
chr9	21396664	21398076	295	59	5.00792	236	6.26843e-37
chr16	18376504	18377580	228	30	7.6439	198	6.30452e-37
chr6	142779703	142780578	215	25	8.81472	190	6.30459e-37
chr2	90519046	90519723	215	25	8.83955	190	6.3012e-37
chr3	84519005	84519782	233	32	7.42885	201	6.42832e-37
chr10	127496720	127497194	204	21	10.1791	183	6.68206e-37
chr7	25873057	25873385	148	4	38.1808	144	6.69268e-37
chr12	27153953	27154379	148	4	42.1397	144	6.68908e-37
chr13	50516905	50517365	156	6	30.3574	150	7.06481e-37
chr7	124271282	124271648	156	6	28.1712	150	7.06102e-37
chr8	34718464	34719360	201	20	10.1964	181	7.4787e-37
chr7	125855799	125856359	212	24	8.90325	188	7.57566e-37
chr10	82325672	82326211	240	35	6.95347	205	8.02478e-37
chr18	78202062	78202964	235	33	7.20608	202	8.41751e-37
chr17	31328832	31329215	195	18	10.8773	177	8.79994e-37
chr13	49283082	49283776	217	26	8.61794	191	9.13724e-37
chr4	118193052	118193788	170	10	18.4335	160	9.14607e-37
chrX	99232090	99233114	186	15	12.5775	171	9.2457e-37
chr1	107827521	107828181	186	15	12.6242	171	9.24077e-37
chr14	47994028	47994498	189	16	12.223	173	9.35163e-37
chr5	140270778	140271668	242	36	6.78567	206	1.01453e-36
chr19	32246893	32247602	242	36	6.90227	206	1.01399e-36
chr11	87958721	87959925	281	53	5.37996	228	1.03876e-36
chr19	33009840	33010626	227	30	7.63984	197	1.10196e-36
chr4	40727818	40729203	272	49	5.6336	223	1.11671e-36
chr12	100512835	100513474	214	25	8.70454	189	1.11643e-36
chr1	184362647	184363014	159	7	26.0798	152	1.16645e-36
chr5	100472652	100473016	159	7	25.5342	152	1.16583e-36
chr2	181177692	181178427	203	21	9.69962	182	1.19755e-36
chr16	93552815	93553593	203	21	9.74878	182	1.19691e-36
chr4	140500425	140501668	274	50	5.48996	224	1.25723e-36
chr15	66880267	66881001	244	37	6.70412	207	1.2658e-36
chr6	118300268	118300766	166	9	19.5666	157	1.30293e-36
chr12	73703730	73704415	176	12	15.9448	164	1.33297e-36
chr3	157235012	157235594	176	12	15.3706	164	1.33226e-36
chr14	71192405	71192944	176	12	14.702	164	1.33156e-36
chr19	57423522	57423975	176	12	15.5879	164	1.33085e-36
chr1	140827485	140827850	155	6	30.5084	149	1.34012e-36
chr5	150964540	150964879	155	6	27.381	149	1.33941e-36
chr1	174444015	174444480	200	20	10.3594	180	1.34028e-36
chr15	75644222	75644769	179	13	13.8992	166	1.49799e-36
chr2	28453304	28453977	194	18	11.0637	176	1.58914e-36
chr2	74447123	74448205	216	26	8.48597	190	1.6097e-36
chr11	87456342	87456975	185	15	13.0294	170	1.6885e-36
chr5	130565019	130565424	188	16	11.8609	172	1.70248e-36
chr1	172469650	172470043	188	16	12.3346	172	1.70158e-36
chr4	134290482	134291106	188	16	12.3767	172	1.70069e-36
chr4	134068581	134069070	162	8	21.3301	154	1.75045e-36
chr11	102293570	102294152	205	22	9.40146	183	1.86632e-36
chr2	72892095	72892600	226	30	7.68361	196	1.92135e-36
chr1	162198304	162198844	202	21	9.69741	181	2.1467e-36
chr1	121506657	121507295	158	7	25.9158	151	2.20586e-36
chr11	118388874	118389231	158	7	25.9648	151	2.20471e-36
chr2	131279719	131280416	218	27	8.2001	191	2.28419e-36
chr5	34278716	34279715	257	43	6.05326	214	2.29367e-36
chr13	119814242	119814907	199	20	10.4663	179	2.41779e-36
chr9	61527472	61527940	199	20	10.237	179	2.41653e-36
chr2	161192373	161192801	165	9	19.447	156	2.44036e-36
chr10	7727805	7728267	175	12	14.9693	163	2.46417e-36
chr2	6287469	6288031	223	29	7.88488	194	2.48335e-36
chr9	45655033	45655618	223	29	7.72582	194	2.48205e-36
chr10	20774537	20775169	259	44	5.88918	215	2.68428e-36
chr5	104188841	104190259	252	41	6.26989	211	2.77779e-36
chr10	74745418	74745811	215	26	8.39581	189	2.84383e-36
chr10	128100581	128101536	215	26	8.39581	189	2.84235e-36
chr9	45753065	45753645	215	26	8.29509	189	2.84087e-36
chr4	134657891	134658605	193	18	10.7808	175	2.87207e-36
chr11	121391109	121391540	181	14	13.7282	167	2.97018e-36
chr13	38678218	38679050	190	17	11.2042	173	3.02358e-36
chr2	128055501	128055870	187	16	12.2444	171	3.09865e-36
chr5	120721943	120722489	168	10	18.5484	158	3.17299e-36
chr7	19851260	19852090	204	22	9.44598	182	3.33257e-36
chr3	137620578	137621517	263	46	5.74214	217	3.59317e-36
chr3	138287129	138287526	171	11	15.6128	160	3.90862e-36
chr10	119645557	119646031	171	11	16.1668	160	3.90659e-36
chr5	5374432	5374890	157	7	25.213	150	4.17326e-36
chr8	37244780	37245866	209	24	8.79206	185	4.24685e-36
chr15	36895176	36895905	198	20	10.4004	178	4.34636e-36
chr5	123444338	123444783	222	29	7.84334	193	4.35482e-36
chr6	39322773	39323241	174	12	14.9161	162	4.56392e-36
chr12	35838908	35839321	164	9	19.2275	155	4.57485e-36
chr8	4677187	4678899	320	73	4.41538	247	4.66761e-36
chr8	126589944	126590990	251	41	6.27412	210	4.73245e-36
chr15	58842183	58842568	214	26	8.30848	188	5.02487e-36
chr5	23143137	23143524	206	23	9.33083	183	5.07054e-36
chr10	58387463	58388192	149	5	32.7213	144	5.11015e-36
chr3	144712767	144713264	180	14	12.9128	166	5.46241e-36
chr19	55281223	55281671	180	14	13.1696	166	5.4596e-36
chr12	33174678	33175478	186	16	11.9586	170	5.65582e-36
chr14	74037401	74038421	186	16	12.0289	170	5.65291e-36
chr16	31205353	31206139	167	10	18.2316	157	5.9301e-36
chr4	46428958	46429407	167	10	17.1022	157	5.92706e-36
chr15	66876933	66877480	203	22	9.54065	181	5.95492e-36
chr15	80877944	80878333	203	22	9.29602	181	5.95186e-36
chr11	106417949	106418342	203	22	9.5314	181	5.94881e-36
chr6	123209943	123210652	203	22	9.57114	181	5.94576e-36
chr3	38704055	38704772	160	8	21.4257	152	6.20082e-36
chr17	17761375	17763366	347	87	4.02451	260	6.52211e-36
chr18	60828688	60830513	248	40	6.35462	208	6.73906e-36
chr19	21971599	21972287	200	21	9.89874	179	6.87368e-36
chr16	45025472	45026080	216	27	8.16604	189	7.06554e-36
chr5	123157278	123158405	236	35	6.83439	201	7.10705e-36
chr19	37604441	37605019	170	11	15.893	159	7.23884e-36
chr10	79492918	79493411	197	20	10.1107	177	7.79478e-36
chr14	73523533	73524726	243	38	6.41016	205	7.86836e-36
chr19	58371237	58371655	163	9	19.5924	154	8.5661e-36
chr16	97940950	97941404	163	9	19.3087	154	8.56173e-36
chr4	134227646	134228422	194	19	10.2174	175	8.65656e-36
chr17	87845749	87847050	279	54	5.18763	225	8.71836e-36
chr4	149473089	149473442	205	23	8.99728	182	9.01187e-36
chr4	117807418	117808906	205	23	8.99728	182	9.00729e-36
chr13	99862086	99862415	152	6	26.89	146	9.20698e-36
chr11	4019603	4020145	191	18	11.0781	173	9.39284e-36
chr10	79316582	79317736	298	63	4.73718	235	9.4212e-36
chr4	138787780	138789171	252	42	6.11215	210	9.51013e-36
chr3	88325511	88326287	245	39	6.39119	206	9.53961e-36
chr2	25281971	25283017	245	39	6.36968	206	9.53478e-36
chr12	12568769	12569612	188	17	11.3546	171	9.94216e-36
chr10	58594624	58595010	188	17	11.6451	171	9.93712e-36
chr16	92801841	92802193	188	17	11.519	171	9.93209e-36
chr3	116115728	116116614	179	14	12.8411	165	9.96659e-36
chr5	123181316	123182681	261	46	5.69211	215	1.01643e-35
chr4	132083798	132084314	185	16	11.7593	169	1.02417e-35
chr9	108420011	108420609	182	15	12.8735	167	1.02607e-35
chr5	22938345	22940524	304	66	4.66975	238	1.05307e-35
chr4	124714747	124715263	202	22	9.54758	180	1.05725e-35
chr8	13594885	13595567	210	25	8.42324	185	1.08914e-35
chr17	53726493	53727092	240	37	6.53805	203	1.09525e-35
chr13	96466648	96467304	240	37	6.48662	203	1.0947e-35
chr15	81131132	81132018	240	37	6.49431	203	1.09415e-35
chr2	24603427	24604062	166	10	17.2631	156	1.09689e-35
chr4	116357245	116357640	159	8	20.3351	151	1.16068e-35
chr5	76222061	76223122	274	52	5.31896	222	1.20186e-35
chr5	115939389	115940623	322	75	4.30923	247	1.21919e-35
chr11	65607831	65608619	215	27	8.15352	188	1.23544e-35
chr15	102061155	102061793	225	31	7.30609	194	1.34793e-35
chrX	98323714	98324334	155	7	23.7574	148	1.48346e-35
chr6	113599069	113599765	193	19	10.7055	174	1.55399e-35
chr10	19831353	19832083	190	18	10.6656	172	1.6953e-35
chr8	94069192	94070140	217	28	7.96325	189	1.71171e-35
chr12	104245153	104245539	175	13	13.9517	162	1.71899e-35
chr17	84580021	84581881	364	97	3.77336	267	1.72002e-35
chr11	103705185	103705536	143	4	45.2795	139	1.74521e-35
chr13	112430434	112431137	187	17	11.0273	170	1.80075e-35
[truncated: 19,932 more rows]
