# Supplementary material for: Tcf7 Is an Important Regulator of the Switch of Self-Renewal and Differentiation in a Multipotential Hematopoietic Cell Line
Source: PLoS Genet. 2012 Mar 8;8(3):e1002565. doi: 10.1371/journal.pgen.1002565 (PMC3297581; doi:10.1371/journal.pgen.1002565)
Supplement: Dataset S4 — Target gene lists of TCF7 and RUNX1. (XLS) [file pgen.1002565.s011.xls]

## Sheet: Tcf7
Peak_Chr	Peak_Start	Peak_End	Gene_Chr	Gene_RegulatoryRegion_Begin	Gene_RegulatoryRegion_End	Gene_Name	GeneOverlapToPeakbp
chr1	10027535	10028290	chr1	10014911	10030979	Cops5	755
chr1	10027535	10028290	chr1	10025298	10126849	Cspp1	755
chr1	10029580	10030340	chr1	10014911	10030979	Cops5	760
chr1	10029580	10030340	chr1	10025298	10126849	Cspp1	760
chr1	10222192	10223476	chr1	10127587	10225751	Arfgef1	1284
chr1	107559794	107561131	chr1	107417716	107563253	Pign	1337
chr1	107559794	107561131	chr1	107557437	107651708	2310035C23Rik	1337
chr1	107886283	107888258	chr1	107883982	107930654	Zcchc2	1975
chr1	107889940	107890731	chr1	107883982	107930654	Zcchc2	791
chr1	107926892	107927475	chr1	107883982	107930654	Zcchc2	583
chr1	108065433	108065773	chr1	108065445	108290822	Phlpp1	328
chr1	108067880	108069852	chr1	108065445	108290822	Phlpp1	1972
chr1	108610170	108611238	chr1	108434755	108613867	Bcl2	1068
chr1	108610170	108611238	chr1	108608349	108613867	Bcl2	1068
chr1	108655310	108656657	chr1	108616986	108659319	Kdsr	1347
chr1	108692743	108693501	chr1	108667364	108696302	Vps4b	758
chr1	120207553	120208096	chr1	120195094	120210709	Tsn	543
chr1	120285170	120286266	chr1	120282634	120506039	Clasp1	1096
chr1	120355567	120356074	chr1	120282634	120506039	Clasp1	507
chr1	120355567	120356074	chr1	120355245	120358842	2900060B14Rik	507
chr1	121400855	121401769	chr1	121366881	121404359	Ralb	914
chr1	121422652	121423718	chr1	121419743	121424803	Tmem185b	1066
chr1	121733345	121734288	chr1	121554669	121736648	Ptpn4	943
chr1	122017261	122017969	chr1	122009856	122020496	Dbi	708
chr1	122017261	122017969	chr1	122009856	122020673	Dbi	708
chr1	122017261	122017969	chr1	122014763	122084766	3110009E18Rik	708
chr1	122142185	122142744	chr1	122122992	122164857	Steap3	559
chr1	122142185	122142744	chr1	122122992	122170659	Steap3	559
chr1	122161609	122162358	chr1	122122992	122164857	Steap3	749
chr1	122161609	122162358	chr1	122122992	122170659	Steap3	749
chr1	123224006	123224780	chr1	123200929	123227339	Insig2	774
chr1	123224006	123224780	chr1	123202098	123232157	Insig2	774
chr1	123464135	123464879	chr1	123450411	123467557	Ddx18	744
chr1	127331862	127332760	chr1	127289482	127335067	Actr3	898
chr1	127456773	127458135	chr1	127454592	127492261	Slc35f5	1362
chr1	129101295	129102344	chr1	129098562	129379549	Mgat5	1049
chr1	129338402	129338935	chr1	129098562	129379549	Mgat5	533
chr1	129393275	129393677	chr1	129386918	129577598	Tmem163	402
chr1	129522163	129522508	chr1	129386918	129577598	Tmem163	345
chr1	129670298	129671189	chr1	129667740	129701414	Ccnt2	891
chr1	129726790	129727236	chr1	129711847	129739867	Ysk4	446
chr1	129765260	129765798	chr1	129762349	129840453	Rab3gap1	538
chr1	130140481	130141633	chr1	130137757	130175954	Ubxn4	1152
chr1	130255765	130256476	chr1	130228167	130259233	Mcm6	711
chr1	130313316	130314102	chr1	130260283	130316993	Dars	786
chr1	130313316	130314102	chr1	130308694	130316993	Dars	786
chr1	130487422	130488215	chr1	130484775	130491876	Cxcr4	793
chr1	130488674	130489200	chr1	130484775	130491876	Cxcr4	526
chr1	131169560	131169868	chr1	131166880	132115855	Thsd7b	308
chr1	13257485	13257828	chr1	13129239	13367164	Ncoa2	343
chr1	132612109	132613029	chr1	132585619	132615398	Pfkfb2	920
chr1	132612109	132613029	chr1	132585619	132628830	Pfkfb2	920
chr1	132612109	132613029	chr1	132588831	132615398	Pfkfb2	920
chr1	132612109	132613029	chr1	132593593	132614153	Pfkfb2	920
chr1	132612109	132613029	chr1	132610903	132618634	Yod1	920
chr1	132613253	132614527	chr1	132585619	132615398	Pfkfb2	1274
chr1	132613253	132614527	chr1	132585619	132628830	Pfkfb2	1274
chr1	132613253	132614527	chr1	132588831	132615398	Pfkfb2	1274
chr1	132613253	132614527	chr1	132593593	132614153	Pfkfb2	900
chr1	132613253	132614527	chr1	132610903	132618634	Yod1	1274
chr1	132637332	132638185	chr1	132625552	132641199	AA986860	853
chr1	132983552	132983806	chr1	132950280	132997120	Mapkapk2	254
chr1	132993400	132994680	chr1	132950280	132997120	Mapkapk2	1280
chr1	133034345	133035110	chr1	133025017	133037811	Dyrk3	765
chr1	133049655	133050066	chr1	133046783	133068811	Lgtn	411
chr1	133049655	133050066	chr1	133046783	133070048	Lgtn	411
chr1	133096491	133096988	chr1	133072986	133144755	Rassf5	497
chr1	133141633	133142210	chr1	133072986	133144755	Rassf5	577
chr1	133421681	133422571	chr1	133181827	133426938	Srgap2	890
chr1	133421681	133422571	chr1	133421565	133436449	Fam72a	890
chr1	133422894	133424987	chr1	133181827	133426938	Srgap2	2093
chr1	133422894	133424987	chr1	133421565	133436449	Fam72a	2093
chr1	13362251	13364874	chr1	13129239	13367164	Ncoa2	2623
chr1	133724123	133724909	chr1	133721588	133745440	Slc41a1	786
chr1	133806850	133808036	chr1	133804034	133832898	Nucks1	1186
chr1	133859141	133860388	chr1	133856543	133878892	Slc45a3	1247
chr1	133878012	133878654	chr1	133856543	133878892	Slc45a3	642
chr1	133878012	133878654	chr1	133864185	133879541	Slc45a3	642
chr1	133903813	133905135	chr1	133901181	133922261	Elk4	1322
chr1	134022460	134022951	chr1	134010123	134039262	Cdk18	491
chr1	134313811	134314580	chr1	134311029	134363536	Dstyk	769
chr1	134373500	134373846	chr1	134370943	134402242	Rbbp5	346
chr1	134921691	134922057	chr1	134886421	134924925	Mdm4	366
chr1	134942497	134943318	chr1	134939588	135005265	Pik3c2b	821
chr1	134969959	134970539	chr1	134939588	135005265	Pik3c2b	580
chr1	135027626	135028746	chr1	135024742	135036377	Ppp1r15b	1120
chr1	135260531	135260860	chr1	135257148	135276895	Etnk2	329
chr1	135296627	135297002	chr1	135278876	135323789	Sox13	375
chr1	135320254	135320798	chr1	135278876	135323789	Sox13	544
chr1	135506352	135507204	chr1	135500447	135509857	Snrpe	852
chr1	135557466	135558140	chr1	135516447	135560957	Zc3h11a	674
chr1	135557466	135558140	chr1	135552455	135560462	Zbed6	674
chr1	13579297	13580353	chr1	13554782	13582945	Tram1	1056
chr1	135973886	135976127	chr1	135971441	135978732	Btg2	2241
chr1	136258163	136258796	chr1	136242673	136261576	Tmem183a	633
chr1	136302370	136302934	chr1	136299566	136308315	Cyb5r1	564
chr1	136311723	136312511	chr1	136309043	136328918	Adipor1	788
chr1	136351917	136352457	chr1	136349131	136387450	Klhl12	540
chr1	136391056	136391743	chr1	136388236	136404461	Rabif	687
chr1	136453452	136453796	chr1	136453754	136529455	Kdm5b	42
chr1	136456632	136458039	chr1	136453754	136529455	Kdm5b	1407
chr1	13650088	13650914	chr1	13615979	13653590	Lactb2	826
chr1	136641981	136642468	chr1	136540257	136645994	Syt2	487
chr1	136852145	136852710	chr1	136662519	136855517	Ppp1r12b	565
chr1	136858893	136859356	chr1	136856153	136870714	Ube2t	463
chr1	136945423	136945672	chr1	136882929	137004853	Lgr6	249
chr1	136979015	136979301	chr1	136882929	137004853	Lgr6	286
chr1	137027706	137028357	chr1	137005074	137032152	Ptprv	651
chr1	137027706	137028357	chr1	137026301	137041897	Ptpn7	651
chr1	137028758	137030029	chr1	137005074	137032152	Ptprv	1271
chr1	137028758	137030029	chr1	137026301	137041897	Ptpn7	1271
chr1	137043074	137044633	chr1	137040410	137052845	Arl8a	1559
chr1	137050941	137051305	chr1	137040410	137052845	Arl8a	364
chr1	137164578	137164999	chr1	137159275	137183661	Rnpep	421
chr1	137180200	137180806	chr1	137159275	137183661	Rnpep	606
chr1	137209872	137210473	chr1	137198111	137213314	Timm17a	601
chr1	137326820	137327381	chr1	137278891	137330068	Ipo9	561
chr1	137625586	137625865	chr1	137622773	137648806	Csrp1	279
chr1	137704000	137704433	chr1	137692997	137707566	Tnni1	433
chr1	137704000	137704433	chr1	137693087	137707566	Tnni1	433
chr1	138027663	138028584	chr1	138024977	138074591	Kif21b	921
chr1	138034853	138035181	chr1	138024977	138074591	Kif21b	328
chr1	138036675	138037171	chr1	138024977	138074591	Kif21b	496
chr1	138242376	138242880	chr1	138164699	138245681	Camsap1l1	504
chr1	138311656	138312296	chr1	138308492	138315096	9230116N13Rik	640
chr1	138311656	138312296	chr1	138308847	138336797	Ddx59	640
chr1	138362662	138363300	chr1	138361534	138428088	Kif14	638
chr1	138521779	138522411	chr1	138518477	138526968	Zfp281	632
chr1	140515778	140516440	chr1	140381290	140519273	Nek7	662
chr1	140859822	140860553	chr1	140857285	141072619	Dennd1b	731
chr1	141318401	141319398	chr1	141315959	141349584	Zbtb41	997
chr1	141351031	141352206	chr1	141348349	141390665	Aspm	1175
chr1	145549529	145550256	chr1	145454628	145552814	Cdc73	727
chr1	145586551	145587005	chr1	145583478	145596808	Glrx2	454
chr1	145586551	145587005	chr1	145583697	145596808	Glrx2	454
chr1	145586551	145587005	chr1	145583744	145596808	Glrx2	454
chr1	145586551	145587005	chr1	145584576	145596808	Glrx2	454
chr1	145623796	145625136	chr1	145597920	145627181	Trove2	1340
chr1	145623796	145625136	chr1	145621407	145654596	Uchl5	1340
chr1	145850958	145851858	chr1	145846467	145854279	Rgs2	900
chr1	152239671	152240972	chr1	152208440	152243185	BC003331	1301
chr1	152239671	152240972	chr1	152236967	152297065	Tpr	1301
chr1	153191230	153192620	chr1	153188627	153203928	Ivns1abp	1390
chr1	153191230	153192620	chr1	153188627	153211575	Ivns1abp	1390
chr1	153275189	153276242	chr1	153214828	153278565	1200016B10Rik	1053
chr1	153275189	153276242	chr1	153272777	153305313	1190005F20Rik	1053
chr1	153347338	153348385	chr1	153316535	153350953	Rnf2	1047
chr1	153517170	153517594	chr1	153415502	153566477	Fam129a	424
chr1	153601959	153603031	chr1	153599503	153669458	Edem3	1072
chr1	153740980	153741426	chr1	153731653	153940450	1700025G04Rik	446
chr1	153862364	153863073	chr1	153731653	153940450	1700025G04Rik	709
chr1	153866375	153866719	chr1	153731653	153940450	1700025G04Rik	344
chr1	153897222	153897539	chr1	153731653	153940450	1700025G04Rik	317
chr1	153936360	153937901	chr1	153731653	153940450	1700025G04Rik	1541
chr1	154233643	154233902	chr1	154217865	154236812	Tsen15	259
chr1	154472138	154472447	chr1	154364659	154475241	Rgl1	309
chr1	154613236	154614283	chr1	154610671	154622710	Arpc5	1047
chr1	154749377	154750979	chr1	154684124	154752776	Smg7	1602
chr1	154932185	154932752	chr1	154799230	154966391	Nmnat2	567
chr1	155167289	155167671	chr1	155066051	155182916	Lamc1	382
chr1	155179142	155180045	chr1	155066051	155182916	Lamc1	903
chr1	155333851	155334991	chr1	155302887	155337790	Dhx9	1140
chr1	156945425	156946979	chr1	156943496	156949766	Ier5	1554
chr1	157005666	157006489	chr1	157002832	157050647	Stx6	823
chr1	157263938	157264738	chr1	157122786	157267574	Xpr1	800
chr1	157405148	157405778	chr1	157402249	157419417	Acbd6	630
chr1	157405148	157405778	chr1	157402249	157434924	Acbd6	630
chr1	157405148	157405778	chr1	157402249	157534363	Acbd6	630
chr1	157659534	157660562	chr1	157625284	157663029	Qsox1	1028
chr1	157819904	157820880	chr1	157692093	157823385	Cep350	976
chr1	157882523	157883905	chr1	157851728	157884947	Tor1aip1	1382
chr1	157882523	157883905	chr1	157851728	157886610	Tor1aip1	1382
chr1	157882523	157883905	chr1	157879793	157915989	Tor1aip2	1382
chr1	157882523	157883905	chr1	157879856	157900866	Tor1aip2	1382
chr1	157882523	157883905	chr1	157880165	157900866	Tor1aip2	1382
chr1	158404045	158404658	chr1	158358238	158407459	Soat1	613
chr1	158488497	158489582	chr1	158485917	158579750	Abl2	1085
chr1	158640902	158641423	chr1	158608701	158652041	Fam20b	521
chr1	158648507	158649546	chr1	158608701	158652041	Fam20b	1039
chr1	158868911	158869683	chr1	158734296	158872518	Ralgps2	772
chr1	158868911	158869683	chr1	158734296	158872757	Ralgps2	772
chr1	16094052	16096248	chr1	16091375	16097514	Rpl7	2196
chr1	16094052	16096248	chr1	16092962	16122631	Rdh10	2196
chr1	161161990	161162572	chr1	161159456	161277711	Rfwd2	582
chr1	162124980	162125960	chr1	162122390	162131317	Mrps14	980
chr1	162142335	162143688	chr1	162133051	162145908	Cacybp	1353
chr1	162836140	162837273	chr1	162833541	162905107	Rc3h1	1133
chr1	162957107	162957696	chr1	162947886	162967390	Zbtb37	589
chr1	162964274	162965763	chr1	162947886	162967390	Zbtb37	1489
chr1	162964274	162965763	chr1	162962296	162968668	Gas5	1489
chr1	162964274	162965763	chr1	162965222	162968287	Snord47	541
chr1	163000607	163001339	chr1	162970743	163003763	Dars2	732
chr1	163000607	163001339	chr1	162998022	163016474	Cenpl	732
chr1	163061332	163061833	chr1	163018508	163064610	Klhl20	501
chr1	163180980	163181749	chr1	163170242	163184297	Prdx6	769
chr1	163806490	163807180	chr1	163746242	163809792	AI848100	690
chr1	163899182	163899572	chr1	163896318	163903566	Pigc	390
chr1	164478369	164478918	chr1	164463802	164481476	Mettl13	549
chr1	164500456	164501341	chr1	164497958	164529209	Vamp4	885
chr1	164669970	164670908	chr1	164601915	164673687	Bat2l2	938
chr1	165859770	165860719	chr1	165857194	165885257	Scyl3	949
chr1	165924423	165925140	chr1	165884138	165927912	BC055324	717
chr1	165924423	165925140	chr1	165922075	165927374	2810422O20Rik	717
chr1	16608683	16609756	chr1	16559486	16612367	Ube2w	1073
chr1	166178783	166179802	chr1	166176185	166195499	Slc19a2	1019
chr1	16646556	16647312	chr1	16632845	16649946	Tceb1	756
chr1	167166596	167167508	chr1	167142416	167170089	Tiprl	912
chr1	167389794	167391633	chr1	167259631	167393594	Dcaf6	1839
chr1	167389794	167391633	chr1	167388338	167411345	Brp44	1839
chr1	167564296	167565090	chr1	167522311	167567672	Mpzl1	794
chr1	167621680	167622037	chr1	167579075	167641225	Rcsd1	357
chr1	167693724	167694487	chr1	167690910	167705435	Creg1	763
chr1	167746504	167746963	chr1	167715819	167792199	Cd247	459
chr1	167746504	167746963	chr1	167715819	167797567	Cd247	459
chr1	167746504	167746963	chr1	167715819	167804117	Cd247	459
chr1	167770934	167771316	chr1	167715819	167792199	Cd247	382
chr1	167770934	167771316	chr1	167715819	167797567	Cd247	382
chr1	167770934	167771316	chr1	167715819	167804117	Cd247	382
chr1	167774739	167775885	chr1	167715819	167792199	Cd247	1146
chr1	167774739	167775885	chr1	167715819	167797567	Cd247	1146
chr1	167774739	167775885	chr1	167715819	167804117	Cd247	1146
chr1	167779031	167779547	chr1	167715819	167792199	Cd247	516
chr1	167779031	167779547	chr1	167715819	167797567	Cd247	516
chr1	167779031	167779547	chr1	167715819	167804117	Cd247	516
chr1	167931449	167932067	chr1	167805604	167935765	Pou2f1	618
chr1	167932370	167933732	chr1	167805604	167935765	Pou2f1	1362
chr1	168067972	168068646	chr1	168057590	168096641	Gpa33	674
chr1	168308915	168310332	chr1	168306297	168323751	Tada1	1417
chr1	169214365	169215552	chr1	169156216	169218258	Uck2	1187
chr1	169238439	169239193	chr1	169235800	169264109	Tmco1	754
chr1	169279875	169280738	chr1	169277121	169298661	Aldh9a1	863
chr1	171461331	171461896	chr1	171428064	171464595	Nuf2	565
chr1	171899018	171899743	chr1	171879667	171902336	Hsd17b7	725
chr1	172104647	172105502	chr1	172072133	172108077	Uap1	855
chr1	172145048	172145588	chr1	172129386	172148524	Uhmk1	540
chr1	172465358	172465763	chr1	172247626	172522980	Nos1ap	405
chr1	172465358	172465763	chr1	172257344	172490241	Nos1ap	405
chr1	172639717	172640212	chr1	172634587	172800902	Atf6	495
chr1	172797592	172798117	chr1	172634587	172800902	Atf6	525
chr1	172815101	172815767	chr1	172804318	172818671	Dusp12	666
chr1	173176976	173177594	chr1	173164990	173180243	Ndufs2	618
chr1	173176976	173177594	chr1	173177552	173190053	Adamts4	42
chr1	173200264	173200926	chr1	173197458	173207026	B4galt3	662
chr1	173258872	173259817	chr1	173256275	173272632	Dedd	945
chr1	173286768	173287173	chr1	173272829	173288301	Pfdn2	405
chr1	173318873	173320556	chr1	173316090	173340370	Arhgap30	1683
chr1	173341254	173341695	chr1	173338811	173348873	Usf1	441
chr1	173491327	173492361	chr1	173486323	173515447	Cd244	1034
chr1	173957257	173957686	chr1	173934501	173960399	Vangl2	429
chr1	174012489	174013460	chr1	173996143	174015880	Ncstn	971
chr1	174012489	174013460	chr1	174009659	174052463	Copa	971
chr1	174077951	174078906	chr1	174075145	174126524	Dcaf8	955
chr1	174239854	174240562	chr1	174239537	174249966	Igsf8	708
chr1	174241277	174243110	chr1	174239537	174249966	Igsf8	1833
chr1	174306329	174307560	chr1	174303661	174314230	Pigm	1231
chr1	177555184	177556043	chr1	177531508	177558766	Fh1	859
chr1	177622052	177623298	chr1	177592558	177625721	Opn3	1246
chr1	178743541	178745181	chr1	178741942	178950563	Sdccag8	1640
chr1	178783472	178783836	chr1	178741942	178950563	Sdccag8	364
chr1	179371671	179372398	chr1	179371791	179380897	Zfp238	607
chr1	179372646	179373662	chr1	179371791	179380897	Zfp238	1016
chr1	179372646	179373662	chr1	179372951	179380897	Zfp238	711
chr1	179725926	179727085	chr1	179693308	179729640	Adss	1159
chr1	180248188	180249750	chr1	180246283	180252824	Fam36a	1562
chr1	180266520	180268265	chr1	180258430	180270915	Hnrnpu	1745
chr1	180335633	180336837	chr1	180333011	180413380	Efcab2	1204
chr1	181476278	181477096	chr1	181458186	181479398	Tfb2m	818
chr1	181476278	181477096	chr1	181473659	181557604	Cnst	818
chr1	181598010	181598779	chr1	181595361	181617315	Sccpdh	769
chr1	181733047	181734186	chr1	181675034	181737146	Ahctf1	1139
chr1	181889662	181890054	chr1	181888219	182095733	Cdc42bpa	392
chr1	182185965	182186643	chr1	182157134	182189431	Psen2	678
chr1	182260978	182261499	chr1	182257099	182263680	Gm5069	521
chr1	182260978	182261499	chr1	182257606	182353790	Itpkb	521
chr1	182295324	182295843	chr1	182257606	182353790	Itpkb	519
chr1	182498846	182499563	chr1	182496105	182531385	Parp1	717
chr1	182570940	182571987	chr1	182568464	182611757	Lin9	1047
chr1	182570940	182571987	chr1	182568464	182620818	Lin9	1047
chr1	182655688	182656622	chr1	182653173	182684335	Acbd3	934
chr1	182743281	182744737	chr1	182732698	182746734	H3f3a	1456
chr1	182780599	182781546	chr1	182778281	182798245	BC031781	947
chr1	182872520	182872897	chr1	182869648	182905235	Tmem63a	377
chr1	183073817	183074642	chr1	183023553	183077288	Nvl	825
chr1	183140764	183141736	chr1	183103356	183145109	Wdr26	972
chr1	183141969	183142816	chr1	183103356	183145109	Wdr26	847
chr1	183302523	183302781	chr1	183279758	183390772	Cnih3	258
chr1	183771702	183772926	chr1	183745445	183775532	Lbr	1224
chr1	184054601	184055426	chr1	184051867	184062546	Srp9	825
chr1	184212315	184213096	chr1	184205900	184215890	Degs1	781
chr1	184271131	184271891	chr1	184243232	184274737	Fbxo28	760
chr1	184339005	184339872	chr1	184336297	184392567	Trp53bp2	867
chr1	184419913	184420321	chr1	184397389	184450614	Capn2	408
chr1	184447424	184447971	chr1	184397389	184450614	Capn2	547
chr1	185857246	185858417	chr1	185855339	185899515	Dusp10	1171
chr1	185857246	185858417	chr1	185856910	185860877	1700056E22Rik	1171
chr1	187027614	187028445	chr1	187025046	187110625	Rab3gap2	831
chr1	187152588	187153343	chr1	187110540	187156280	Iars2	755
chr1	187152588	187153343	chr1	187153037	187181648	Bpnt1	306
chr1	187186539	187187690	chr1	187183973	187252234	Eprs	1151
chr1	188572972	188573449	chr1	188544964	188576237	Rrp15	477
chr1	189039154	189039662	chr1	188872285	189042325	Spata17	508
chr1	189039154	189039662	chr1	188959171	189042325	Spata17	508
chr1	189039154	189039662	chr1	189036389	189175308	Gpatch2	508
chr1	190831304	190831858	chr1	190794976	190834719	Kctd3	554
chr1	191511652	191512372	chr1	191464492	191514965	Cenpf	720
chr1	191745089	191746521	chr1	191704370	191749167	Smyd2	1432
chr1	192752245	192753025	chr1	192749423	192769617	Angel2	780
chr1	192849288	192850657	chr1	192829710	192853069	Mfsd7b	1369
chr1	192849288	192850657	chr1	192846229	192853660	A230020J21Rik	1369
chr1	192886636	192887210	chr1	192869708	192889811	Tatdn3	574
chr1	192886636	192887210	chr1	192883899	192908437	Nsl1	574
chr1	193141677	193141974	chr1	193130675	193144997	Nenf	297
chr1	193149584	193150024	chr1	193146843	193176804	Tmem206	440
chr1	193220553	193221739	chr1	193175859	193223920	Ppp2r5a	1186
chr1	193398847	193400147	chr1	193361243	193402413	Dtl	1300
chr1	193398847	193400147	chr1	193396612	193445570	Ints7	1300
chr1	193541661	193542556	chr1	193538902	193608134	Lpgat1	895
chr1	193541661	193542556	chr1	193539273	193608134	Lpgat1	895
chr1	193645059	193645906	chr1	193642351	193656928	Nek2	847
chr1	193730017	193731679	chr1	193717950	193734406	1700034H15Rik	1662
chr1	193730017	193731679	chr1	193727659	193737126	Slc30a1	1662
chr1	193916130	193916676	chr1	193821087	193919445	Traf5	546
chr1	193960395	193961141	chr1	193924342	193964669	Rcor3	746
chr1	193960395	193961141	chr1	193957779	193974907	Gm10516	746
chr1	193961717	193962398	chr1	193924342	193964669	Rcor3	681
chr1	193961717	193962398	chr1	193957779	193974907	Gm10516	681
chr1	194596804	194597232	chr1	194336709	194600413	Hhat	428
chr1	194956172	194956656	chr1	194930596	194959445	AA408296	484
chr1	194999522	195000162	chr1	194996662	195004026	A130010J15Rik	640
chr1	194999522	195000162	chr1	194996770	195004026	A130010J15Rik	640
chr1	195164533	195165215	chr1	195125187	195170072	Lamb3	682
chr1	196764940	196765360	chr1	196762014	196787486	Cd34	420
chr1	196802343	196803279	chr1	196781952	196806153	C030002c11rik	936
chr1	20810060	20810624	chr1	20793094	20813294	Mcm3	564
chr1	20880417	20881361	chr1	20877702	20928837	Paqr8	944
chr1	21068965	21069831	chr1	20991458	21072290	Tram2	866
chr1	21068965	21069831	chr1	20991477	21072306	Tram2	866
chr1	21950628	21951911	chr1	21388483	21955023	Kcnq5	1283
chr1	23389751	23390500	chr1	23373262	23393014	Ogfrl1	749
chr1	23928543	23929461	chr1	23852465	23932128	Smap1	918
chr1	24685236	24685849	chr1	24682382	24823146	Lmbrd1	613
chr1	31005772	31007158	chr1	30997147	31009600	Ptp4a1	1386
chr1	31005772	31007158	chr1	30998436	31009555	Gm13363	1386
chr1	33726264	33727396	chr1	33510655	33729603	Prim2	1132
chr1	33726264	33727396	chr1	33723668	33727557	1700001G17Rik	1132
chr1	33813919	33814932	chr1	33802328	33817595	Bag2	1013
chr1	33870750	33871567	chr1	33818597	33874272	Zfp451	817
chr1	34495940	34497131	chr1	34493514	34499517	Ccdc115	1191
chr1	34495940	34497131	chr1	34493673	34502592	Imp4	1191
chr1	34516672	34517161	chr1	34513590	34530624	Ptpn18	489
chr1	34858550	34859360	chr1	34855566	34869599	Arhgef4	810
chr1	34899417	34900126	chr1	34870062	34902895	Fam168b	709
chr1	36124924	36125387	chr1	36122244	36163291	Hs6st1	463
chr1	36154401	36154605	chr1	36122244	36163291	Hs6st1	204
chr1	36217013	36217464	chr1	36196872	36304147	Uggt1	451
chr1	36300750	36301539	chr1	36196872	36304147	Uggt1	789
chr1	36330185	36330684	chr1	36321446	36333270	Neurl3	499
chr1	36364454	36365529	chr1	36361577	36380874	Arid5a	1075
chr1	36366140	36366650	chr1	36361577	36380874	Arid5a	510
chr1	36425469	36426266	chr1	36392574	36429026	4632411B12Rik	797
chr1	36527988	36529022	chr1	36525441	36565621	Cnnm4	1034
chr1	36568337	36569105	chr1	36565720	36585082	Cnnm3	768
chr1	36603669	36604463	chr1	36595017	36607046	Ankrd39	794
chr1	36611448	36612088	chr1	36605486	36618226	Sema4c	640
chr1	36613348	36615393	chr1	36605486	36618226	Sema4c	2045
chr1	36748006	36748547	chr1	36745331	36750233	Cox5b	541
chr1	36766243	36767015	chr1	36756046	36769770	Actr1b	772
chr1	36823866	36824330	chr1	36815705	36839661	Zap70	464
chr1	36976645	36977241	chr1	36849033	36999372	Tmem131	596
chr1	36996077	36996998	chr1	36849033	36999372	Tmem131	921
chr1	37356496	37357233	chr1	37353737	37467580	Inpp4a	737
chr1	37374573	37374948	chr1	37353737	37467580	Inpp4a	375
chr1	37436233	37436786	chr1	37353737	37467580	Inpp4a	553
chr1	37436233	37436786	chr1	37423065	37461284	Inpp4a	553
chr1	37486430	37487516	chr1	37473929	37489948	6330578E17Rik	1086
chr1	37486430	37487516	chr1	37484016	37495969	Unc50	1086
chr1	37507288	37507632	chr1	37496184	37596104	Mgat4a	344
chr1	37921478	37922433	chr1	37811620	37924924	Tsga10	955
chr1	37947091	37947566	chr1	37935734	37950256	Mitd1	475
chr1	37947091	37947566	chr1	37944397	37955178	Mrpl30	475
chr1	38054624	38055064	chr1	38040711	38057053	Txndc9	440
chr1	38054624	38055064	chr1	38051854	38112424	Eif5b	440
chr1	38185787	38187162	chr1	38109630	38189507	Rev1	1375
chr1	38546662	38546963	chr1	38234171	38724800	Aff3	301
chr1	38683699	38684030	chr1	38234171	38724800	Aff3	331
chr1	39044304	39044904	chr1	39041658	39054081	Pdcl3	600
chr1	39424539	39424959	chr1	39421695	39428755	Rpl31	420
chr1	39535397	39535685	chr1	39428341	39538592	Tbc1d8	288
chr1	39592391	39593161	chr1	39589646	39603722	D1Bwg0212e	770
chr1	39633318	39634534	chr1	39608143	39637192	Rnf149	1216
chr1	39707474	39708152	chr1	39675250	39711027	Creg2	678
chr1	40522300	40522785	chr1	40519396	40548423	Il18r1	485
chr1	40522300	40522785	chr1	40519465	40548425	Il18r1	485
chr1	40522300	40522785	chr1	40519850	40557699	Il18r1	485
chr1	42907857	42908450	chr1	42905077	42962528	Mrps9	593
chr1	43149177	43149713	chr1	43104113	43158467	Tgfbrap1	536
chr1	43155210	43155782	chr1	43104113	43158467	Tgfbrap1	572
chr1	43155210	43155782	chr1	43152554	43172791	AI597479	572
chr1	43884101	43884998	chr1	43807075	43887553	Uxs1	897
chr1	4395897	4396151	chr1	4280926	4402322	Rp1	254
chr1	43990326	43991476	chr1	43987851	44059816	Tpp2	1150
chr1	44158454	44159531	chr1	44143461	44162233	1700029F09Rik	1077
chr1	44176096	44177128	chr1	44163390	44178618	Kdelc1	1032
chr1	44176096	44177128	chr1	44173812	44201616	Bivm	1032
chr1	4486285	4486863	chr1	4481008	4489494	Sox17	578
chr1	45852159	45852700	chr1	45849345	45880458	Wdr75	541
chr1	46909519	46911038	chr1	46864388	46913354	Slc39a10	1519
chr1	4775556	4775957	chr1	4763278	4778807	Mrpl15	401
chr1	4797540	4798359	chr1	4794973	4836816	Lypla1	819
chr1	4847478	4848294	chr1	4844774	4887990	Tcea1	816
chr1	4847478	4848294	chr1	4845408	4887990	Tcea1	816
chr1	5072991	5073495	chr1	5070253	5152630	Atp6v1h	504
chr1	51535001	51535623	chr1	51526331	51538243	Obfc2a	622
chr1	52176052	52176547	chr1	52173281	52218707	Stat1	495
chr1	52207554	52207925	chr1	52173281	52218707	Stat1	371
chr1	52288817	52290584	chr1	52220293	52293076	Gls	1767
chr1	52288817	52290584	chr1	52242124	52293076	Gls	1767
chr1	52556639	52557820	chr1	52512692	52560292	Nab1	1181
chr1	52687291	52687814	chr1	52684548	52708763	Tmem194b	523
chr1	52783237	52784313	chr1	52713147	52787162	Mfsd6	1076
chr1	52783237	52784313	chr1	52716829	52787162	Mfsd6	1076
chr1	52873894	52874683	chr1	52846263	52877532	Inpp1	789
chr1	52901648	52902149	chr1	52898889	52977704	Hibch	501
chr1	53353524	53354272	chr1	53246031	53356840	Pms1	748
chr1	53353524	53354272	chr1	53350938	53367089	Ormdl1	748
chr1	53409242	53409670	chr1	53401487	53412543	Asnsd1	428
chr1	53841240	53842365	chr1	53812355	53845059	Stk17b	1125
chr1	53963066	53963541	chr1	53863717	54254878	Hecw2	475
chr1	54311480	54311798	chr1	54304526	54425571	Ccdc150	318
chr1	54495708	54496040	chr1	54454424	54498815	Gtf3c3	332
chr1	54898616	54899024	chr1	54702183	54986231	Ankrd44	408
chr1	54982394	54983503	chr1	54702183	54986231	Ankrd44	1109
chr1	55083762	55084680	chr1	55042012	55087322	Sf3b1	918
chr1	55109213	55110185	chr1	55106613	55129546	Coq10b	972
chr1	55143865	55145569	chr1	55134677	55147776	Hspd1	1704
chr1	55143865	55145569	chr1	55141991	55148161	Hspe1	1704
chr1	55187731	55188791	chr1	55185088	55211743	Mobkl3	1060
chr1	55293830	55294286	chr1	55291020	55296902	Mars2	456
chr1	55585668	55585977	chr1	55459789	55811129	Plcl1	309
chr1	57434304	57435048	chr1	57431463	57442266	1700066M21Rik	744
chr1	57463044	57463764	chr1	57445087	57466518	1110034B05Rik	720
chr1	57463044	57463764	chr1	57450164	57466518	1110034B05Rik	720
chr1	57463044	57463764	chr1	57460391	57472802	9430016H08Rik	720
chr1	58026454	58027074	chr1	58011944	58029368	Kctd18	620
chr1	58026454	58027074	chr1	58011944	58029928	Kctd18	620
chr1	58026454	58027074	chr1	58016897	58029928	Kctd18	620
chr1	58052542	58053203	chr1	58039183	58082741	Sgol2	661
chr1	58052542	58053203	chr1	58049817	58083121	Sgol2	661
chr1	58086360	58086761	chr1	58083812	58163254	Aox1	401
chr1	58360391	58360843	chr1	58332169	58436108	Aox3l1	452
chr1	58449499	58450746	chr1	58446979	58463392	Bzw1	1247
chr1	58480180	58481039	chr1	58468831	58483932	Clk1	859
chr1	58501925	58502690	chr1	58487836	58505330	Ppil3	765
chr1	58501925	58502690	chr1	58490630	58505330	Ppil3	765
chr1	58501925	58502690	chr1	58501476	58519120	Nif3l1	765
chr1	58561461	58562072	chr1	58519614	58564763	Orc2l	611
chr1	58642813	58643361	chr1	58579649	58646177	Fam126b	548
chr1	58642813	58643361	chr1	58640442	58652792	Ndufb3	548
chr1	59029967	59030766	chr1	58957293	59033326	Trak2	799
chr1	59029967	59030766	chr1	59027414	59051965	Stradb	799
chr1	59176548	59177248	chr1	59157436	59179940	Als2cr4	700
chr1	59176548	59177248	chr1	59157440	59179650	Als2cr4	700
chr1	59219847	59220445	chr1	59177778	59221480	Mpp4	598
chr1	59219847	59220445	chr1	59177778	59223233	Mpp4	598
chr1	59219847	59220445	chr1	59219599	59296937	Als2	598
chr1	59219847	59220445	chr1	59219599	59297075	Als2	598
chr1	59293684	59294321	chr1	59219599	59296937	Als2	637
chr1	59293684	59294321	chr1	59219599	59297075	Als2	637
chr1	59293684	59294321	chr1	59248466	59297075	Als2	637
chr1	59538902	59539873	chr1	59535990	59543799	Fzd7	971
chr1	59727022	59728050	chr1	59696277	59730678	Sumo1	1028
chr1	59819951	59820955	chr1	59818480	59927703	Bmpr2	1004
chr1	59969399	59970748	chr1	59966849	60042190	Fam117b	1349
chr1	60099419	60100329	chr1	60045911	60102931	Ica1l	910
chr1	60154957	60155582	chr1	60133711	60157722	Wdr12	625
chr1	60154957	60155582	chr1	60152124	60207878	Carf	625
chr1	60237013	60237878	chr1	60234442	60391549	Nbeal1	865
chr1	60400041	60400570	chr1	60397215	60444231	Cyp20a1	529
chr1	60466026	60467100	chr1	60463641	60538002	Abi2	1074
chr1	60623074	60624125	chr1	60540028	60626609	Raph1	1051
chr1	6204508	6205412	chr1	6201742	6266185	Rb1cc1	904
chr1	63159423	63161403	chr1	63094374	63163841	Ino80d	1980
chr1	63223025	63223952	chr1	63190165	63226396	Ndufs1	927
chr1	63223025	63223952	chr1	63220404	63227060	Eef1b2	927
chr1	63223025	63223952	chr1	63222596	63225709	Snora41	927
chr1	64124865	64125915	chr1	64082246	64170963	Klf7	1050
chr1	64168155	64169109	chr1	64082246	64170963	Klf7	954
chr1	64578606	64580263	chr1	64576377	64651122	Creb1	1657
chr1	64663619	64664479	chr1	64653053	64666742	Fam119a	860
chr1	64736995	64738132	chr1	64734918	64772216	Ccnyl1	1137
chr1	64783798	64784976	chr1	64777131	64787324	Fzd5	1178
chr1	65232927	65233691	chr1	65205189	65236053	Idh1	764
chr1	65232927	65233691	chr1	65230258	65325270	Pikfyve	764
chr1	65434709	65435430	chr1	65354830	65435818	Pth2r	721
chr1	66747230	66747704	chr1	66744466	66766379	Rpe	474
chr1	66862647	66864776	chr1	66765816	66867169	1110028C15Rik	2129
chr1	66909249	66909859	chr1	66877426	66912841	Acadl	610
chr1	69733831	69734316	chr1	69577783	69735534	Ikzf2	485
chr1	7078645	7079413	chr1	7076000	7163709	Pcmtd1	768
chr1	71148772	71149869	chr1	71074108	71152546	Bard1	1097
chr1	71603454	71604042	chr1	71600729	71625977	Atic	588
chr1	72757820	72758396	chr1	72754833	72760387	Rpl37a	576
chr1	74171699	74172096	chr1	73956804	74174021	Tns1	397
chr1	74171699	74172096	chr1	74169114	74194797	Rufy4	397
chr1	74171699	74172096	chr1	74169114	74194804	Rufy4	397
chr1	74282889	74283845	chr1	74280123	74314787	Arpc2	956
chr1	74330628	74331754	chr1	74326413	74334312	Aamp	1126
chr1	74330628	74331754	chr1	74328607	74334027	Pnkd	1126
chr1	74330628	74331754	chr1	74328607	74400266	Pnkd	1126
chr1	74341677	74342909	chr1	74328607	74400266	Pnkd	1232
chr1	74341677	74342909	chr1	74334820	74353910	Tmbim1	1232
chr1	74350417	74350850	chr1	74328607	74400266	Pnkd	433
chr1	74350417	74350850	chr1	74334820	74353910	Tmbim1	433
chr1	74378885	74379452	chr1	74328607	74400266	Pnkd	567
chr1	74378885	74379452	chr1	74376183	74400266	Pnkd	567
chr1	74426330	74426636	chr1	74418776	74432625	Slc11a1	306
chr1	74437955	74439230	chr1	74435182	74443859	Ctdsp1	1275
chr1	74437955	74439230	chr1	74437883	74440968	Mir26b	1275
chr1	74443612	74444285	chr1	74435182	74443859	Ctdsp1	247
chr1	74552071	74553428	chr1	74482083	74593860	Usp37	1357
chr1	74552071	74553428	chr1	74549633	74577416	Rqcd1	1357
chr1	74633995	74635099	chr1	74611701	74637602	Zfp142	1104
chr1	74633995	74635099	chr1	74631934	74639017	Bcs1l	1104
chr1	74708127	74708503	chr1	74705327	74744547	Ttll4	376
chr1	74817446	74817684	chr1	74815465	74831893	Wnt6	238
chr1	75120844	75121838	chr1	75013919	75124800	Nhej1	994
chr1	75137946	75139963	chr1	75131788	75141942	1810031K17Rik	2017
chr1	75137946	75139963	chr1	75136359	75144483	Fam134a	2017
chr1	75176246	75177091	chr1	75168214	75179857	Abcb6	845
chr1	75188165	75188898	chr1	75177439	75191497	Atg9a	733
chr1	75188165	75188898	chr1	75185708	75195960	Ankzf1	733
chr1	75207208	75207578	chr1	75194809	75210353	Glb1l	370
chr1	75207208	75207578	chr1	75204403	75212181	Stk16	370
chr1	75215174	75216307	chr1	75211548	75218828	Tuba4a	1133
chr1	75232684	75233550	chr1	75229997	75242267	Dnajb2	866
chr1	75232684	75233550	chr1	75230276	75242267	Dnajb2	866
chr1	75247962	75248511	chr1	75243615	75263783	Ptprn	549
chr1	75313703	75314746	chr1	75305139	75316592	Dnpep	1043
chr1	75313703	75314746	chr1	75305139	75317212	Dnpep	1043
chr1	75396517	75396867	chr1	75368871	75428881	Speg	350
chr1	75396517	75396867	chr1	75375688	75401140	Speg	350
chr1	75396517	75396867	chr1	75379184	75428879	Speg	350
chr1	75396517	75396867	chr1	75393659	75401140	Speg	350
chr1	75410758	75411146	chr1	75368871	75428881	Speg	388
chr1	75410758	75411146	chr1	75379184	75428879	Speg	388
chr1	75475188	75476349	chr1	75471143	75479046	Chpf	1161
chr1	75475188	75476349	chr1	75473106	75482268	Tmem198	1161
chr1	75517859	75518555	chr1	75515103	75533910	Stk11ip	696
chr1	78654088	78655143	chr1	78651399	78664176	Utp14b	1055
chr1	78654088	78655143	chr1	78651399	78704318	Acsl3	1055
chr1	78654088	78655143	chr1	78652014	78664176	Utp14b	1055
chr1	79668028	79669002	chr1	79603450	79671547	Ap1s3	974
chr1	79757903	79758490	chr1	79698836	79761344	Wdfy1	587
chr1	79757903	79758490	chr1	79722977	79761344	Wdfy1	587
chr1	79772464	79773059	chr1	79769592	79778020	Mrpl44	595
chr1	80336294	80337886	chr1	80263392	80340005	Cul3	1592
chr1	80754694	80755386	chr1	80497647	80758128	Dock10	692
chr1	82312854	82313612	chr1	82310153	82441941	Rhbdd1	758
chr1	82682961	82683736	chr1	82580495	82718634	Col4a3	775
chr1	82721302	82722072	chr1	82718492	82748964	Mff	770
chr1	82835734	82836600	chr1	82833057	82892850	Agfg1	866
chr1	84835590	84837018	chr1	84717763	84838879	Trip12	1428
chr1	84835590	84837018	chr1	84833415	84897061	Fbxo36	1428
chr1	84911567	84911908	chr1	84903279	84934658	Slc16a14	341
chr1	87487679	87490052	chr1	87473474	87503466	Sp110	2373
chr1	87689816	87690742	chr1	87687021	87748152	Cab39	926
chr1	87791028	87791344	chr1	87788084	87805273	Itm2c	316
chr1	88051143	88051652	chr1	88048354	88174859	Armc9	509
chr1	88051143	88051652	chr1	88048389	88149066	Armc9	509
chr1	88075432	88075767	chr1	88048354	88174859	Armc9	335
chr1	88075432	88075767	chr1	88048389	88149066	Armc9	335
chr1	88160528	88160893	chr1	88048354	88174859	Armc9	365
chr1	88199771	88200166	chr1	88196795	88203880	B3gnt7	395
chr1	88255185	88256684	chr1	88241293	88259030	Ncl	1499
chr1	88255185	88256684	chr1	88252834	88255902	Snord82	717
chr1	88255185	88256684	chr1	88253148	88264539	C130036L24Rik	1499
chr1	88323935	88324456	chr1	88319903	88324624	1700019O17Rik	521
chr1	88421601	88425503	chr1	88420310	88427273	Ptma	3902
chr1	88483474	88483899	chr1	88480674	88503075	Cops7b	425
chr1	88600210	88600852	chr1	88597378	88946672	Dis3l2	642
chr1	88938651	88938920	chr1	88597378	88946672	Dis3l2	269
chr1	89110272	89111202	chr1	89107488	89125433	Eif4e2	930
chr1	89110272	89111202	chr1	89107488	89137063	Eif4e2	930
chr1	89110272	89111202	chr1	89107513	89125433	Eif4e2	930
chr1	89223423	89224134	chr1	89220572	89347385	Gigyf2	711
chr1	89223423	89224134	chr1	89220603	89347385	Gigyf2	711
chr1	89516705	89517643	chr1	89513886	89617083	Inpp5d	938
chr1	89533088	89534441	chr1	89513886	89617083	Inpp5d	1353
chr1	89595281	89595702	chr1	89513886	89617083	Inpp5d	421
chr1	89652304	89652783	chr1	89649645	89688997	Atg16l1	479
chr1	89749681	89750529	chr1	89746861	89841064	Dgkd	848
chr1	90133122	90134265	chr1	90120594	90158864	Heatr7b1	1143
chr1	90137200	90137600	chr1	90120594	90158864	Heatr7b1	400
chr1	90141364	90142294	chr1	90120594	90158864	Heatr7b1	930
chr1	90144357	90145579	chr1	90120594	90158864	Heatr7b1	1222
chr1	90151263	90151985	chr1	90120594	90158864	Heatr7b1	722
chr1	90152259	90153454	chr1	90120594	90158864	Heatr7b1	1195
chr1	90154486	90155332	chr1	90120594	90158864	Heatr7b1	846
chr1	90156229	90157040	chr1	90120594	90158864	Heatr7b1	811
chr1	90156229	90157040	chr1	90155430	90177154	Hjurp	811
chr1	90163812	90164521	chr1	90155430	90177154	Hjurp	709
chr1	90163812	90164521	chr1	90161402	90177132	A730008H23Rik	709
chr1	90173620	90174446	chr1	90155430	90177154	Hjurp	826
chr1	90173620	90174446	chr1	90161402	90177132	A730008H23Rik	826
chr1	90200451	90201469	chr1	90200286	90285426	Trpm8	1018
chr1	90597703	90599202	chr1	90594800	90601766	Arl4c	1499
chr1	91351033	91351659	chr1	91348385	91791857	Agap1	626
chr1	91352190	91352508	chr1	91348385	91791857	Agap1	318
chr1	91384942	91385224	chr1	91348385	91791857	Agap1	282
chr1	91425744	91426108	chr1	91348385	91791857	Agap1	364
chr1	91454505	91454982	chr1	91348385	91791857	Agap1	477
chr1	91499371	91499825	chr1	91348385	91791857	Agap1	454
chr1	91540651	91541104	chr1	91348385	91791857	Agap1	453
chr1	91683367	91683655	chr1	91348385	91791857	Agap1	288
chr1	91826640	91827774	chr1	91824536	91830751	Gbx2	1134
chr1	92499795	92500269	chr1	92496999	92509916	Cops8	474
chr1	9288543	9289033	chr1	8352741	9292811	Sntg1	490
chr1	92894874	92895661	chr1	92892303	93025521	Lrrfip1	787
chr1	92949156	92950464	chr1	92892303	93025521	Lrrfip1	1308
chr1	92949156	92950464	chr1	92947020	93013899	Lrrfip1	1308
chr1	92949156	92950464	chr1	92947020	93025521	Lrrfip1	1308
chr1	93076476	93076806	chr1	93073398	93103367	Ramp1	330
chr1	93076476	93076806	chr1	93073398	93121773	Ramp1	330
chr1	93146557	93147421	chr1	93143895	93182602	Ube2f	864
chr1	93194634	93195156	chr1	93191914	93217657	Scly	522
chr1	93294963	93295711	chr1	93272407	93298360	Ilkap	748
chr1	93309152	93310205	chr1	93308059	93312799	Hes6	1053
chr1	93310575	93310969	chr1	93308059	93312799	Hes6	394
chr1	93355376	93356425	chr1	93312558	93358905	Per2	1049
chr1	93391028	93391468	chr1	93388244	93425884	Traf3ip1	440
chr1	93436466	93437538	chr1	93434141	93456167	Asb1	1072
chr1	93436466	93437538	chr1	93434656	93456167	Asb1	1072
chr1	94370102	94370577	chr1	94336295	94373335	Ndufa10	475
chr1	94538250	94538749	chr1	94533721	94541525	Myeov2	499
chr1	94538250	94538749	chr1	94533721	94541562	Myeov2	499
chr1	94803427	94803726	chr1	94800565	94805197	Dusp28	299
chr1	94803936	94804310	chr1	94800565	94805197	Dusp28	374
chr1	94807076	94807944	chr1	94804981	94817415	Rnpepl1	868
chr1	94830667	94831483	chr1	94827984	94844525	Capn10	816
chr1	94830667	94831483	chr1	94830119	94850167	9430060I03Rik	816
chr1	95132338	95133488	chr1	95129473	95193025	Sned1	1150
chr1	95202091	95202673	chr1	95195787	95205447	Mterfd2	582
chr1	95239163	95240485	chr1	95206013	95242365	Pask	1322
chr1	95239163	95240485	chr1	95237221	95264195	Ppp1r7	1322
chr1	95341467	95342381	chr1	95302516	95378385	Hdlbp	914
chr1	9535105	9536301	chr1	9532488	9537536	Rrs1	1196
chr1	9535105	9536301	chr1	9535126	9568049	Adhfe1	1175
chr1	95374593	95376312	chr1	95302516	95378385	Hdlbp	1719
chr1	95374593	95376312	chr1	95372569	95406309	2011-09-02	1719
chr1	95374593	95376312	chr1	95372637	95406309	2011-09-02	1719
chr1	95408078	95409186	chr1	95405680	95518553	Farp2	1108
chr1	95531590	95532473	chr1	95517327	95535304	Stk25	883
chr1	95651008	95652025	chr1	95601967	95654415	Thap4	1017
chr1	95651008	95652025	chr1	95648609	95686106	Atg4b	1017
chr1	95698169	95698729	chr1	95689152	95701511	Dtymk	560
chr1	95698169	95698729	chr1	95697071	95701511	Dtymk	560
chr1	95698169	95698729	chr1	95697541	95718677	Ing5	560
chr1	95700143	95701148	chr1	95689152	95701511	Dtymk	1005
chr1	95700143	95701148	chr1	95697071	95701511	Dtymk	1005
chr1	95700143	95701148	chr1	95697541	95718677	Ing5	1005
chr1	95721661	95722261	chr1	95718816	95748751	D2hgdh	600
chr1	95937006	95937331	chr1	95934881	95952130	Pdcd1	325
chr1	9689860	9690986	chr1	9658915	9693290	Mybl1	1126
chr1	97210046	97211023	chr1	97207204	97231861	Fam174a	977
chr1	9737547	9738725	chr1	9713277	9741463	Vcpip1	1178
chr1	97563833	97564962	chr1	97484258	97567171	St8sia4	1129
chr1	97563833	97564962	chr1	97523819	97567171	St8sia4	1129
chr1	9787957	9788592	chr1	9785210	9892649	Sgk3	635
chr1	9933789	9934341	chr1	9932105	9937199	Snhg6	552
chr1	9933789	9934341	chr1	9932550	9935624	Snord87	552
chr1	99557216	99558879	chr1	99540478	99561595	D1Ertd622e	1663
chr1	99665959	99667192	chr1	99602622	99669669	Ppip5k2	1233
chr1	99665959	99667192	chr1	99663755	99689548	Gin1	1233
chr1	99991579	99992788	chr1	99717670	99995209	Pam	1209
chr10	105277872	105278852	chr10	105200240	105281436	BC067068	980
chr10	105277872	105278852	chr10	105275534	105284566	Ccdc59	980
chr10	107598580	107599703	chr10	107596455	107714631	Ppp1r12a	1123
chr10	10868897	10869720	chr10	10866227	10929413	Shprh	823
chr10	10868897	10869720	chr10	10866227	10935071	Shprh	823
chr10	11000406	11001909	chr10	10998127	11017767	Fbxo30	1503
chr10	11000406	11001909	chr10	10998384	11017767	Fbxo30	1503
chr10	110181900	110182805	chr10	110179520	110224440	E2f7	905
chr10	110446551	110447554	chr10	110378835	110450122	Zdhhc17	1003
chr10	110601317	110602845	chr10	110598857	110734303	Osbpl8	1528
chr10	11063158	11063678	chr10	11060242	11177275	Epm2a	520
chr10	110735318	110736101	chr10	110732734	110738792	Bbs10	783
chr10	110910033	110910720	chr10	110907247	110933942	Nap1l1	687
chr10	110943113	110944127	chr10	110940341	110945705	Phlda1	1014
chr10	111409538	111410321	chr10	111406750	111425486	Krr1	783
chr10	112365718	112366230	chr10	112362483	112369082	Atxn7l3b	512
chr10	114687585	114688885	chr10	114634926	114691549	Tbc1d15	1300
chr10	114751951	114753056	chr10	114726917	114755647	Rab21	1105
chr10	114821195	114822906	chr10	114807021	114824491	Thap2	1711
chr10	114821195	114822906	chr10	114819014	114869827	Zfc3h1	1711
chr10	115023156	115024721	chr10	114887369	115027836	Lgr5	1565
chr10	116017680	116019254	chr10	115922216	116021567	Cnot2	1574
chr10	116017680	116019254	chr10	115946846	116021567	Cnot2	1574
chr10	116812929	116814329	chr10	116781723	116817029	Cpsf6	1400
chr10	117147006	117148091	chr10	117125960	117150772	Mdm2	1085
chr10	117229267	117230226	chr10	117187698	117232761	Nup107	959
chr10	117282214	117283602	chr10	117251652	117286030	Rap1b	1388
chr10	117578430	117579324	chr10	117575842	117606055	Mdm1	894
chr10	118305151	118307112	chr10	118296404	118308959	Dyrk2	1961
chr10	118676239	118677592	chr10	118635867	118680111	Cand1	1353
chr10	119645633	119646051	chr10	119642881	119661953	Tmbim4	418
chr10	119663838	119664611	chr10	119661115	119669126	Llph	773
chr10	119883891	119884330	chr10	119798330	119916991	Hmga2	439
chr10	119912113	119913511	chr10	119798330	119916991	Hmga2	1398
chr10	119913727	119914815	chr10	119798330	119916991	Hmga2	1088
chr10	120415605	120416822	chr10	120360466	120419386	Lemd3	1217
chr10	120801838	120802587	chr10	120799145	120834301	Gns	749
chr10	120912720	120914098	chr10	120847406	120916306	Rassf3	1378
chr10	121023382	121024110	chr10	120983512	121026850	Tbk1	728
chr10	121062933	121063848	chr10	121024435	121066372	Xpot	915
chr10	121176628	121177440	chr10	121173992	121189915	BC048403	812
chr10	121533625	121534634	chr10	121518315	121537158	Tmem5	1009
chr10	122115708	122116571	chr10	122112817	122359030	Ppm1h	863
chr10	122115708	122116571	chr10	122112817	122382849	Ppm1h	863
chr10	122422437	122423702	chr10	122422695	122425780	Mirlet7i	1007
chr10	122513050	122513623	chr10	122429116	122516561	Mon2	573
chr10	122633174	122634417	chr10	122550299	122636979	Usp15	1243
chr10	12543703	12544069	chr10	12101985	12584533	Utrn	366
chr10	126337955	126338637	chr10	126305483	126341427	Xrcc6bp1	682
chr10	126337955	126338637	chr10	126324303	126341427	Xrcc6bp1	682
chr10	126415485	126415965	chr10	126412772	126437031	Ctdsp2	480
chr10	126416336	126417039	chr10	126412772	126437031	Ctdsp2	703
chr10	126467381	126468058	chr10	126459387	126470870	Tsfm	677
chr10	126478448	126479306	chr10	126475987	126482517	Mettl1	858
chr10	126500229	126501176	chr10	126493105	126500240	2011-03-09	11
chr10	126500229	126501176	chr10	126497658	126504338	Cdk4	947
chr10	126536693	126537552	chr10	126531314	126561216	Os9	859
chr10	126557628	126558325	chr10	126531314	126561216	Os9	697
chr10	126601658	126602964	chr10	126599280	126609386	B4galnt1	1306
chr10	126601658	126602964	chr10	126599886	126609386	B4galnt1	1306
chr10	126608045	126608355	chr10	126599280	126609386	B4galnt1	310
chr10	126608045	126608355	chr10	126599886	126609386	B4galnt1	310
chr10	12660976	12661364	chr10	12659786	12687065	Stx11	388
chr10	126632217	126632865	chr10	126627433	126635765	Dtx3	648
chr10	126668221	126668557	chr10	126662750	126703419	Kif5a	336
chr10	126668221	126668557	chr10	126666105	126703419	Kif5a	336
chr10	126725473	126727099	chr10	126719011	126728827	Mbd6	1626
chr10	126725473	126727099	chr10	126724848	126733344	Ddit3	1626
chr10	126727349	126728715	chr10	126719011	126728827	Mbd6	1366
chr10	126727349	126728715	chr10	126724848	126733344	Ddit3	1366
chr10	126748465	126749089	chr10	126733276	126751842	Mars	624
chr10	12683789	12684685	chr10	12659786	12687065	Stx11	896
chr10	126949877	126950305	chr10	126948994	126954210	Ndufa4l2	428
chr10	127099970	127100385	chr10	127097973	127106759	Nab2	415
chr10	127103493	127104343	chr10	127097973	127106759	Nab2	850
chr10	127104765	127105489	chr10	127097973	127106759	Nab2	724
chr10	127113933	127114380	chr10	127111120	127132222	Tmem194	447
chr10	127113933	127114380	chr10	127111120	127138103	Tmem194	447
chr10	127176329	127176629	chr10	127173593	127184395	Zbtb39	300
chr10	12727825	12728858	chr10	12725255	12728989	Sf3b5	1033
chr10	127472311	127473261	chr10	127469401	127485693	Naca	950
chr10	127495614	127496948	chr10	127493037	127514310	Ptges3	1334
chr10	127528962	127530548	chr10	127526838	127566359	Baz2a	1586
chr10	127533569	127534157	chr10	127526838	127566359	Baz2a	588
chr10	127631147	127631526	chr10	127628690	127647060	Gls2	379
chr10	127759301	127759851	chr10	127756514	127764243	Cnpy2	550
chr10	127774580	127775259	chr10	127771887	127799535	Cs	679
chr10	127805140	127806376	chr10	127800152	127810093	Coq10a	1236
chr10	127813715	127814591	chr10	127811179	127831062	Ankrd52	876
chr10	127848068	127848908	chr10	127838450	127849852	Obfc2b	840
chr10	127848068	127848908	chr10	127845671	127878497	Rnf41	840
chr10	127895444	127896558	chr10	127893291	127927230	Smarcc2	1114
chr10	127935628	127936005	chr10	127931212	127938741	Myl6b	377
chr10	127961846	127963209	chr10	127947305	127965915	Esyt1	1363
chr10	127984384	127985135	chr10	127980620	127987800	Zc3h10	751
chr10	128002262	128003619	chr10	127994821	128005990	Pa2g4	1357
chr10	128027221	128027829	chr10	128006423	128029557	Erbb3	608
chr10	128062889	128063677	chr10	128061584	128066562	Rps26	788
chr10	128132776	128133780	chr10	128114238	128136324	Rab5b	1004
chr10	128141580	128142337	chr10	128134994	128145107	Cdk2	757
chr10	128141580	128142337	chr10	128140313	128157294	Si	757
chr10	128184708	128185868	chr10	128181934	128203620	Wibg	1160
chr10	128184708	128185868	chr10	128182577	128203620	Wibg	1160
chr10	128241877	128242856	chr10	128237091	128244426	1110012D08Rik	979
chr10	128241877	128242856	chr10	128239731	128256502	Dnajc14	979
chr10	128258619	128259173	chr10	128254512	128261687	Ormdl2	554
chr10	128258619	128259173	chr10	128255826	128314694	Sarnp	554
chr10	128328700	128329185	chr10	128321601	128331774	Gdf11	485
chr10	128346588	128347930	chr10	128342974	128349874	Cd63	1342
chr10	128346588	128347930	chr10	128343921	128349874	Cd63	1342
chr10	128348142	128348902	chr10	128342974	128349874	Cd63	760
chr10	128348142	128348902	chr10	128343921	128349874	Cd63	760
chr10	128354735	128355773	chr10	128350646	128359353	Rdh5	1038
chr10	12912595	12913148	chr10	12898443	12915943	Ltv1	553
chr10	13272674	13273201	chr10	13243647	13275948	Pex3	527
chr10	13272674	13273201	chr10	13243750	13275948	Pex3	527
chr10	13272674	13273201	chr10	13269712	13283182	Adat2	527
chr10	13702597	13702980	chr10	13683184	13871184	Hivep2	383
chr10	17441808	17444571	chr10	17440033	17445480	Cited2	2763
chr10	17667032	17668110	chr10	17620271	17670873	Heca	1078
chr10	17742011	17743134	chr10	17731066	17746058	3110003A17Rik	1123
chr10	17775000	17775757	chr10	17772745	17844961	Reps1	757
chr10	17930577	17930925	chr10	17848827	17933696	Ect2l	348
chr10	17954425	17955251	chr10	17933490	17957787	Ccdc28a	826
chr10	18564514	18565177	chr10	18561876	18576878	Perp	663
chr10	18734537	18735703	chr10	18720716	18734769	Tnfaip3	232
chr10	18734537	18735703	chr10	18720716	18738216	Tnfaip3	1166
chr10	19653415	19654893	chr10	19651331	19862556	Map3k5	1478
chr10	19868357	19868874	chr10	19865725	20001396	Mtap7	517
chr10	19869159	19869528	chr10	19865725	20001396	Mtap7	369
chr10	20031663	20033095	chr10	20029274	20062307	Bclaf1	1432
chr10	20067430	20067882	chr10	20064624	20081475	Fam54a	452
chr10	20671832	20672569	chr10	20669390	20800235	Ahi1	737
chr10	20879488	20880099	chr10	20844735	20883790	Myb	611
chr10	20880422	20881461	chr10	20844735	20883790	Myb	1039
chr10	21015669	21016171	chr10	21012784	21031004	Hbs1l	502
chr10	21015669	21016171	chr10	21012784	21088695	Hbs1l	502
chr10	22450427	22451937	chr10	22423682	22454253	Tbpl1	1510
chr10	23506551	23507390	chr10	23504988	23510015	Rps12	839
chr10	24589489	24590081	chr10	24586791	24633335	Med23	592
chr10	25016561	25017034	chr10	24888895	25021969	Akap7	473
chr10	29081309	29082227	chr10	29063981	29085248	Rnf146	918
chr10	29919966	29920579	chr10	29915814	29923346	Cenpw	613
chr10	30337876	30338511	chr10	30328012	30341172	Hint3	635
chr10	30522343	30523912	chr10	30365387	30525913	Ncoa7	1569
chr10	31032898	31033555	chr10	31030210	31047892	Hddc2	657
chr10	31328077	31329833	chr10	31221692	31332531	Rnf217	1756
chr10	3134125	3135517	chr10	3131303	3227479	Cnksr3	1392
chr10	33739116	33739816	chr10	33716360	33742422	Rwdd1	700
chr10	34001626	34003073	chr10	33998995	34004691	Tspyl1	1447
chr10	34137984	34138545	chr10	34023417	34141334	Nt5dc1	561
chr10	3557494	3557843	chr10	3308331	3560940	Oprm1	349
chr10	36693779	36694920	chr10	36691349	36721694	Hdac2	1141
chr10	39089210	39090157	chr10	39086604	39285180	Fyn	947
chr10	39450981	39453061	chr10	39448965	39595011	Rev3l	2080
chr10	39618606	39619077	chr10	39612565	39622044	AA474331	471
chr10	39861033	39862293	chr10	39753340	39865060	Slc16a10	1260
chr10	39861033	39862293	chr10	39795207	39865060	Slc16a10	1260
chr10	39966457	39967086	chr10	39943051	39969785	Rpf2	629
chr10	39966457	39967086	chr10	39943051	39969845	Rpf2	629
chr10	39977240	39977955	chr10	39969008	39980471	Gtf3c6	715
chr10	40020598	40021580	chr10	40007264	40024992	Amd1	982
chr10	40020598	40021580	chr10	40007270	40024992	Amd2	982
chr10	40021832	40022739	chr10	40007264	40024992	Amd1	907
chr10	40021832	40022739	chr10	40007270	40024992	Amd2	907
chr10	40068345	40070093	chr10	40066113	40203624	Cdk19	1748
chr10	40602753	40603726	chr10	40552698	40605949	Cdc40	973
chr10	40602753	40603726	chr10	40600339	40658375	Wasf1	973
chr10	41022600	41023151	chr10	40907977	41026047	Fig4	551
chr10	41195841	41196515	chr10	41193119	41206836	Mical1	674
chr10	41209768	41210552	chr10	41206977	41213146	Smpd2	784
chr10	41209768	41210552	chr10	41207244	41234094	Ppil6	784
chr10	41238433	41239793	chr10	41236305	41250848	Cd164	1360
chr10	41529248	41530381	chr10	41438651	41532436	2410017P07Rik	1133
chr10	41529248	41530381	chr10	41527379	41628242	Sesn1	1133
chr10	41606997	41607604	chr10	41527379	41628242	Sesn1	607
chr10	41606997	41607604	chr10	41604244	41628242	Sesn1	607
chr10	41995306	41997084	chr10	41905591	41999548	Foxo3	1778
chr10	41997361	41998399	chr10	41905591	41999548	Foxo3	1038
chr10	42197765	42198529	chr10	42032390	42201371	Lace1	764
chr10	42221512	42222980	chr10	42218859	42255175	Snx3	1468
chr10	42398464	42399154	chr10	42395722	42422261	Ostm1	690
chr10	42481236	42482270	chr10	42478301	42552320	Sec63	1034
chr10	42940942	42941362	chr10	42938291	43160054	Pdss2	420
chr10	42940942	42941362	chr10	42938291	43184688	Pdss2	420
chr10	43198728	43199019	chr10	43195945	43235223	Bend3	291
chr10	43199253	43199963	chr10	43195945	43235223	Bend3	710
chr10	43260487	43261047	chr10	43244926	43263800	1700021F05Rik	560
chr10	43987972	43988467	chr10	43985163	44084097	Atg5	495
chr10	44786667	44787692	chr10	44784019	44878801	Prep	1025
chr10	45297586	45298483	chr10	45294634	45432151	Hace1	897
chr10	4540142	4541810	chr10	4538075	4547383	Fbxo5	1668
chr10	50312214	50312959	chr10	50309474	50571008	Ascc3	745
chr10	52101148	52102348	chr10	52056887	52104881	Gopc	1200
chr10	52137061	52138171	chr10	52134352	52159998	Nus1	1110
chr10	53316267	53317702	chr10	53257129	53353245	Mcm9	1435
chr10	53316267	53317702	chr10	53313766	53329021	Asf1a	1435
chr10	53794863	53796007	chr10	53625838	53798602	Man1a	1144
chr10	55834906	55835670	chr10	55734099	55951495	D630037F22Rik	764
chr10	55834906	55835670	chr10	55823722	55836686	Msl3l2	764
chr10	57205857	57206696	chr10	57203190	57232949	Hsf2	839
chr10	57694475	57695273	chr10	57692726	57697761	4933403O03Rik	798
chr10	57694475	57695273	chr10	57693398	57698423	Dux	798
chr10	57717989	57718661	chr10	57715273	57768340	Gcc2	672
chr10	57785763	57786644	chr10	57783213	57887439	Lims1	881
chr10	57908939	57910285	chr10	57906599	57956902	Ranbp2	1346
chr10	57960404	57961100	chr10	57957684	58038992	Ccdc138	696
chr10	58683838	58684987	chr10	58604374	58687595	2011-09-10	1149
chr10	58683838	58684987	chr10	58626859	58687595	2011-09-10	1149
chr10	58683838	58684987	chr10	58681669	58689181	Ankrd57	1149
chr10	58785754	58786610	chr10	58783043	58836052	P4ha1	856
chr10	58898523	58898838	chr10	58885707	58907527	Oit3	315
chr10	59079103	59079612	chr10	58911180	59082440	Ccdc109a	509
chr10	5913509	5914498	chr10	5891400	5916936	1700052N19Rik	989
chr10	5913509	5914498	chr10	5911188	5943372	Rmnd1	989
chr10	5913509	5914498	chr10	5914374	5943370	Gm5512	124
chr10	59342094	59342809	chr10	59339338	59360764	Dnajb12	715
chr10	59413355	59413735	chr10	59412422	59417518	Ddit4	380
chr10	59414107	59415486	chr10	59412422	59417518	Ddit4	1379
chr10	59465407	59466185	chr10	59450656	59468860	Anapc16	778
chr10	59465407	59466185	chr10	59462586	59562734	Ascc1	778
chr10	5957880	5959928	chr10	5955432	5979467	Zbtb2	2048
chr10	59907939	59908473	chr10	59766021	60162238	Cdh23	534
chr10	60215178	60215686	chr10	60174819	60218530	Slc29a3	508
chr10	60397018	60397431	chr10	60390973	60403880	Pldi	413
chr10	60608944	60610811	chr10	60561389	60613413	Sgpl1	1867
chr10	60738329	60738810	chr10	60659859	60739186	Adamts14	481
chr10	60836873	60837463	chr10	60782404	60849271	X99384	590
chr10	60914888	60915853	chr10	60895244	60918417	Eif4ebp2	965
chr10	60938413	60939387	chr10	60935580	61044976	Lrrc20	974
chr10	61111070	61111818	chr10	61108368	61136913	Ppa1	748
chr10	61142691	61143559	chr10	61140068	61156045	Sar1a	868
chr10	61157838	61159481	chr10	61155261	61165521	Tysnd1	1643
chr10	61318029	61318313	chr10	61301245	61444856	Col13a1	284
chr10	61652827	61653161	chr10	61648143	61696966	Tspan15	334
chr10	61789868	61790618	chr10	61731602	61806169	Hk1	750
chr10	61789868	61790618	chr10	61731602	61845656	Hk1	750
chr10	61802469	61803577	chr10	61731602	61806169	Hk1	1108
chr10	61802469	61803577	chr10	61731602	61845656	Hk1	1108
chr10	61912073	61913039	chr10	61892125	61915441	Supv3l1	966
chr10	61912073	61913039	chr10	61908907	61914101	4930507D05Rik	966
chr10	61948988	61950037	chr10	61917590	61952346	Vps26a	1049
chr10	61948988	61950037	chr10	61917590	61952553	Vps26a	1049
chr10	61970325	61971103	chr10	61957175	61973503	Srgn	778
chr10	62040717	62041375	chr10	62021217	62044205	2510003E04Rik	658
chr10	62064738	62065491	chr10	62042994	62068046	Ddx21	753
chr10	62113433	62114419	chr10	62078770	62116946	Ddx50	986
chr10	62254796	62255390	chr10	62206675	62258116	Ccar1	594
chr10	62383012	62383630	chr10	62380380	62409242	Slc25a16	618
chr10	62409515	62410167	chr10	62406776	62436936	Dna2	652
chr10	62442901	62443416	chr10	62439970	62481490	Rufy2	515
chr10	62485816	62487189	chr10	62477411	62489597	Hnrnph3	1373
chr10	62485816	62487189	chr10	62484259	62521560	3110049J23Rik	1373
chr10	62706329	62707216	chr10	62703732	62780625	Herc4	887
chr10	62801051	62802135	chr10	62781752	62804743	Sirt1	1084
chr10	62801051	62802135	chr10	62781752	62804780	Sirt1	1084
chr10	62801051	62802135	chr10	62781752	62804783	Sirt1	1084
chr10	62892136	62893014	chr10	62889845	64466415	Ctnna3	878
chr10	6372428	6373607	chr10	6179459	6376466	Mthfd1l	1179
chr10	6372428	6373607	chr10	6190410	6376466	Mthfd1l	1179
chr10	66558867	66560133	chr10	66474255	66562605	Reep3	1266
chr10	66998748	66999389	chr10	66997616	67004936	Egr2	641
chr10	67011099	67012403	chr10	67007258	67014703	Ado	1304
chr10	67739179	67740155	chr10	67558340	67744474	Arid5b	976
chr10	67973015	67973498	chr10	67893703	68007623	1700040L02Rik	483
chr10	68814941	68815874	chr10	68799382	68818660	Cdk1	933
chr10	69559542	69560396	chr10	69556868	69655948	Ccdc6	854
chr10	6979623	6980240	chr10	6881565	6983391	Ppp1r14c	617
chr10	70700267	70701183	chr10	70688224	70703792	Tfam	916
chr10	70747305	70748231	chr10	70717727	70751010	Ube2d1	926
chr10	70807210	70808034	chr10	70793241	70810597	Cisd1	824
chr10	70807210	70808034	chr10	70807540	70848633	Ipmk	494
chr10	70810025	70811224	chr10	70793241	70810597	Cisd1	572
chr10	70810025	70811224	chr10	70807540	70848633	Ipmk	1199
chr10	7309358	7310229	chr10	7306597	7345275	Lrp11	871
chr10	7382340	7383459	chr10	7350033	7386382	Pcmt1	1119
chr10	7382340	7383459	chr10	7380168	7384421	A630066F11Rik	1119
chr10	7387062	7387534	chr10	7384301	7398684	Nup43	472
chr10	7400723	7401258	chr10	7398006	7436259	Lats1	535
chr10	7400723	7401258	chr10	7398768	7403956	BC020402	535
chr10	74429586	74430291	chr10	74420221	74498298	Rtdr1	705
chr10	74429586	74430291	chr10	74420221	74498331	Rtdr1	705
chr10	74429586	74430291	chr10	74426975	74478622	Gnaz	705
chr10	74443996	74444337	chr10	74420221	74498298	Rtdr1	341
chr10	74443996	74444337	chr10	74420221	74498331	Rtdr1	341
chr10	74443996	74444337	chr10	74426975	74478622	Gnaz	341
chr10	74450197	74451249	chr10	74420221	74498298	Rtdr1	1052
chr10	74450197	74451249	chr10	74420221	74498331	Rtdr1	1052
chr10	74450197	74451249	chr10	74426975	74478622	Gnaz	1052
chr10	74466536	74467831	chr10	74420221	74498298	Rtdr1	1295
chr10	74466536	74467831	chr10	74420221	74498331	Rtdr1	1295
chr10	74466536	74467831	chr10	74426975	74478622	Gnaz	1295
chr10	74523045	74523557	chr10	74520640	74647668	Bcr	512
chr10	74979479	74981060	chr10	74969558	74983067	1110038D17Rik	1581
chr10	74979479	74981060	chr10	74977786	74998185	Snrpd3	1581
chr10	7500061	7500898	chr10	7487744	7503715	BC013529	837
chr10	7512338	7512901	chr10	7509691	7542361	Ppil4	563
chr10	75226732	75227223	chr10	75108854	75230102	Cabin1	491
chr10	75495182	75495636	chr10	75492356	75505714	Zfp280b	454
chr10	75756031	75756273	chr10	75725793	75811007	Dip2a	242
chr10	75807449	75808228	chr10	75725793	75811007	Dip2a	779
chr10	75817434	75818153	chr10	75813998	75908657	Pcnt	719
chr10	75904993	75905889	chr10	75813998	75908657	Pcnt	896
chr10	75931418	75931856	chr10	75922311	75934859	A130042E20Rik	438
chr10	75931418	75931856	chr10	75928715	75978602	Mcm3ap	438
chr10	75993754	75994606	chr10	75991371	76016679	Lss	852
chr10	76721629	76722320	chr10	76719044	76732331	Pofut2	691
chr10	76721629	76722320	chr10	76720517	76724968	Gm10941	691
chr10	7675542	7676669	chr10	7625445	7678921	Tab2	1127
chr10	76978108	76978849	chr10	76949399	76981558	1810008A18Rik	741
chr10	76993767	76994323	chr10	76990092	77028419	Itgb2	556
chr10	77044250	77045013	chr10	77041511	77061477	Pttg1ip	763
chr10	77068631	77069711	chr10	77065978	77081076	Sumo3	1080
chr10	77084821	77085279	chr10	77082065	77108735	Ube2g2	458
chr10	77090337	77090628	chr10	77082065	77108735	Ube2g2	291
chr10	77433884	77434169	chr10	77370466	77435617	Trpm2	285
chr10	77632134	77632760	chr10	77624811	77635513	D10Jhu81e	626
chr10	77706790	77707616	chr10	77649470	77710387	Trappc10	826
chr10	77747710	77748465	chr10	77734307	77817445	Agpat3	755
chr10	77760400	77761238	chr10	77734307	77817445	Agpat3	838
chr10	77874975	77876014	chr10	77863106	77878788	Rrp1	1039
chr10	77888248	77888642	chr10	77885414	77890367	Cstb	394
chr10	77927343	77927999	chr10	77899491	77930693	Pdxk	656
chr10	78036966	78038060	chr10	78034244	78047247	Ilvbl	1094
chr10	79131609	79132755	chr10	79129154	79138871	Gm16517	1146
chr10	79144307	79145061	chr10	79141939	79151143	Cdc34	754
chr10	79152074	79152153	chr10	79148764	79158005	Gzmm	79
chr10	79166961	79167653	chr10	79164102	79174724	Bsg	692
chr10	79229540	79230001	chr10	79221259	79232666	Rnf126	461
chr10	79229540	79230001	chr10	79221259	79232686	Rnf126	461
chr10	79242713	79243175	chr10	79237018	79245375	Fstl3	462
chr10	79256247	79256917	chr10	79253316	79283641	Palm	670
chr10	79316710	79318078	chr10	79314121	79320716	E130317F20Rik	1368
chr10	79316710	79318078	chr10	79314349	79327178	Ptbp1	1368
chr10	79327570	79327853	chr10	79323219	79340379	BC005764	283
chr10	79327570	79327853	chr10	79327525	79340379	BC005764	283
chr10	79328062	79328256	chr10	79323219	79340379	BC005764	194
chr10	79328062	79328256	chr10	79327525	79340379	BC005764	194
chr10	79328473	79329115	chr10	79323219	79340379	BC005764	642
chr10	79328473	79329115	chr10	79327525	79340379	BC005764	642
chr10	7933737	7934172	chr10	7924550	8241623	Ust	435
chr10	79379518	79379937	chr10	79372797	79382675	C030046I01Rik	419
chr10	79379518	79379937	chr10	79376715	79385017	Kiss1r	419
chr10	79388088	79388378	chr10	79386816	79417757	Arid3a	290
chr10	79389387	79390230	chr10	79386816	79417757	Arid3a	843
chr10	79390930	79391340	chr10	79386816	79417757	Arid3a	410
chr10	79395438	79395834	chr10	79386816	79417757	Arid3a	396
chr10	79399774	79400099	chr10	79386816	79417757	Arid3a	325
chr10	79403488	79403879	chr10	79386816	79417757	Arid3a	391
chr10	79409367	79410089	chr10	79386816	79417757	Arid3a	722
chr10	79420957	79421277	chr10	79419896	79431991	Wdr18	320
chr10	79422595	79423056	chr10	79419896	79431991	Wdr18	461
chr10	79446401	79446920	chr10	79439864	79450075	ORF61	519
chr10	79459076	79459546	chr10	79457359	79478317	Abca7	470
chr10	79476576	79476724	chr10	79457359	79478317	Abca7	148
chr10	79476576	79476724	chr10	79476416	79494216	Hmha1	148
chr10	79485042	79485129	chr10	79476416	79494216	Hmha1	87
chr10	79485042	79485129	chr10	79479419	79494216	Hmha1	87
chr10	79493008	79493613	chr10	79476416	79494216	Hmha1	605
chr10	79493008	79493613	chr10	79479419	79494216	Hmha1	605
chr10	79502325	79502850	chr10	79498697	79505404	Polr2e	525
chr10	79514937	79515470	chr10	79513254	79519184	Gpx4	533
chr10	79514937	79515470	chr10	79513781	79519184	Gpx4	533
chr10	79516098	79516962	chr10	79513254	79519184	Gpx4	864
chr10	79516098	79516962	chr10	79513781	79519184	Gpx4	864
chr10	79549621	79549989	chr10	79519758	79568447	Sbno2	368
chr10	79577349	79578942	chr10	79576280	79593215	Stk11	1593
chr10	79601967	79602121	chr10	79593178	79603132	Dos	154
chr10	79601967	79602121	chr10	79593178	79605112	Dos	154
chr10	79601967	79602121	chr10	79602059	79608563	Atp5d	62
chr10	79603990	79604399	chr10	79593178	79605112	Dos	409
chr10	79603990	79604399	chr10	79602059	79608563	Atp5d	409
chr10	79610485	79613949	chr10	79608034	79621112	Midn	3464
chr10	79627722	79628139	chr10	79627585	79634398	Cirbp	417
chr10	79630260	79631150	chr10	79627585	79634398	Cirbp	890
chr10	79642263	79642486	chr10	79639226	79652755	Efna2	223
chr10	79689104	79689610	chr10	79686342	79707889	Mum1	506
chr10	79711666	79712429	chr10	79709196	79719537	Ndufs7	763
chr10	79727385	79727872	chr10	79724735	79751158	Dazap1	487
chr10	79754921	79755470	chr10	79752175	79756859	Rps15	549
chr10	79783022	79783400	chr10	79780999	79786293	2310011J03Rik	378
chr10	79811179	79811439	chr10	79803460	79814191	Adamtsl5	260
chr10	79811179	79811439	chr10	79805483	79814157	Adamtsl5	260
chr10	79850520	79850834	chr10	79843099	79853396	Mex3d	314
chr10	79861590	79862641	chr10	79855285	79865224	Mbd3	1051
chr10	79896171	79897030	chr10	79871909	79899398	Tcf3	859
chr10	80024033	80024384	chr10	80003670	80027305	Rexo1	351
chr10	80039503	80040371	chr10	80029865	80043041	Klf16	868
chr10	80040623	80040848	chr10	80029865	80043041	Klf16	225
chr10	80065522	80066032	chr10	80062624	80070399	Adat3	510
chr10	80065522	80066032	chr10	80062626	80078528	Scamp4	510
chr10	80084623	80086073	chr10	80082524	80103516	Csnk1g2	1450
chr10	80091778	80092078	chr10	80082524	80103516	Csnk1g2	300
chr10	80091778	80092078	chr10	80089400	80103516	Csnk1g2	300
chr10	80119194	80119512	chr10	80105361	80122816	Btbd2	318
chr10	80121209	80121670	chr10	80105361	80122816	Btbd2	461
chr10	80134975	80135462	chr10	80128073	80137721	Mknk2	487
chr10	80164532	80165528	chr10	80147997	80167565	Mobkl2a	996
chr10	80164532	80165528	chr10	80162437	80168127	Izumo4	996
chr10	80204826	80205156	chr10	80169722	80207956	Ap3d1	330
chr10	80217629	80218352	chr10	80214950	80257092	Dot1l	723
chr10	80260573	80261897	chr10	80258479	80267667	Sf3a2	1324
chr10	80260573	80261897	chr10	80258843	80264371	Plekhj1	1324
chr10	80289349	80289775	chr10	80286400	80292035	Oaz1	426
chr10	80289349	80289775	chr10	80286440	80291962	Gm9786	426
chr10	80289349	80289775	chr10	80288541	80291615	Mir1982	426
chr10	80317676	80318236	chr10	80315019	80331453	3110056O03Rik	560
chr10	80317676	80318236	chr10	80315569	80320954	Lsm7	560
chr10	80371426	80371835	chr10	80364107	80383990	Lmnb2	409
chr10	80391317	80391591	chr10	80389835	80394949	Gadd45b	274
chr10	80392414	80393370	chr10	80389835	80394949	Gadd45b	956
chr10	80450841	80451102	chr10	80411368	80467110	Gng7	261
chr10	80450841	80451102	chr10	80411368	80480670	Gng7	261
chr10	80522705	80523183	chr10	80506817	80525899	Sgta	478
chr10	80568356	80569110	chr10	80565691	80587442	Map2k2	754
chr10	80599157	80601284	chr10	80596015	80614402	Zbtb7a	2127
chr10	80639163	80640109	chr10	80636375	80645254	Eef2	946
chr10	80639163	80640109	chr10	80638705	80641758	Snord37	946
chr10	80640344	80641637	chr10	80636375	80645254	Eef2	1293
chr10	80640344	80641637	chr10	80638705	80641758	Snord37	1293
chr10	80645433	80646037	chr10	80642751	80655942	Dapk3	604
chr10	80645433	80646037	chr10	80643007	80655942	Dapk3	604
chr10	80645433	80646037	chr10	80643662	80655942	Dapk3	604
chr10	80654230	80654652	chr10	80642751	80655942	Dapk3	422
chr10	80654230	80654652	chr10	80643007	80655942	Dapk3	422
chr10	80654230	80654652	chr10	80643662	80655942	Dapk3	422
chr10	80654230	80654652	chr10	80654435	80671115	2310050B05Rik	217
chr10	80655071	80655622	chr10	80642751	80655942	Dapk3	551
chr10	80655071	80655622	chr10	80643007	80655942	Dapk3	551
chr10	80655071	80655622	chr10	80643662	80655942	Dapk3	551
chr10	80655071	80655622	chr10	80654435	80671115	2310050B05Rik	551
chr10	80712153	80712803	chr10	80692907	80714868	Zfr2	650
chr10	80748350	80748832	chr10	80735944	80757012	Tjp3	482
chr10	80755353	80756233	chr10	80735944	80757012	Tjp3	880
chr10	80755353	80756233	chr10	80752716	80782719	Pip5k1c	880
chr10	80760348	80761086	chr10	80752716	80782719	Pip5k1c	738
chr10	80783511	80784131	chr10	80780847	80788996	2510012J08Rik	620
chr10	80812964	80813684	chr10	80808790	80816171	Hmg20b	720
chr10	80812964	80813684	chr10	80808790	80816172	Hmg20b	720
chr10	80812964	80813684	chr10	80808790	80816202	Hmg20b	720
chr10	80820147	80820444	chr10	80817314	80826780	F630110N24Rik	297
chr10	80841066	80841718	chr10	80829623	80844115	Fzr1	652
chr10	80844737	80845456	chr10	80844172	80851097	Dohh	719
chr10	80846995	80847339	chr10	80844172	80851097	Dohh	344
chr10	80871626	80871981	chr10	80858935	80892918	Nfic	355
chr10	80892522	80893172	chr10	80858935	80892918	Nfic	396
chr10	80945331	80945636	chr10	80921972	80948454	Celf5	305
chr10	80958895	80959410	chr10	80949203	80962108	Ncln	515
chr10	80961206	80961451	chr10	80949203	80962108	Ncln	245
chr10	80961206	80961451	chr10	80960489	80965882	S1pr4	245
chr10	80965485	80965672	chr10	80960489	80965882	S1pr4	187
chr10	80965485	80965672	chr10	80965058	80989970	Gna15	187
chr10	80972961	80973354	chr10	80965058	80989970	Gna15	393
chr10	80993335	80993764	chr10	80991476	81010791	Gna11	429
chr10	81007224	81008300	chr10	80991476	81010791	Gna11	1076
chr10	81023776	81024207	chr10	81019304	81029109	Aes	431
chr10	81026912	81027826	chr10	81019304	81029109	Aes	914
chr10	81043222	81043830	chr10	81035276	81053590	Tle2	608
chr10	81059840	81060501	chr10	81053649	81066645	Tle6	661
chr10	81063137	81063907	chr10	81053649	81066645	Tle6	770
chr10	81067625	81068946	chr10	81066052	81072581	BC025920	1321
chr10	81090059	81090601	chr10	81084530	81093067	Sirt6	542
chr10	81090059	81090601	chr10	81084530	81093353	Sirt6	542
chr10	81090059	81090601	chr10	81088284	81110357	Ankrd24	542
chr10	81096084	81096725	chr10	81088284	81110357	Ankrd24	641
chr10	81105916	81106807	chr10	81088284	81110357	Ankrd24	891
chr10	82085609	82086341	chr10	82082595	82088973	1190007I07Rik	732
chr10	82226247	82227056	chr10	82211444	82229886	Nfyb	809
chr10	82321643	82322653	chr10	82293695	82360469	Txnrd1	1010
chr10	82321643	82322653	chr10	82318950	82360469	Txnrd1	1010
chr10	82321643	82322653	chr10	82320085	82360469	Txnrd1	1010
chr10	82322938	82323462	chr10	82293695	82360469	Txnrd1	524
chr10	82322938	82323462	chr10	82318950	82360469	Txnrd1	524
chr10	82322938	82323462	chr10	82320085	82360469	Txnrd1	524
chr10	82325674	82326197	chr10	82293695	82360469	Txnrd1	523
chr10	82325674	82326197	chr10	82318950	82360469	Txnrd1	523
chr10	82325674	82326197	chr10	82320085	82360469	Txnrd1	523
chr10	82350163	82350453	chr10	82293695	82360469	Txnrd1	290
chr10	82350163	82350453	chr10	82318950	82360469	Txnrd1	290
chr10	82350163	82350453	chr10	82320085	82360469	Txnrd1	290
chr10	82447601	82448609	chr10	82445241	82658636	Chst11	1008
chr10	82466905	82467457	chr10	82445241	82658636	Chst11	552
chr10	82467672	82468192	chr10	82445241	82658636	Chst11	520
chr10	82542732	82543414	chr10	82445241	82658636	Chst11	682
chr10	82646692	82647768	chr10	82445241	82658636	Chst11	1076
chr10	82799985	82800725	chr10	82693883	82803562	Slc41a2	740
chr10	82822706	82823526	chr10	82819965	82831580	D10Wsu102e	820
chr10	83006573	83007144	chr10	83003685	83059218	A230046K03Rik	571
chr10	83111236	83111798	chr10	83062778	83114409	Appl2	562
chr10	83903108	83904109	chr10	83834063	83906216	Nuak1	1001
chr10	84038942	84040367	chr10	84036691	84077100	Tcp11l2	1425
chr10	84121258	84121590	chr10	84082181	84189923	Polr3b	332
chr10	84237336	84237718	chr10	84215792	84369281	Rfx4	382
chr10	84278839	84279222	chr10	84215792	84369281	Rfx4	383
chr10	84379587	84380902	chr10	84377360	84479192	Ric8b	1315
chr10	84379587	84380902	chr10	84377400	84479192	Ric8b	1315
chr10	84564813	84565617	chr10	84559763	84568240	Fhl4	804
chr10	84564813	84565617	chr10	84562371	84580492	AI597468	804
chr10	8461242	8461663	chr10	8442016	8608868	Sash1	421
chr10	84647584	84648399	chr10	84594444	84650799	Cry1	815
chr10	85334502	85335130	chr10	85331575	85351848	Pwp1	628
chr10	85379230	85380081	chr10	85354712	85382690	Prdm4	851
chr10	85420218	85420733	chr10	85401381	85423538	D10Wsu52e	515
chr10	85484414	85485174	chr10	85481673	85511073	Fbxo7	760
chr10	86147866	86148512	chr10	86145271	86152699	1810014B01Rik	646
chr10	86190148	86190748	chr10	86165555	86239588	BC030307	600
chr10	86190148	86190748	chr10	86172509	86194396	BC030307	600
chr10	86240722	86242379	chr10	86238749	86301134	Nt5dc3	1657
chr10	87841683	87842524	chr10	87839156	87910074	Gnptab	841
chr10	87851929	87852758	chr10	87839156	87910074	Gnptab	829
chr10	87966107	87967031	chr10	87935557	87969715	Chpt1	924
chr10	87966107	87967031	chr10	87936220	87969715	Chpt1	924
chr10	88193264	88194833	chr10	88191158	88205947	Arl1	1569
chr10	88193264	88194833	chr10	88192285	88196846	Gm4925	1569
chr10	89148556	89149358	chr10	89102851	89152030	Scyl2	802
chr10	89207517	89208553	chr10	89204735	89282614	Uhrf1bp1l	1036
chr10	90545115	90546250	chr10	90452055	90548488	Apaf1	1135
chr10	90545115	90546250	chr10	90542783	90561403	Ikbip	1135
chr10	90545115	90546250	chr10	90542783	90565358	Ikbip	1135
chr10	90585966	90587071	chr10	90579322	90589708	Slc25a3	1105
chr10	90633384	90634845	chr10	90610315	90637327	Tmpo	1461
chr10	90633384	90634845	chr10	90619843	90637327	Tmpo	1461
chr10	90633384	90634845	chr10	90623161	90637327	Tmpo	1461
chr10	92623027	92624672	chr10	92620620	92704087	Cdk17	1645
chr10	92623027	92624672	chr10	92622529	92625648	Mir1931	1645
chr10	92915721	92916726	chr10	92913140	92947641	Lta4h	1005
chr10	93002518	93003082	chr10	92986082	93005778	Amdhd1	564
chr10	93002518	93003082	chr10	93000376	93047071	Ccdc38	564
chr10	93296329	93296849	chr10	93291299	93311283	Usp44	520
chr10	93352413	93352741	chr10	93321234	93356947	Metap2	328
chr10	93498132	93499237	chr10	93430844	93501493	Vezt	1105
chr10	93498132	93499237	chr10	93495745	93608084	Fgd6	1105
chr10	93661554	93662139	chr10	93658753	93683693	Ndufa12	585
chr10	94150933	94151939	chr10	94136237	94154358	4932415G12Rik	1006
chr10	94150933	94151939	chr10	94148534	94253081	Ccdc41	1006
chr10	94405332	94405784	chr10	94253611	94410212	Plxnc1	452
chr10	94406276	94407184	chr10	94253611	94410212	Plxnc1	908
chr10	94879336	94880344	chr10	94874123	94880917	Socs2	1008
chr10	94879336	94880344	chr10	94874123	94881118	Socs2	1008
chr10	94879336	94880344	chr10	94874123	94881846	Socs2	1008
chr10	94879336	94880344	chr10	94874123	94882491	Socs2	1008
chr10	94964356	94964732	chr10	94943439	94967561	Mrpl42	376
chr10	94977214	94978636	chr10	94974795	95008292	Ube2n	1422
chr10	95026214	95027419	chr10	95009640	95029801	Nudt4	1205
chr10	95402856	95404035	chr10	95400296	95508152	Eea1	1179
chr10	96079062	96080230	chr10	96076634	96085445	Btg1	1168
chr10	9620239	9621571	chr10	9475344	9623838	Stxbp5	1332
chr10	98376432	98378288	chr10	98374785	98488777	Atp2b1	1856
chr10	98569353	98570332	chr10	98566804	98660622	Poc1b	979
chr10	98569353	98570332	chr10	98567768	98575881	Galnt4	979
chr10	98723864	98725104	chr10	98722864	98730123	Dusp6	1240
chr10	98725475	98726580	chr10	98722864	98730123	Dusp6	1105
chr10	99949735	99950426	chr10	99906535	99952981	Tmtc3	691
chr10	99949735	99950426	chr10	99910817	99952981	Tmtc3	691
chr10	99949735	99950426	chr10	99947922	100036289	Cep290	691
chr10	99982967	99983385	chr10	99947922	100036289	Cep290	418
chr11	100180894	100182009	chr11	100178309	100183410	Eif1	1115
chr11	100333678	100334233	chr11	100323925	100337096	Klhl11	555
chr11	100388487	100389840	chr11	100337669	100392215	Acly	1353
chr11	100480337	100481625	chr11	100444149	100484482	Dnajc7	1288
chr11	100480337	100481625	chr11	100481268	100488916	Nkiras2	357
chr11	100484023	100484429	chr11	100444149	100484482	Dnajc7	406
chr11	100484023	100484429	chr11	100481268	100488916	Nkiras2	406
chr11	100599157	100599906	chr11	100576579	100602444	Rab5c	749
chr11	100711752	100712256	chr11	100642044	100714899	Stat5b	504
chr11	100721418	100722237	chr11	100717664	100746483	Stat5a	819
chr11	100721418	100722237	chr11	100718797	100746483	Stat5a	819
chr11	100752721	100753422	chr11	100748123	100803825	Stat3	701
chr11	100754705	100755200	chr11	100748123	100803825	Stat3	495
chr11	100800445	100801344	chr11	100748123	100803825	Stat3	899
chr11	100870521	100870991	chr11	100867768	100925028	Atp6v0a1	470
chr11	100980840	100981800	chr11	100957635	100984157	Fam134c	960
chr11	100980840	100981800	chr11	100957829	100984138	Fam134c	960
chr11	100980840	100981800	chr11	100978444	100987733	Tubg1	960
chr11	101034972	101035533	chr11	101023992	101035616	Plekhh3	561
chr11	101034972	101035533	chr11	101034311	101039757	Ccr10	561
chr11	101034972	101035533	chr11	101034430	101052034	Cntnap1	561
chr11	101121177	101121858	chr11	101118880	101138723	Wnk4	681
chr11	101162924	101163795	chr11	101149580	101166581	Becn1	871
chr11	101278520	101278892	chr11	101268153	101281747	Aarsd1	372
chr11	101286238	101286896	chr11	101280127	101289647	1700113I22Rik	658
chr11	101286238	101286896	chr11	101283398	101296979	Rundc1	658
chr11	101303357	101304104	chr11	101300558	101306910	Rpl27	747
chr11	101326373	101327669	chr11	101320061	101330513	Vat1	1296
chr11	101326373	101327669	chr11	101326651	101332620	Rnd2	1018
chr11	101526807	101527239	chr11	101523854	101529146	Arl4d	432
chr11	101645704	101646699	chr11	101631055	101649624	Etv4	995
chr11	101846044	101846548	chr11	101835472	101849084	Dusp3	504
chr11	101846044	101846548	chr11	101845369	101853578	1700006E09Rik	504
chr11	102079755	102080586	chr11	102057060	102094486	Hdac5	831
chr11	102090641	102091936	chr11	102057060	102094486	Hdac5	1295
chr11	102156380	102157440	chr11	102150613	102160943	Atxn7l3	1060
chr11	102157687	102158978	chr11	102150613	102160943	Atxn7l3	1291
chr11	102177677	102179118	chr11	102165873	102181601	Ubtf	1441
chr11	102177677	102179118	chr11	102165873	102183410	Ubtf	1441
chr11	102268210	102269311	chr11	102264294	102271831	Slc25a39	1101
chr11	102269640	102270261	chr11	102264294	102271831	Slc25a39	621
chr11	102293368	102294601	chr11	102288635	102298123	Grn	1233
chr11	102308592	102309110	chr11	102298295	102311977	Fam171a2	518
chr11	102330791	102332053	chr11	102314610	102334197	Itga2b	1262
chr11	102417263	102417883	chr11	102337229	102420472	Gpatch8	620
chr11	102465511	102466012	chr11	102462744	102469372	Fzd2	501
chr11	102742045	102742654	chr11	102699785	102745289	Eftud2	609
chr11	102742045	102742654	chr11	102739557	102746529	Ccdc103	609
chr11	102878222	102878665	chr11	102855369	102881461	Dcakd	443
chr11	102977325	102978134	chr11	102974638	102981038	Hexim1	809
chr11	102993585	102994721	chr11	102991652	103001222	Hexim2	1136
chr11	102993585	102994721	chr11	102991666	103001222	Hexim2	1136
chr11	102993585	102994721	chr11	102991672	103001222	Hexim2	1136
chr11	103031869	103032824	chr11	103029451	103060214	Fmnl1	955
chr11	103224373	103224963	chr11	103221050	103227698	Sh3d20	590
chr11	103827726	103828472	chr11	103825184	103846650	Arf2	746
chr11	104184101	104184528	chr11	104089749	104193407	Mapt	427
chr11	104302732	104304505	chr11	104194542	104306605	1700081L11Rik	1773
chr11	104469271	104470026	chr11	104466313	104531785	Itgb3	755
chr11	105042281	105042881	chr11	105039843	105145270	Tlk2	600
chr11	105042281	105042881	chr11	105040334	105045747	1700052K11Rik	600
chr11	105805223	105805929	chr11	105795017	105808461	Cyb561	706
chr11	105897721	105898976	chr11	105895185	105920637	Dcaf7	1255
chr11	105927123	105927704	chr11	105924420	105934926	Taco1	581
chr11	105927915	105928325	chr11	105924420	105934926	Taco1	410
chr11	105945046	105946847	chr11	105943215	106016748	Map3k3	1801
chr11	106020549	106021006	chr11	106017569	106024456	Limd2	457
chr11	106021219	106022662	chr11	106017569	106024456	Limd2	1443
chr11	106077446	106078606	chr11	106060669	106080681	Ccdc47	1160
chr11	106077446	106078606	chr11	106075239	106110454	Ddx42	1160
chr11	106133817	106134741	chr11	106124484	106137286	Smarcd2	924
chr11	106348646	106349691	chr11	106258933	106352110	Ern1	1045
chr11	106362041	106362529	chr11	106359304	106362377	Snord104	336
chr11	106433216	106433752	chr11	106363452	106477244	Tex2	536
chr11	106473929	106474643	chr11	106363452	106477244	Tex2	714
chr11	106549595	106550144	chr11	106515531	106579595	Pecam1	549
chr11	106640194	106641078	chr11	106629517	106643829	Polg2	884
chr11	106640194	106641078	chr11	106629517	106643851	Polg2	884
chr11	106648715	106650821	chr11	106641669	106652808	Ddx5	2106
chr11	106648715	106650821	chr11	106647565	106680175	Ccdc45	2106
chr11	106781294	106782391	chr11	106681377	106785029	Smurf2	1097
chr11	106888917	106889679	chr11	106886536	106891756	1810010H24Rik	762
chr11	106993319	106994025	chr11	106894394	106996236	Bptf	706
chr11	107330277	107330708	chr11	107069205	107335034	Pitpnc1	431
chr11	107331741	107332196	chr11	107069205	107335034	Pitpnc1	455
chr11	107340586	107341152	chr11	107337841	107359350	Psmd12	566
chr11	107408756	107409589	chr11	107406273	107548257	Helz	833
chr11	107446398	107446726	chr11	107406273	107548257	Helz	328
chr11	107645457	107645889	chr11	107596093	107658778	Cacng4	432
chr11	108204775	108205756	chr11	107794700	108208202	Prkca	981
chr11	108781424	108782982	chr11	108778662	108812095	Axin2	1558
chr11	109223703	109224987	chr11	109221107	109262683	Gna13	1284
chr11	109286801	109287778	chr11	109284259	109299462	Amz2	977
chr11	109333588	109335441	chr11	109312169	109337543	Slc16a6	1853
chr11	109333588	109335441	chr11	109312169	109337910	Slc16a6	1853
chr11	109333588	109335441	chr11	109331687	109434643	Arsg	1853
chr11	109472261	109473552	chr11	109434834	109475703	Wipi1	1291
chr11	109511705	109513317	chr11	109509262	109530962	Prkar1a	1612
chr11	109582743	109583641	chr11	109534239	109586570	Fam20a	898
chr11	113348884	113349289	chr11	113106168	113430129	Slc39a11	405
chr11	113426684	113427382	chr11	113106168	113430129	Slc39a11	698
chr11	113545035	113546163	chr11	113522632	113548465	D11Wsu99e	1128
chr11	113545035	113546163	chr11	113542725	113555961	D11Wsu47e	1128
chr11	113608342	113608699	chr11	113588163	113615474	Cdc42ep4	357
chr11	113608342	113608699	chr11	113588163	113616129	Cdc42ep4	357
chr11	113612676	113612997	chr11	113588163	113615474	Cdc42ep4	321
chr11	113612676	113612997	chr11	113588163	113616129	Cdc42ep4	321
chr11	11361865	11362472	chr11	11180042	11365422	Zpbp	607
chr11	113663725	113664219	chr11	113642103	113930265	Sdk2	494
chr11	113667245	113667768	chr11	113642103	113930265	Sdk2	523
chr11	114529706	114530834	chr11	114526856	114533645	Rpl38	1128
chr11	114529706	114530834	chr11	114527094	114533645	Rpl38	1128
chr11	114531039	114531345	chr11	114526856	114533645	Rpl38	306
chr11	114531039	114531345	chr11	114527094	114533645	Rpl38	306
chr11	114536697	114537178	chr11	114533781	114582298	Ttyh2	481
chr11	115281191	115281724	chr11	115277010	115284233	Atp5h	533
chr11	115281191	115281724	chr11	115278439	115292588	Kctd2	533
chr11	115336849	115337477	chr11	115333990	115351780	Armc7	628
chr11	115375270	115376003	chr11	115358666	115378684	Hn1	733
chr11	115396842	115397079	chr11	115384422	115400544	Sumo2	237
chr11	115397347	115397847	chr11	115384422	115400544	Sumo2	500
chr11	115464813	115465894	chr11	115445568	115468220	Gga3	1081
chr11	115464813	115465894	chr11	115462464	115468938	Mrps7	1081
chr11	115569274	115570177	chr11	115505457	115572911	Grb2	903
chr11	115675246	115676551	chr11	115660665	115677906	Caskin2	1305
chr11	115675246	115676551	chr11	115673052	115684416	Tsen54	1305
chr11	115699862	115700571	chr11	115682371	115717094	Llgl2	709
chr11	115816739	115817173	chr11	115791972	115826848	Sap30bp	434
chr11	11584717	11586393	chr11	11583215	11672929	Ikzf1	1676
chr11	115866082	115866978	chr11	115833038	115869725	Itgb4	896
chr11	115873597	115874062	chr11	115869670	115877033	Galk1	465
chr11	115884904	115885960	chr11	115883274	115888818	H3f3b	1056
chr11	115891415	115892146	chr11	115888635	115922508	Unk	731
chr11	115938306	115938576	chr11	115923409	115942275	Unc13d	270
chr11	115938800	115939427	chr11	115923409	115942275	Unc13d	627
chr11	115991725	115992533	chr11	115986021	115995442	Trim65	808
chr11	116029269	116029763	chr11	116003598	116032492	Fbf1	494
chr11	116059875	116060556	chr11	116033201	116063359	Acox1	681
chr11	116059875	116060556	chr11	116057168	116076632	2310004N24Rik	681
chr11	116167699	116168354	chr11	116149311	116171052	Exoc7	655
chr11	11619510	11620134	chr11	11583215	11672929	Ikzf1	624
chr11	116230516	116231263	chr11	116197658	116277346	Rnf157	747
chr11	116273615	116274789	chr11	116197658	116277346	Rnf157	1174
chr11	116295155	116295714	chr11	116292407	116300391	Fam100b	559
chr11	116295155	116295714	chr11	116292526	116300345	Gm7367	559
chr11	116298070	116298782	chr11	116292407	116300391	Fam100b	712
chr11	116298070	116298782	chr11	116292526	116300345	Gm7367	712
chr11	116351497	116351838	chr11	116332129	116354660	Prpsap1	341
chr11	116442005	116443057	chr11	116399066	116445761	Ube2o	1052
chr11	116476998	116477792	chr11	116459478	116488566	Rhbdf2	794
chr11	116476998	116477792	chr11	116459478	116491333	Rhbdf2	794
chr11	116485252	116485691	chr11	116459478	116488566	Rhbdf2	439
chr11	116485252	116485691	chr11	116459478	116491333	Rhbdf2	439
chr11	116704011	116705208	chr11	116698745	116707763	Jmjd6	1197
chr11	116704011	116705208	chr11	116701828	116711054	1110005A03Rik	1197
chr11	116713453	116715294	chr11	116711210	116717408	Srsf2	1841
chr11	116713453	116715294	chr11	116712328	116736951	Mfsd11	1841
chr11	116937821	116938340	chr11	116935096	116940269	2810008D09Rik	519
chr11	117127023	117127778	chr11	117057974	117223639	2011-09-09	755
chr11	117127023	117127778	chr11	117124559	117223639	2011-09-09	755
chr11	117128646	117129053	chr11	117057974	117223639	2011-09-09	407
chr11	117128646	117129053	chr11	117124559	117223639	2011-09-09	407
chr11	117166823	117167453	chr11	117057974	117223639	2011-09-09	630
chr11	117166823	117167453	chr11	117124559	117223639	2011-09-09	630
chr11	117167728	117168453	chr11	117057974	117223639	2011-09-09	725
chr11	117167728	117168453	chr11	117124559	117223639	2011-09-09	725
chr11	117193078	117193948	chr11	117057974	117223639	2011-09-09	870
chr11	117193078	117193948	chr11	117124559	117223639	2011-09-09	870
chr11	117193078	117193948	chr11	117190028	117223639	2011-09-09	870
chr11	117193078	117193948	chr11	117190626	117223639	2011-09-09	870
chr11	11736797	11737320	chr11	11714103	11793411	Ddc	523
chr11	11736797	11737320	chr11	11714103	11801147	Ddc	523
chr11	117515381	117516282	chr11	117512602	117624753	Tnrc6c	901
chr11	117630240	117630439	chr11	117627298	117644997	Tmc6	199
chr11	117670847	117672099	chr11	117667980	117675600	Syngr2	1252
chr11	117693486	117694247	chr11	117684232	117701222	Afmid	761
chr11	117710223	117710907	chr11	117707550	117717057	Birc5	684
chr11	117734424	117734868	chr11	117729262	117737840	Tha1	444
chr11	117830288	117830970	chr11	117827400	117833680	Socs3	682
chr11	117847926	117848459	chr11	117845170	117885325	Pgs1	533
chr11	118109581	118110258	chr11	118025479	118112906	Cyth1	677
chr11	118151327	118152035	chr11	118120966	118154558	Usp36	708
chr11	118216335	118216865	chr11	118162374	118219725	Timp2	530
chr11	118884028	118884786	chr11	118881342	118892584	Cbx2	758
chr11	118901901	118902912	chr11	118899749	118905227	Cbx8	1011
chr11	118947088	118947996	chr11	118938884	118950551	Cbx4	908
chr11	119089678	119089981	chr11	119004356	119092813	Tbc1d16	303
chr11	119089678	119089981	chr11	119086885	119126526	Ccdc40	303
chr11	119123118	119123377	chr11	119086885	119126526	Ccdc40	259
chr11	119129084	119129819	chr11	119126280	119147012	Gaa	735
chr11	119129084	119129819	chr11	119126321	119147012	Gaa	735
chr11	119161154	119161769	chr11	119149676	119164357	Eif4a3	615
chr11	119212202	119212450	chr11	119204802	119219824	Sgsh	248
chr11	119352405	119353263	chr11	119349660	119372779	A730011L01Rik	858
chr11	119352405	119353263	chr11	119349933	119372779	A730011L01Rik	858
chr11	119464120	119464888	chr11	119461308	119760905	Rptor	768
chr11	119774705	119775351	chr11	119772123	119780866	Chmp6	646
chr11	119803716	119804622	chr11	119801405	119863932	Baiap2	906
chr11	119803716	119804622	chr11	119801405	119868096	Baiap2	906
chr11	119863058	119863726	chr11	119801405	119863932	Baiap2	668
chr11	119863058	119863726	chr11	119801405	119868096	Baiap2	668
chr11	119959699	119960928	chr11	119951835	119963045	2410002I01Rik	1229
chr11	119959699	119960928	chr11	119957247	119961738	1810043H04Rik	1229
chr11	120050962	120051439	chr11	120047963	120054170	2810410L24Rik	477
chr11	120092512	120093111	chr11	120091260	120153611	Bahcc1	599
chr11	120097740	120098291	chr11	120091260	120153611	Bahcc1	551
chr11	120099098	120099411	chr11	120091260	120153611	Bahcc1	313
chr11	120209413	120210152	chr11	120207003	120212798	Actg1	739
chr11	120239615	120240392	chr11	120230875	120243060	2310003H01Rik	777
chr11	120298614	120299171	chr11	120241111	120302014	Nploc4	557
chr11	120319166	120319734	chr11	120316442	120325667	Ccdc137	568
chr11	120319166	120319734	chr11	120317917	120322377	1810049H13Rik	568
chr11	120345758	120346294	chr11	120342982	120350068	Mrpl12	536
chr11	120410599	120411217	chr11	120404201	120414041	Fam195b	618
chr11	120433869	120435008	chr11	120421617	120437250	P4hb	1139
chr11	120442335	120443252	chr11	120438548	120445934	Arhgdia	917
chr11	120459347	120460240	chr11	120455829	120462679	Thoc4	893
chr11	120459347	120460240	chr11	120456734	120469512	Anapc11	893
chr11	120459347	120460240	chr11	120456845	120469512	Anapc11	893
chr11	120474052	120474354	chr11	120471400	120482204	Pcyt2	302
chr11	120485662	120486373	chr11	120479685	120489316	Sirt7	711
chr11	120489060	120489637	chr11	120479685	120489316	Sirt7	256
chr11	120493857	120495137	chr11	120489666	120497861	Mafg	1280
chr11	120534152	120535139	chr11	120531286	120570760	Aspscr1	987
chr11	120534152	120535139	chr11	120534974	120570760	Aspscr1	165
chr11	120645177	120645616	chr11	120642058	120648518	Rfng	439
chr11	120645177	120645616	chr11	120642585	120650416	Gps1	439
chr11	120645177	120645616	chr11	120642828	120650416	Gps1	439
chr11	120645914	120646176	chr11	120642058	120648518	Rfng	262
chr11	120645914	120646176	chr11	120642585	120650416	Gps1	262
chr11	120645914	120646176	chr11	120642828	120650416	Gps1	262
chr11	120657539	120657923	chr11	120650515	120660709	Dus1l	384
chr11	120684975	120686211	chr11	120667271	120688861	Fasn	1236
chr11	120793988	120794376	chr11	120687855	120797186	Ccdc57	388
chr11	120852283	120852754	chr11	120823054	120855647	Csnk1d	471
chr11	121097807	121099099	chr11	121095549	121117170	Narf	1292
chr11	121120609	121122267	chr11	121118300	121171210	Foxk2	1658
chr11	121215039	121216090	chr11	121188516	121218761	Wdr45l	1051
chr11	121282394	121283073	chr11	121279686	121292082	Fn3krp	679
chr11	121313056	121313726	chr11	121310262	121478484	Tbcd	670
chr11	121567696	121568076	chr11	121560740	121578703	Metrnl	380
chr11	16851079	16851810	chr11	16836725	16854096	2810442I21Rik	731
chr11	16851079	16851810	chr11	16848412	16854775	Fbxo48	731
chr11	17058799	17060020	chr11	17056300	17100383	Ppp3r1	1221
chr11	17853250	17854073	chr11	17838751	17856878	Etaa1	823
chr11	19823970	19826437	chr11	19821444	19922600	Spred2	2467
chr11	20012190	20013305	chr11	19962306	20015954	Actr2	1115
chr11	20100826	20102094	chr11	20098604	20126859	Rab1	1268
chr11	20148892	20149785	chr11	20127039	20152427	Cep68	893
chr11	20232044	20233461	chr11	20202182	20235716	Slc1a4	1417
chr11	20442431	20443794	chr11	20440255	20553026	Sertad2	1363
chr11	20531827	20532953	chr11	20440255	20553026	Sertad2	1126
chr11	20531827	20532953	chr11	20528979	20553026	Sertad2	1126
chr11	20640824	20641923	chr11	20585087	20644487	Aftph	1099
chr11	20991118	20991948	chr11	20988326	21050330	Peli1	830
chr11	21138340	21139676	chr11	21135891	21221136	Vps54	1336
chr11	21270556	21271501	chr11	21221144	21273882	Ugp2	945
chr11	21544230	21544782	chr11	21469283	21798689	AV249152	552
chr11	22758904	22760412	chr11	22734738	22762735	B3gnt2	1508
chr11	22758904	22760412	chr11	22734738	22763336	B3gnt2	1508
chr11	22890327	22891188	chr11	22887592	22903336	Cct4	861
chr11	23155112	23156399	chr11	23153040	23197597	Xpo1	1287
chr11	23205575	23206670	chr11	23203894	23390560	Usp34	1095
chr11	23397356	23398446	chr11	23387881	23400946	Ahsa2	1090
chr11	23532977	23533966	chr11	23473775	23536631	0610010F05Rik	989
chr11	23565465	23566611	chr11	23546478	23568935	Pex13	1146
chr11	23565465	23566611	chr11	23562673	23632876	Pus10	1146
chr11	23565465	23566611	chr11	23562975	23632876	Pus10	1146
chr11	23670386	23671430	chr11	23641728	23673970	Rel	1044
chr11	26493394	26493775	chr11	26371401	26496920	Vrk2	381
chr11	29072044	29073643	chr11	29069906	29120797	Smek2	1599
chr11	29273175	29274208	chr11	29270774	29410811	Ccdc88a	1033
chr11	29592573	29594329	chr11	29589897	29644414	Rtn4	1756
chr11	29592573	29594329	chr11	29590773	29644414	Rtn4	1756
chr11	30097606	30098678	chr11	29999394	30122772	Spnb2	1072
chr11	30097606	30098678	chr11	30006842	30101257	Spnb2	1072
chr11	3023715	3024138	chr11	3021023	3031947	Pisd-ps1	423
chr11	3023715	3024138	chr11	3021029	3031945	Pisd-ps3	423
chr11	3026963	3027754	chr11	3021023	3031947	Pisd-ps1	791
chr11	3026963	3027754	chr11	3021029	3031945	Pisd-ps3	791
chr11	3028241	3028593	chr11	3021023	3031947	Pisd-ps1	352
chr11	3028241	3028593	chr11	3021029	3031945	Pisd-ps3	352
chr11	3028983	3030231	chr11	3021023	3031947	Pisd-ps1	1248
chr11	3028983	3030231	chr11	3021029	3031945	Pisd-ps3	1248
chr11	3030511	3038855	chr11	3021023	3031947	Pisd-ps1	1436
chr11	3030511	3038855	chr11	3021029	3031945	Pisd-ps3	1434
chr11	3030511	3038855	chr11	3031852	3096466	Sfi1	7003
chr11	3040757	3048893	chr11	3031852	3096466	Sfi1	8136
chr11	3049414	3051727	chr11	3031852	3096466	Sfi1	2313
chr11	3051952	3059170	chr11	3031852	3096466	Sfi1	7218
chr11	3059433	3068119	chr11	3031852	3096466	Sfi1	8686
chr11	30671414	30672489	chr11	30668774	30780361	Psme4	1075
chr11	3073281	3074661	chr11	3031852	3096466	Sfi1	1380
chr11	30853894	30854755	chr11	30829783	30857131	Erlec1	861
chr11	30853894	30854755	chr11	30851397	31002704	Asb3	861
chr11	3091705	3095113	chr11	3031852	3096466	Sfi1	3408
chr11	3102242	3102626	chr11	3099355	3144591	Eif4enif1	384
chr11	3102242	3102626	chr11	3099585	3144591	Eif4enif1	384
chr11	3102242	3102626	chr11	3099997	3144591	Eif4enif1	384
chr11	3102242	3102626	chr11	3100021	3144591	Eif4enif1	384
chr11	3166222	3166741	chr11	3149924	3169389	Drg1	519
chr11	3189704	3189870	chr11	3187459	3208520	Patz1	166
chr11	3190099	3191157	chr11	3187459	3208520	Patz1	1058
chr11	32167275	32167798	chr11	32132418	32170614	Nprl3	523
chr11	3231899	3232627	chr11	3227733	3242974	Pik3ip1	728
chr11	32354704	32355806	chr11	32352371	32418709	Ubtd2	1102
chr11	32432503	32433516	chr11	32430265	32524595	Stk10	1013
chr11	32542114	32543195	chr11	32539874	32646814	Fbxw11	1081
chr11	33047575	33048533	chr11	33017430	33050400	Fgf18	958
chr11	33062328	33063623	chr11	33052510	33066056	Npm1	1295
chr11	3309048	3309391	chr11	3243385	3312238	Limk2	343
chr11	33412940	33413952	chr11	33111793	33416746	Ranbp17	1012
chr11	3352220	3352552	chr11	3315985	3355328	Rnf185	332
chr11	3352220	3352552	chr11	3349439	3379834	8430429K09Rik	332
chr11	3435467	3435639	chr11	3417524	3442295	Smtn	172
chr11	3548686	3549490	chr11	3539796	3551811	Tug1	804
chr11	3548686	3549490	chr11	3543270	3550536	Tug1	804
chr11	3548686	3549490	chr11	3546496	3590373	Morc2a	804
chr11	35582733	35583547	chr11	35579996	35604787	Pank3	814
chr11	3812870	3813046	chr11	3807024	3817667	Slc35e4	176
chr11	4019462	4020104	chr11	3997042	4021732	Sec14l2	642
chr11	4060136	4060760	chr11	4041126	4063296	Ccdc157	624
chr11	4060136	4060760	chr11	4057356	4082544	Sf3a1	624
chr11	4166716	4167039	chr11	4154570	4172517	Lif	323
chr11	4166716	4167039	chr11	4164097	4172517	Lif	323
chr11	43247076	43247552	chr11	43244232	43261483	Slu7	476
chr11	43495360	43496036	chr11	43492499	43520695	Pwwp2a	676
chr11	43495360	43496036	chr11	43492499	43536135	Pwwp2a	676
chr11	44283304	44284307	chr11	44268072	44287050	Ublcp1	1003
chr11	4494190	4495026	chr11	4380870	4497818	Mtmr3	836
chr11	45757892	45758692	chr11	45741770	45761437	Lsm11	800
chr11	4583046	4583765	chr11	4534795	4583388	Ascc2	342
chr11	46125260	46126196	chr11	46007359	46128852	Cyfip2	936
chr11	46250344	46250929	chr11	46247448	46256223	Med7	585
chr11	46250344	46250929	chr11	46247462	46256223	Med7	585
chr11	46489239	46489615	chr11	46482461	46506859	Timd2	376
chr11	46489239	46489615	chr11	46482461	46515332	Timd2	376
chr11	46489239	46489615	chr11	46482461	46523606	Timd2	376
chr11	4748749	4749764	chr11	4665850	4752530	Nf2	1015
chr11	4846922	4847559	chr11	4838758	4851067	Nefh	637
chr11	48629553	48631257	chr11	48619905	48633893	Trim41	1704
chr11	48650643	48652205	chr11	48636639	48663697	Trim7	1562
chr11	4886619	4887604	chr11	4883907	4942732	Ap1b1	985
chr11	49016719	49017772	chr11	49014001	49032318	Zfp62	1053
chr11	49057130	49058062	chr11	49054692	49076526	Mgat1	932
chr11	49057130	49058062	chr11	49057978	49076526	Mgat1	84
chr11	49063839	49064428	chr11	49054692	49076526	Mgat1	589
chr11	49063839	49064428	chr11	49057978	49076526	Mgat1	589
chr11	49063839	49064428	chr11	49061053	49076526	Mgat1	589
chr11	49525413	49526503	chr11	49488211	49529212	Cnot6	1090
chr11	49659867	49660781	chr11	49657252	49699923	Mapk9	914
chr11	49838326	49839282	chr11	49835832	49918235	Rnf130	956
chr11	49944265	49945356	chr11	49941861	49986287	Tbc1d9b	1091
chr11	49949179	49949550	chr11	49941861	49986287	Tbc1d9b	371
chr11	4998553	5000142	chr11	4969690	5002080	Ewsr1	1589
chr11	4998553	5000142	chr11	4996440	5006094	Rhbdd3	1589
chr11	50023581	50024655	chr11	50013653	50027292	Sqstm1	1074
chr11	50038010	50039172	chr11	50035836	50048605	Mgat4b	1162
chr11	50105124	50106161	chr11	50069136	50108838	Maml1	1037
chr11	50138636	50139676	chr11	50107458	50142175	Canx	1040
chr11	5014971	5015392	chr11	5006268	5055225	Emid1	421
chr11	50190371	50192191	chr11	50188220	50200030	Hnrnph1	1820
chr11	50229307	50229675	chr11	50202804	50247613	Rufy1	368
chr11	5048735	5049786	chr11	5006268	5055225	Emid1	1051
chr11	5050456	5051281	chr11	5006268	5055225	Emid1	825
chr11	50599446	50599714	chr11	50412586	50617551	Adamts2	268
chr11	5093573	5093778	chr11	5091555	5164613	Kremen1	205
chr11	51076171	51077304	chr11	51067152	51079453	BC049762	1133
chr11	51076171	51077304	chr11	51073672	51095266	Clk4	1133
chr11	51268996	51269371	chr11	51100421	51397427	Col23a1	375
chr11	51397540	51398805	chr11	51395258	51416771	Agxt2l2	1265
chr11	51419197	51420921	chr11	51413601	51423383	Hnrnpab	1724
chr11	51433172	51433631	chr11	51430274	51437216	Nhp2	459
chr11	51463979	51464554	chr11	51456590	51467575	C330016O10Rik	575
chr11	51463979	51464554	chr11	51461455	51471183	D930048N14Rik	575
chr11	51569345	51570278	chr11	51505764	51573336	Sec24a	933
chr11	51576971	51577415	chr11	51574164	51605455	Sar1b	444
chr11	5161516	5162017	chr11	5091555	5164613	Kremen1	501
chr11	51631142	51632079	chr11	51626957	51673983	Phf15	937
chr11	51668947	51670407	chr11	51626957	51673983	Phf15	1460
chr11	51670728	51672525	chr11	51626957	51673983	Phf15	1797
chr11	51780933	51781535	chr11	51778132	51790838	Cdkn2aipnl	602
chr11	51813088	51814536	chr11	51798647	51816968	Ube2b	1448
chr11	51911704	51913143	chr11	51909325	51936251	Ppp2ca	1439
chr11	52045216	52045902	chr11	52042496	52060360	Skp1a	686
chr11	52086155	52086383	chr11	52066105	52098752	Tcf7	228
chr11	52096442	52097567	chr11	52066105	52098752	Tcf7	1125
chr11	52097807	52098090	chr11	52066105	52098752	Tcf7	283
chr11	52173986	52175300	chr11	52171616	52202898	Vdac1	1314
chr11	52800384	52800903	chr11	52575207	53000849	Fstl4	519
chr11	52998047	52998518	chr11	52575207	53000849	Fstl4	471
chr11	53113083	53114544	chr11	53073315	53116981	Hspa4	1461
chr11	5311643	5312010	chr11	5176331	5347850	Znrf3	367
chr11	53163759	53164742	chr11	53161268	53235332	Aff4	983
chr11	53243757	53244898	chr11	53242449	53247333	Uqcrq	1141
chr11	53243757	53244898	chr11	53243787	53251404	Gdf9	1111
chr11	53330278	53330600	chr11	53330301	53357598	2011-09-08	299
chr11	53332988	53333518	chr11	53330301	53357598	2011-09-08	530
chr11	5344175	5345169	chr11	5176331	5347850	Znrf3	994
chr11	53583352	53584298	chr11	53580515	53590826	Irf1	946
chr11	53583352	53584298	chr11	53580515	53591876	Irf1	946
chr11	53583352	53584298	chr11	53580974	53590826	Irf1	946
chr11	53608200	53609120	chr11	53598990	53675758	Gm12216	920
chr11	53704740	53705695	chr11	53678043	53708205	Slc22a5	955
chr11	54251313	54252300	chr11	54248680	54331743	Fnip1	987
chr11	54335885	54336921	chr11	54333348	54512787	Rapgef6	1036
chr11	5441583	5442422	chr11	5428890	5445220	Ccdc117	839
chr11	54600420	54601534	chr11	54530916	54604205	Cdc42se2	1114
chr11	54679710	54680626	chr11	54676939	54683998	Hint1	916
chr11	55282709	55283827	chr11	55280253	55314389	G3bp1	1118
chr11	5607348	5607803	chr11	5603985	5610702	Mrps24	455
chr11	5640897	5641386	chr11	5613419	5644179	Urgcp	489
chr11	5640897	5641386	chr11	5613419	5665379	Urgcp	489
chr11	5661872	5662534	chr11	5613419	5665379	Urgcp	662
chr11	5661872	5662534	chr11	5659152	5684713	2210015D19Rik	662
chr11	57331763	57332445	chr11	57296491	57335146	Fam114a2	682
chr11	57331763	57332445	chr11	57329166	57347319	Mfap3	682
chr11	5737232	5738243	chr11	5727862	5741019	Polm	1011
chr11	57458599	57459283	chr11	57455943	57601002	Galnt10	684
chr11	57614911	57615601	chr11	57612138	57624117	Sap30l	690
chr11	57822634	57823630	chr11	57819565	57875534	Larp1	996
chr11	57916879	57918226	chr11	57914654	57932096	Cnot8	1347
chr11	57981688	57982197	chr11	57933502	57985041	Gemin5	509
chr11	57981688	57982197	chr11	57982155	57993082	Mrpl22	42
chr11	58136306	58137271	chr11	58128615	58139848	Zfp672	965
chr11	58136306	58137271	chr11	58133237	58139848	Zfp672	965
chr11	5831498	5831745	chr11	5800825	5852602	Gck	247
chr11	58717269	58718034	chr11	58701654	58720727	Zfp39	765
chr11	58752020	58752644	chr11	58745789	58755408	Rnf187	624
chr11	58768071	58768929	chr11	58765186	58770176	Hist3h2a	858
chr11	58768071	58768929	chr11	58767549	58771014	Hist3h2bb-ps	858
chr11	58791600	58792267	chr11	58788617	58804960	Trim11	667
chr11	58976748	58977536	chr11	58968870	58980244	A230051G13Rik	788
chr11	59004963	59005579	chr11	58997356	59008454	Guk1	616
chr11	59021660	59022255	chr11	59018862	59024236	2310033P09Rik	595
chr11	59025831	59026180	chr11	59024913	59044664	Arf1	349
chr11	59025831	59026180	chr11	59024913	59044769	Arf1	349
chr11	59041064	59042171	chr11	59024913	59044664	Arf1	1107
chr11	59041064	59042171	chr11	59024913	59044769	Arf1	1107
chr11	59120013	59120810	chr11	59117431	59147054	Wnt9a	797
chr11	59121156	59122012	chr11	59117431	59147054	Wnt9a	856
chr11	59144190	59144442	chr11	59117431	59147054	Wnt9a	252
chr11	59239140	59239612	chr11	59220651	59266458	Snap47	472
chr11	59319431	59319878	chr11	59299022	59323142	Zkscan17	447
chr11	59319431	59319878	chr11	59316186	59324569	4933439C10Rik	447
chr11	59475596	59476459	chr11	59472996	59594362	Mprip	863
chr11	59623128	59623833	chr11	59605252	59626275	Flcn	705
chr11	59652652	59653472	chr11	59631305	59656269	Cops3	820
chr11	59661455	59661915	chr11	59658574	59690035	Nt5m	460
chr11	59761565	59762065	chr11	59758715	59776808	Med9	500
chr11	59918300	59919345	chr11	59915514	60012697	Rai1	1045
chr11	59928511	59929141	chr11	59915514	60012697	Rai1	630
chr11	59999070	60000529	chr11	59915514	60012697	Rai1	1459
chr11	59999070	60000529	chr11	59950583	60012697	Rai1	1459
chr11	60035943	60036682	chr11	60012590	60037106	Srebf1	739
chr11	60166151	60166645	chr11	60040215	60169407	Tom1l2	494
chr11	60166151	60166645	chr11	60054071	60169407	Tom1l2	494
chr11	60166151	60166645	chr11	60163881	60207835	Lrrc48	494
chr11	60230430	60232062	chr11	60214125	60233601	Atpaf2	1632
chr11	60230430	60232062	chr11	60227646	60258779	4933439F18Rik	1632
chr11	60267878	60268224	chr11	60265118	60282207	Drg2	346
chr11	60350635	60352475	chr11	60348184	60372014	Alkbh5	1840
chr11	60513136	60513549	chr11	60510191	60527690	Llgl1	413
chr11	60540266	60540994	chr11	60527650	60543723	Flii	728
chr11	60540266	60540994	chr11	60538899	60546453	Smcr7	728
chr11	60590164	60591299	chr11	60553560	60593867	Top3a	1135
chr11	60590164	60591299	chr11	60588026	60594569	Smcr8	1135
chr11	60590164	60591299	chr11	60588026	60601789	Smcr8	1135
chr11	60597288	60598438	chr11	60588026	60601789	Smcr8	1150
chr11	60691835	60692803	chr11	60677953	60695540	Tmem11	968
chr11	60727004	60727534	chr11	60715747	60730294	Gm16515	530
chr11	60745043	60745881	chr11	60734442	60748369	Gm16516	838
chr11	60745043	60745881	chr11	60742558	60766305	Map2k3	838
chr11	60987857	60988647	chr11	60965282	60991561	Usp22	790
chr11	6099860	6100584	chr11	6005694	6103454	Nudcd3	724
chr11	61080303	61080974	chr11	61058256	61083629	Aldh3a2	671
chr11	61575285	61575805	chr11	61543151	61578590	Prpsap2	520
chr11	61667647	61668863	chr11	61589099	61671594	Ulk2	1216
chr11	61743209	61744045	chr11	61684808	61746728	Akap10	836
chr11	61890111	61891004	chr11	61887598	62036515	Cytsb	893
chr11	6191433	6192340	chr11	6188599	6259096	Ogdh	907
chr11	62094564	62095544	chr11	62080725	62097897	Zswim7	980
chr11	62094564	62095544	chr11	62091974	62129926	Ttc19	980
chr11	62094564	62095544	chr11	62091974	62129943	Ttc19	980
chr11	62270387	62271352	chr11	62130191	62273834	Ncor1	965
chr11	62270387	62271352	chr11	62268961	62327402	Pigl	965
chr11	62271727	62272229	chr11	62130191	62273834	Ncor1	502
chr11	62271727	62272229	chr11	62268961	62327402	Pigl	502
chr11	62351878	62353188	chr11	62338445	62355763	Cenpv	1310
chr11	62364113	62365332	chr11	62362005	62366714	Ubb	1219
chr11	62400585	62400852	chr11	62384987	62413807	Trpv2	267
chr11	62416043	62417110	chr11	62413378	62418308	2410006H16Rik	1067
chr11	62416043	62417110	chr11	62413587	62416650	Snord49b	607
chr11	62416043	62417110	chr11	62413961	62417023	Snord49a	980
chr11	62416043	62417110	chr11	62415031	62418088	Snord65	1067
chr11	62461588	62462445	chr11	62418385	62465025	BC046404	857
chr11	62461588	62462445	chr11	62459165	62479861	Mmgt2	857
chr11	62633710	62634584	chr11	62630754	62656450	Trim16	874
chr11	6288771	6289917	chr11	6286366	6306165	Zmiz2	1146
chr11	6315365	6316835	chr11	6312872	6319813	Ppia	1470
chr11	6344062	6344798	chr11	6327228	6347446	H2afv	736
chr11	6374836	6376366	chr11	6374784	6378920	Purb	1530
chr11	63892664	63893264	chr11	63776128	63895974	Cox10	600
chr11	63892664	63893264	chr11	63889985	63896761	2810001G20Rik	600
chr11	6446416	6447511	chr11	6443889	6496764	Ccm2	1095
chr11	6497595	6497940	chr11	6497825	6509057	Nacad	115
chr11	6525651	6526389	chr11	6515600	6529070	Tbrg4	738
chr11	66865838	66866478	chr11	66851381	66869120	2310004I24Rik	640
chr11	66865838	66866478	chr11	66863171	66880942	Sco1	640
chr11	68314458	68314777	chr11	68313520	68366200	Pik3r6	319
chr11	68665875	68666853	chr11	68634948	68669633	Ndel1	978
chr11	68781108	68781486	chr11	68778632	68786017	Slc25a35	378
chr11	68872816	68874528	chr11	68870276	68875078	2310047M10Rik	1712
chr11	68901827	68902444	chr11	68899029	68905883	Vamp2	617
chr11	68936006	68936541	chr11	68930954	68936761	Hes7	535
chr11	69153957	69154597	chr11	69151270	69156149	A030009H04Rik	640
chr11	69181423	69182495	chr11	69156774	69185928	Chd3	1072
chr11	69222434	69225604	chr11	69212019	69230177	Kdm6b	3170
chr11	69394534	69395124	chr11	69375255	69395826	Wrap53	590
chr11	69394534	69395124	chr11	69390860	69405375	Trp53	590
chr11	69445937	69447009	chr11	69443472	69466799	Fxr2	1072
chr11	69484415	69486107	chr11	69480437	69488925	Eif4a1	1692
chr11	69495137	69495702	chr11	69486611	69498472	Senp3	565
chr11	69495137	69495702	chr11	69486611	69498586	Senp3	565
chr11	69509287	69509657	chr11	69496078	69512499	Tnfsf12-Tnfsf13	370
chr11	69509287	69509657	chr11	69499849	69512499	Tnfsf12	370
chr11	69571566	69572788	chr11	69547911	69574725	Polr2a	1222
chr11	69608875	69609441	chr11	69597537	69612439	Chrnb1	566
chr11	69651078	69651498	chr11	69636624	69651351	Nlgn2	273
chr11	69651078	69651498	chr11	69649026	69653060	1810027O10Rik	420
chr11	69659753	69660174	chr11	69656873	69665560	Plscr3	421
chr11	69659753	69660174	chr11	69657118	69665560	Plscr3	421
chr11	69659753	69660174	chr11	69657145	69665560	Plscr3	421
chr11	69694219	69694963	chr11	69690185	69694520	Tmem95	301
chr11	69694219	69694963	chr11	69691765	69697487	Kctd11	744
chr11	69727328	69728183	chr11	69724693	69730093	Gps2	855
chr11	69733123	69735436	chr11	69730213	69737132	Eif5a	2313
chr11	69733123	69735436	chr11	69730213	69737449	Eif5a	2313
chr11	69733123	69735436	chr11	69730213	69737587	Eif5a	2313
chr11	69733123	69735436	chr11	69730213	69737777	Eif5a	2313
chr11	69733123	69735436	chr11	69730213	69737888	Eif5a	2313
chr11	69733123	69735436	chr11	69730213	69738460	Eif5a	2313
chr11	69748884	69749488	chr11	69746400	69755101	Ybx2	604
chr11	69762352	69762732	chr11	69755787	69764692	Slc2a4	380
chr11	69793583	69794612	chr11	69781726	69796745	Rai12	1029
chr11	69793583	69794612	chr11	69781726	69797737	Rai12	1029
chr11	69793583	69794612	chr11	69791669	69804102	Dullard	1029
chr11	69810469	69811033	chr11	69806272	69813513	Phf23	564
chr11	69819053	69819590	chr11	69811127	69823611	Dvl2	537
chr11	70034130	70034883	chr11	70030293	70037496	Slc16a13	753
chr11	70050905	70051926	chr11	70048705	70054416	0610010K14Rik	1021
chr11	70050905	70051926	chr11	70051624	70056354	Rnasek	302
chr11	70223094	70223886	chr11	70206382	70226533	Pelp1	792
chr11	70245502	70246703	chr11	70243154	70254176	Arrb2	1201
chr11	70265217	70265912	chr11	70262432	70267228	Med11	695
chr11	70375794	70376943	chr11	70373382	70427984	Mink1	1149
chr11	7045209	7045596	chr11	6960491	7078508	Adcy1	387
chr11	70466863	70468182	chr11	70465348	70471152	Pfn1	1319
chr11	70466863	70468182	chr11	70467714	70476012	Eno3	468
chr11	70513305	70514500	chr11	70501862	70516657	Inca1	1195
chr11	70513305	70514500	chr11	70511049	70545472	Kif1c	1195
chr11	70658060	70658912	chr11	70655264	70756607	Rabep1	852
chr11	70796253	70796711	chr11	70791347	70799528	C1qbp	458
chr11	70817443	70818254	chr11	70797592	70820934	Dhx33	811
chr11	70832253	70833524	chr11	70820946	70835765	Derl2	1271
chr11	70832253	70833524	chr11	70830112	70840636	Mis12	1271
chr11	72303418	72303701	chr11	72265139	72306406	Spns2	283
chr11	72420453	72422212	chr11	72417762	72499983	Ube2g1	1759
chr11	72608928	72610245	chr11	72590733	72612341	Cyb5d2	1317
chr11	72608928	72610245	chr11	72606727	72740622	Zzef1	1317
chr11	72774246	72775573	chr11	72771670	72806545	Atp2a3	1327
chr11	72861167	72861672	chr11	72858368	72897081	1200014J11Rik	505
chr11	72951094	72952075	chr11	72901096	72960951	Itgae	981
chr11	72951094	72952075	chr11	72948985	72954796	Gsg2	981
chr11	72990105	72991272	chr11	72987584	72995548	Tax1bp3	1167
chr11	72990105	72991272	chr11	72989004	72993510	Tmem93	1167
chr11	72990105	72991272	chr11	72989004	72993544	Tmem93	1167
chr11	73012164	73013787	chr11	72996634	73015521	Ctns	1623
chr11	73012164	73013787	chr11	73009983	73038008	Shpk	1623
chr11	74369353	74369908	chr11	74196984	74406660	Rap1gap2	555
chr11	74386182	74386523	chr11	74196984	74406660	Rap1gap2	341
chr11	74462620	74463880	chr11	74459996	74484349	1300001I01Rik	1260
chr11	74536855	74538290	chr11	74487451	74540886	Pafah1b1	1435
chr11	74643308	74646710	chr11	74641425	74659227	Mnt	3402
chr11	74651124	74652269	chr11	74641425	74659227	Mnt	1145
chr11	74709813	74711774	chr11	74662765	74713582	Sgsm2	1961
chr11	74709813	74711774	chr11	74708581	74722842	Tsr1	1961
chr11	74739010	74739650	chr11	74719860	74742300	Srr	640
chr11	74739010	74739650	chr11	74736373	74977950	Smg6	640
chr11	74986327	74987328	chr11	74978066	74986757	Hic1	430
chr11	74986327	74987328	chr11	74983889	74986980	Mir212	653
chr11	74986327	74987328	chr11	74984183	74987249	Mir132	922
chr11	74991737	74992726	chr11	74989444	74995310	Ovca2	989
chr11	74991737	74992726	chr11	74991144	75006985	Dph1	989
chr11	75003640	75004227	chr11	74991144	75006985	Dph1	587
chr11	75161841	75162225	chr11	75113760	75164885	Rpa1	384
chr11	75161841	75162225	chr11	75158934	75219207	Smyd4	384
chr11	75274344	75276276	chr11	75272040	75280192	2210403K04Rik	1932
chr11	75274344	75276276	chr11	75274217	75277312	Mir22	1932
chr11	75344824	75345709	chr11	75342211	75388543	Slc43a2	885
chr11	75464878	75465533	chr11	75462010	75488136	Myo1c	655
chr11	75464878	75465533	chr11	75462651	75488136	Myo1c	655
chr11	75467371	75468097	chr11	75462010	75488136	Myo1c	726
chr11	75467371	75468097	chr11	75462651	75488136	Myo1c	726
chr11	75467371	75468097	chr11	75466516	75488136	Myo1c	726
chr11	75469213	75470077	chr11	75462010	75488136	Myo1c	864
chr11	75469213	75470077	chr11	75462651	75488136	Myo1c	864
chr11	75469213	75470077	chr11	75466516	75488136	Myo1c	864
chr11	75483325	75483769	chr11	75462010	75488136	Myo1c	444
chr11	75483325	75483769	chr11	75462651	75488136	Myo1c	444
chr11	75483325	75483769	chr11	75466516	75488136	Myo1c	444
chr11	75492598	75493590	chr11	75489811	75519594	Crk	992
chr11	75546056	75547382	chr11	75543388	75579343	Ywhae	1326
chr11	75841172	75841529	chr11	75832696	75844284	Fam101b	357
chr11	76015317	76015926	chr11	76012557	76021759	Fam57a	609
chr11	76030720	76031419	chr11	76024072	76034074	Gemin4	699
chr11	76030720	76031419	chr11	76028114	76032167	Dbil5	699
chr11	76123542	76123833	chr11	76070727	76215643	Nxn	291
chr11	76307399	76308850	chr11	76230235	76325921	Abr	1451
chr11	76307399	76308850	chr11	76230235	76387876	Abr	1451
chr11	76307399	76308850	chr11	76230235	76394229	Abr	1451
chr11	76659571	76660714	chr11	76590709	76663510	Cpd	1143
chr11	77029479	77030516	chr11	77026926	77269050	Ssh2	1037
chr11	77275831	77276248	chr11	77274414	77283003	Coro6	417
chr11	77306356	77307713	chr11	77303913	77321276	Git1	1357
chr11	77314243	77314643	chr11	77303913	77321276	Git1	400
chr11	77420786	77421679	chr11	77342663	77424317	Taok1	893
chr11	77499250	77500181	chr11	77496640	77531468	Nufip2	931
chr11	77500473	77501355	chr11	77496640	77531468	Nufip2	882
chr11	77795185	77798150	chr11	77793317	77844037	Phf12	2965
chr11	77845536	77846222	chr11	77842814	77851366	Dhrs13	686
chr11	77851253	77851926	chr11	77842814	77851366	Dhrs13	113
chr11	77851253	77851926	chr11	77848442	77873934	Flot2	673
chr11	77977558	77979604	chr11	77971924	77982052	Traf4	2046
chr11	77990099	77992601	chr11	77979607	77993168	Nek8	2502
chr11	77990099	77992601	chr11	77989267	77994274	Tlcd1	2502
chr11	78074849	78075821	chr11	78072255	78104127	2610507B11Rik	972
chr11	78141824	78142497	chr11	78138923	78156278	Pigs	673
chr11	78325521	78326164	chr11	78320556	78328670	Tmem199	643
chr11	78325521	78326164	chr11	78322797	78336238	Poldip2	643
chr11	78349501	78350253	chr11	78336351	78352762	Tnfaip1	752
chr11	78349501	78350253	chr11	78346937	78354975	Ift20	752
chr11	78639923	78640287	chr11	78637096	78657401	1810012P15Rik	364
chr11	78646465	78646949	chr11	78637096	78657401	1810012P15Rik	484
chr11	78870394	78871033	chr11	78828302	78962856	Ksr1	639
chr11	78959149	78960279	chr11	78828302	78962856	Ksr1	1130
chr11	79067494	79068489	chr11	79052883	79071197	Wsb1	995
chr11	79152706	79153927	chr11	79150393	79395111	Nf1	1221
chr11	79483930	79484299	chr11	79401713	79507514	Rab11fip4	369
chr11	79524351	79525239	chr11	79522470	79525536	Mir193	888
chr11	79805958	79807392	chr11	79803607	79847625	Suz12	1434
chr11	79893911	79894959	chr11	79860000	79897457	Crlf3	1048
chr11	79955387	79955848	chr11	79950179	79958655	1110002N22Rik	461
chr11	80022362	80023088	chr11	80019556	80081409	Rhot1	726
chr11	80114196	80114515	chr11	80111413	80169488	Rhbdl3	319
chr11	80136651	80137163	chr11	80111413	80169488	Rhbdl3	512
chr11	80191199	80191720	chr11	80173993	80194517	5730455P16Rik	521
chr11	80196577	80197311	chr11	80193780	80209750	Zfp207	734
chr11	80241891	80242669	chr11	80239116	80285635	Psmd11	778
chr11	80289965	80291422	chr11	80287547	80294681	Cdk5r1	1457
chr11	82683831	82684963	chr11	82617320	82687246	Rffl	1132
chr11	82683831	82684963	chr11	82617320	82687712	Rffl	1132
chr11	82721610	82722050	chr11	82714269	82724897	Nle1	440
chr11	82721610	82722050	chr11	82721754	82756908	Unc45b	296
chr11	82728584	82728836	chr11	82721754	82756908	Unc45b	252
chr11	82765556	82766422	chr11	82762603	82778352	Slfn5	866
chr11	83116015	83116698	chr11	83113198	83218535	Ap2b1	683
chr11	83240484	83240857	chr11	83235403	83245957	Gas2l2	373
chr11	83267952	83268338	chr11	83255377	83279463	Mmp28	386
chr11	83286159	83287264	chr11	83283609	83320242	Taf15	1105
chr11	83777776	83778339	chr11	83774929	83854456	Synrg	563
chr11	83777776	83778339	chr11	83774972	83855581	Synrg	563
chr11	83942707	83943213	chr11	83892421	83946070	Tada2a	506
chr11	84326605	84327422	chr11	84236357	84330003	Aatf	817
chr11	8457018	8457394	chr11	8331654	8567538	Tns3	376
chr11	84632208	84633293	chr11	84626562	84636017	Mrm1	1085
chr11	84642060	84643071	chr11	84634229	84645505	Dhrs11	1011
chr11	84683140	84684724	chr11	84645862	84687240	Ggnbp2	1584
chr11	84693224	84694492	chr11	84689814	84696697	Pigw	1268
chr11	84693224	84694492	chr11	84689814	84696787	Pigw	1268
chr11	84693224	84694492	chr11	84690721	84724633	Myo19	1268
chr11	84729522	84730065	chr11	84724456	84732858	Znhit3	543
chr11	84952901	84954034	chr11	84797989	84956457	Usp32	1133
chr11	85047922	85048831	chr11	85004811	85051622	Appbp2	909
chr11	85047922	85048831	chr11	85045667	85051806	D630032N06Rik	909
chr11	85124251	85125387	chr11	85121755	85160573	Ppm1d	1136
chr11	85148324	85148717	chr11	85121755	85160573	Ppm1d	393
chr11	8563579	8564785	chr11	8331654	8567538	Tns3	1206
chr11	86297530	86298764	chr11	86295158	86312509	Rnft1	1234
chr11	86570486	86571971	chr11	86508154	86573994	Cltc	1485
chr11	86940353	86941288	chr11	86937578	87034184	Trim37	935
chr11	87404868	87406231	chr11	87402718	87429798	Mtmr4	1363
chr11	87523126	87523502	chr11	87473588	87549041	Rnf43	376
chr11	87550263	87551239	chr11	87548066	87557119	Supt4h1	976
chr11	87568694	87569308	chr11	87567365	87570429	Mir142	614
chr11	87569642	87571044	chr11	87567365	87570429	Mir142	787
chr11	87569642	87571044	chr11	87571042	87599430	Bzrap1	2
chr11	87609287	87609891	chr11	87604285	87617914	Mpo	604
chr11	87860653	87862174	chr11	87858172	87867259	Srsf1	1521
chr11	87882116	87882631	chr11	87878842	87898231	Vezf1	515
chr11	87912407	87912992	chr11	87909647	88007642	Cuedc1	585
chr11	87958700	87959564	chr11	87909647	88007642	Cuedc1	864
chr11	87977790	87978821	chr11	87909647	88007642	Cuedc1	1031
chr11	88017220	88018088	chr11	88014919	88025009	Mrps23	868
chr11	88579216	88580406	chr11	88152883	88582543	Msi2	1190
chr11	88816586	88816884	chr11	88785333	88819756	Scpep1	298
chr11	88835027	88835459	chr11	88832248	88852927	Coil	432
chr11	88921199	88922158	chr11	88898895	88925062	Dgke	959
chr11	8910466	8911381	chr11	8893144	8914140	Hus1	915
chr11	89342526	89342907	chr11	89282399	89402869	Ankfn1	381
chr11	90125442	90125730	chr11	90107789	90139887	Mmd	288
chr11	90233936	90234553	chr11	90197848	90255231	Hlf	617
chr11	90250886	90251539	chr11	90197848	90255231	Hlf	653
chr11	90251991	90252494	chr11	90197848	90255231	Hlf	503
chr11	93746180	93748290	chr11	93720556	93750080	Utp18	2110
chr11	93746180	93748290	chr11	93744532	93808298	Mbtd1	2110
chr11	93829243	93829947	chr11	93820238	93832835	Nme1	704
chr11	93856475	93858306	chr11	93854404	93987396	Spag9	1831
chr11	94072083	94073469	chr11	94069767	94076806	Tob1	1386
chr11	94189154	94189865	chr11	94186314	94200823	Ankrd40	711
chr11	94189154	94189865	chr11	94186314	94203161	Ankrd40	711
chr11	94347383	94347715	chr11	94340217	94349624	Spata20	332
chr11	94409876	94410689	chr11	94401111	94413521	Rsad1	813
chr11	94490894	94491317	chr11	94488137	94506530	Lrrc59	423
chr11	94538353	94538908	chr11	94525160	94541807	Xylt2	555
chr11	94852089	94852625	chr11	94849525	94868212	Ppp1r9b	536
chr11	95119824	95121247	chr11	95119842	95130575	Tac4	1405
chr11	95170715	95171761	chr11	95133166	95174560	Myst2	1046
chr11	95198199	95198969	chr11	95195331	95243186	Fam117a	770
chr11	95245580	95246486	chr11	95243235	95252966	Slc35b1	906
chr11	95275087	95276171	chr11	95272396	95354724	Spop	1084
chr11	95685282	95685991	chr11	95682813	95693454	Phospho1	709
chr11	95695459	95696031	chr11	95691385	95706753	Abi3	572
chr11	95695459	95696031	chr11	95691385	95706790	Abi3	572
chr11	95926181	95926883	chr11	95908749	95929678	Ube2z	702
chr11	96176081	96176579	chr11	96175478	96178588	Mir10a	498
chr11	96638592	96639188	chr11	96628862	96641869	Snx11	596
chr11	96690589	96691904	chr11	96678727	96693816	Nfe2l1	1315
chr11	96690589	96691904	chr11	96678727	96694282	Nfe2l1	1315
chr11	96804857	96805704	chr11	96799129	96808333	Pnpo	847
chr11	96804857	96805704	chr11	96802459	96826374	D030028A08Rik	847
chr11	96809020	96809715	chr11	96802459	96826374	D030028A08Rik	695
chr11	96822529	96822875	chr11	96802459	96826374	D030028A08Rik	346
chr11	96822529	96822875	chr11	96814651	96842002	Sp2	346
chr11	96838357	96839554	chr11	96814651	96842002	Sp2	1197
chr11	96883166	96883860	chr11	96871882	96886052	Sp6	694
chr11	97011664	97012445	chr11	96997484	97014026	Tbkbp1	781
chr11	97048232	97049417	chr11	97021023	97052206	Kpnb1	1185
chr11	97141910	97142201	chr11	97067170	97144890	Npepps	291
chr11	97197569	97198018	chr11	97193422	97216387	Gpr179	449
chr11	97223977	97224414	chr11	97220864	97259856	Socs7	437
chr11	97393018	97393332	chr11	97370653	97439440	Srcin1	314
chr11	97423867	97424426	chr11	97370653	97439440	Srcin1	559
chr11	97429977	97430402	chr11	97370653	97439440	Srcin1	425
chr11	97490764	97491312	chr11	97488700	97494030	E130012A19Rik	548
chr11	97520902	97521922	chr11	97521725	97546772	Mllt6	197
chr11	97546967	97547271	chr11	97544265	97549939	Cisd3	304
chr11	97561529	97561970	chr11	97550136	97563698	Pcgf2	441
chr11	97561529	97561970	chr11	97550136	97563962	Pcgf2	441
chr11	97561529	97561970	chr11	97550136	97564811	Pcgf2	441
chr11	97561529	97561970	chr11	97561747	97574814	Psmb3	223
chr11	97606018	97606685	chr11	97576470	97609018	Pip4k2b	667
chr11	97643253	97643990	chr11	97638839	97646753	Rpl23	737
chr11	97643253	97643990	chr11	97642952	97646080	Snora21	737
chr11	97660209	97661855	chr11	97657985	97700078	Lasp1	1646
chr11	98010315	98011833	chr11	97943867	98013930	Fbxl20	1518
chr11	98054122	98055069	chr11	98013468	98057607	Med1	947
chr11	98054122	98055069	chr11	98014974	98057220	Med1	947
chr11	98054122	98055069	chr11	98014974	98057607	Med1	947
[truncated: 8,848 more rows]

## Sheet: Runx1
Peak_Chr	Peak_Start	Peak_End	Gene_Chr	Gene_RegulatoryRegion_Begin	Gene_RegulatoryRegion_End	Gene_Name	GeneOverlapToPeakbp
chr1	4486420	4486729	chr1	4485871	4491494	Sox17	309
chr1	5073013	5073365	chr1	5068253	5073753	Atp6v1h	352
chr1	7078830	7079627	chr1	7074000	7079500	Pcmtd1	670
chr1	9837130	9837412	chr1	9833361	9838861	Sgk3	282
chr1	9933817	9934416	chr1	9932050	9937624	Snord87	599
chr1	9933817	9934416	chr1	9933600	9939199	Snhg6	599
chr1	10027888	10028758	chr1	10027250	10032979	Cops5	870
chr1	10027888	10028758	chr1	10023298	10028798	Cspp1	870
chr1	13579826	13580587	chr1	13579180	13584945	Tram1	761
chr1	13583254	13584190	chr1	13579180	13584945	Tram1	936
chr1	13649944	13651060	chr1	13649909	13655590	Lactb2	1116
chr1	16094196	16095184	chr1	16090962	16096462	Rdh10	988
chr1	16094196	16095184	chr1	16093945	16099514	Rpl7	988
chr1	16646393	16647841	chr1	16646402	16651946	Tceb1	1439
chr1	16678421	16679186	chr1	16673536	16679036	Ly96	615
chr1	20715671	20716002	chr1	20715985	20721485	Il17a	17
chr1	20810235	20810760	chr1	20809711	20815294	Mcm3	525
chr1	20814924	20815456	chr1	20809711	20815294	Mcm3	370
chr1	20880434	20880829	chr1	20875702	20881202	Paqr8	395
chr1	21069342	21069852	chr1	21068574	21074290	Tram2	510
chr1	21069342	21069852	chr1	21068574	21074306	Tram2	510
chr1	23390258	23390574	chr1	23389153	23395014	Ogfrl1	316
chr1	23930514	23931673	chr1	23928376	23934128	Smap1	1159
chr1	31006634	31007261	chr1	31005893	31011555	Gm13363	627
chr1	31006634	31007261	chr1	31005893	31011600	Ptp4a1	627
chr1	33870280	33870719	chr1	33870682	33876272	Zfp451	37
chr1	33966081	33966348	chr1	33963910	33969466	Bend6	267
chr1	34491582	34492061	chr1	34491673	34497173	Imp4	388
chr1	34899735	34900082	chr1	34899172	34904895	Fam168b	347
chr1	36300986	36301309	chr1	36300414	36306147	Uggt1	323
chr1	36330160	36330676	chr1	36329682	36335270	Neurl3	516
chr1	36363973	36364497	chr1	36359577	36365077	Arid5a	524
chr1	36364730	36365213	chr1	36359577	36365077	Arid5a	347
chr1	36425540	36426190	chr1	36425449	36431026	4632411B12Rik	650
chr1	36568529	36568933	chr1	36563720	36569220	Cnnm3	404
chr1	36748003	36748499	chr1	36743331	36748831	Cox5b	496
chr1	37486347	37487711	chr1	37482016	37487516	Unc50	1169
chr1	37486347	37487711	chr1	37486213	37491948	6330578E17Rik	1364
chr1	37921517	37922406	chr1	37921367	37926924	Tsga10	889
chr1	37928906	37929337	chr1	37924050	37929550	Lipt1	431
chr1	37946061	37946385	chr1	37942397	37947897	Mrpl30	324
chr1	37947175	37947645	chr1	37946504	37952256	Mitd1	470
chr1	37947175	37947645	chr1	37942397	37947897	Mrpl30	470
chr1	38058790	38059133	chr1	38053453	38059053	Txndc9	263
chr1	38186484	38187351	chr1	38185806	38191507	Rev1	867
chr1	39592844	39593132	chr1	39587646	39593146	D1Bwg0212e	288
chr1	39634111	39634602	chr1	39633171	39639192	Rnf149	491
chr1	39952402	39953146	chr1	39952757	39958257	Map4k4	389
chr1	39953410	39953708	chr1	39952757	39958257	Map4k4	298
chr1	40522351	40522714	chr1	40517850	40523350	Il18r1	363
chr1	40522351	40522714	chr1	40517396	40522896	Il18r1	363
chr1	40522351	40522714	chr1	40517465	40522965	Il18r1	363
chr1	40572032	40572418	chr1	40567206	40572706	Il18rap	386
chr1	43155099	43155809	chr1	43150554	43156054	AI597479	710
chr1	43155099	43155809	chr1	43154614	43160467	Tgfbrap1	710
chr1	43884403	43885049	chr1	43883959	43889553	Uxs1	646
chr1	43989852	43990978	chr1	43985851	43991351	Tpp2	1126
chr1	44158265	44159625	chr1	44158672	44164233	1700029F09Rik	953
chr1	44179040	44179516	chr1	44174662	44180618	Kdelc1	476
chr1	45852123	45852773	chr1	45847345	45852845	Wdr75	650
chr1	46908853	46909955	chr1	46909815	46915354	Slc39a10	140
chr1	52175987	52176381	chr1	52171281	52176781	Stat1	394
chr1	52557570	52557872	chr1	52556553	52562292	Nab1	302
chr1	52687392	52688150	chr1	52682548	52688048	Tmem194b	656
chr1	53353723	53354458	chr1	53348938	53354438	Ormdl1	715
chr1	53353723	53354458	chr1	53353229	53358840	Pms1	735
chr1	53841045	53842273	chr1	53841417	53847059	Stk17b	856
chr1	55084193	55084635	chr1	55083682	55089322	Sf3b1	442
chr1	55085856	55086392	chr1	55083682	55089322	Sf3b1	536
chr1	55144666	55145379	chr1	55139991	55145491	Hspe1	713
chr1	55144666	55145379	chr1	55144122	55149776	Hspd1	713
chr1	55187688	55188400	chr1	55183088	55188588	Mobkl3	712
chr1	55293824	55294301	chr1	55289020	55294520	Mars2	477
chr1	57433873	57434707	chr1	57429463	57434963	1700066M21Rik	834
chr1	58449242	58449927	chr1	58444979	58450479	Bzw1	685
chr1	58450315	58450975	chr1	58444979	58450479	Bzw1	164
chr1	58479865	58480554	chr1	58480263	58485932	Clk1	291
chr1	58501941	58503048	chr1	58499476	58504976	Nif3l1	1107
chr1	58501941	58503048	chr1	58501489	58507330	Ppil3	1107
chr1	58501941	58503048	chr1	58501675	58507330	Ppil3	1107
chr1	58642968	58643609	chr1	58638442	58643942	Ndufb3	641
chr1	58642968	58643609	chr1	58642555	58648177	Fam126b	641
chr1	58769171	58770192	chr1	58765129	58770629	Cflar	1021
chr1	58853971	58854584	chr1	58854345	58859845	Casp8	239
chr1	59176378	59176893	chr1	59176046	59181650	Als2cr4	515
chr1	59176378	59176893	chr1	59176295	59181940	Als2cr4	515
chr1	59219819	59220258	chr1	59217875	59223480	Mpp4	439
chr1	59219819	59220258	chr1	59219051	59225233	Mpp4	439
chr1	59727490	59727790	chr1	59727023	59732678	Sumo1	300
chr1	59741453	59741988	chr1	59736849	59742349	Nop58	535
chr1	59820022	59820439	chr1	59816480	59821980	Bmpr2	417
chr1	60236897	60237823	chr1	60232442	60237942	Nbeal1	926
chr1	60399737	60400591	chr1	60395215	60400715	Cyp20a1	854
chr1	60623586	60623857	chr1	60622908	60628609	Raph1	271
chr1	60626086	60626565	chr1	60622908	60628609	Raph1	479
chr1	64168449	64169263	chr1	64166973	64172963	Klf7	814
chr1	64578143	64578861	chr1	64574377	64579877	Creb1	718
chr1	64579062	64579681	chr1	64574377	64579877	Creb1	619
chr1	65224599	65225249	chr1	65225063	65230716	Idh1	186
chr1	65232018	65232313	chr1	65228258	65233758	Pikfyve	295
chr1	65232777	65233602	chr1	65228258	65233758	Pikfyve	825
chr1	65232777	65233602	chr1	65232378	65238053	Idh1	825
chr1	66746871	66747531	chr1	66742466	66747966	Rpe	660
chr1	66862525	66864742	chr1	66863447	66869169	1110028C15Rik	1295
chr1	67085293	67086145	chr1	67084568	67090446	Lancl1	852
chr1	67085293	67086145	chr1	67084845	67090408	Lancl1	852
chr1	67085293	67086145	chr1	67084849	67090446	Lancl1	852
chr1	69735566	69735960	chr1	69731767	69737534	Ikzf2	394
chr1	69869256	69869529	chr1	69868561	69874061	Spag16	273
chr1	71148725	71149892	chr1	71148741	71154546	Bard1	1151
chr1	71152282	71152720	chr1	71148741	71154546	Bard1	438
chr1	71603284	71604255	chr1	71598729	71604229	Atic	945
chr1	72629613	72630352	chr1	72624824	72630324	Smarcal1	711
chr1	74282737	74283210	chr1	74278123	74283623	Arpc2	473
chr1	74419872	74420462	chr1	74416776	74422276	Slc11a1	590
chr1	74433318	74433811	chr1	74433182	74438682	Ctdsp1	493
chr1	74436395	74437478	chr1	74433182	74438682	Ctdsp1	1083
chr1	74436395	74437478	chr1	74435883	74441383	Mir26b	1083
chr1	74437870	74438308	chr1	74433182	74438682	Ctdsp1	438
chr1	74437870	74438308	chr1	74435883	74441383	Mir26b	438
chr1	75138598	75140034	chr1	75138131	75143942	1810031K17Rik	1436
chr1	75138598	75140034	chr1	75134359	75139859	Fam134a	1261
chr1	75175766	75177186	chr1	75175643	75181857	Abcb6	1420
chr1	75184431	75185098	chr1	75183708	75189208	Ankzf1	667
chr1	75188466	75189189	chr1	75187897	75193497	Atg9a	723
chr1	75188466	75189189	chr1	75183708	75189208	Ankzf1	723
chr1	75209691	75210133	chr1	75206665	75212353	Glb1l	442
chr1	75233030	75233566	chr1	75227997	75233497	Dnajb2	467
chr1	75233030	75233566	chr1	75228276	75233776	Dnajb2	536
chr1	75473574	75474000	chr1	75471106	75476606	Tmem198	426
chr1	78654247	78655136	chr1	78649399	78654899	Acsl3	652
chr1	78654247	78655136	chr1	78649399	78654899	Utp14b	652
chr1	78654247	78655136	chr1	78650014	78655514	Utp14b	889
chr1	79667863	79668680	chr1	79667924	79673547	Ap1s3	756
chr1	79758239	79758621	chr1	79757638	79763344	Wdfy1	382
chr1	82835372	82836486	chr1	82831057	82836557	Agfg1	1114
chr1	87632193	87632592	chr1	87632546	87638181	A630001G21Rik	46
chr1	87788582	87789428	chr1	87786084	87791584	Itm2c	846
chr1	87918329	87918854	chr1	87913516	87919016	Spata3	525
chr1	88051086	88051462	chr1	88046354	88051854	Armc9	376
chr1	88051086	88051462	chr1	88046389	88051889	Armc9	376
chr1	88197283	88198257	chr1	88194795	88200295	B3gnt7	974
chr1	88283829	88284121	chr1	88283387	88289716	Nmur1	292
chr1	88421525	88422178	chr1	88418310	88423810	Ptma	653
chr1	88479017	88479930	chr1	88478374	88484076	Pde6d	913
chr1	88479017	88479930	chr1	88478674	88484174	Cops7b	913
chr1	88600229	88600625	chr1	88595378	88600878	Dis3l2	396
chr1	89155768	89155967	chr1	89155938	89161438	Efhd1	29
chr1	89652308	89652628	chr1	89647645	89653145	Atg16l1	320
chr1	90598712	90599064	chr1	90594300	90603766	Arl4c	352
chr1	91826603	91827082	chr1	91826307	91832751	Gbx2	479
chr1	92099070	92099440	chr1	92095577	92101077	Cxcr7	370
chr1	92100497	92101195	chr1	92095577	92101077	Cxcr7	580
chr1	92845701	92846193	chr1	92844684	92850184	Prlh	492
chr1	92945817	92946438	chr1	92945020	92950520	Lrrfip1	621
chr1	92949238	92949899	chr1	92945020	92950520	Lrrfip1	661
chr1	93146565	93147058	chr1	93141895	93147395	Ube2f	493
chr1	93191496	93191964	chr1	93189914	93195414	Scly	468
chr1	93294967	93295275	chr1	93294727	93300360	Ilkap	308
chr1	93309837	93310410	chr1	93309133	93314799	Hes6	573
chr1	93355632	93356460	chr1	93355249	93360905	Per2	828
chr1	93435964	93437336	chr1	93432141	93437641	Asb1	1372
chr1	93435964	93437336	chr1	93432656	93438156	Asb1	1372
chr1	94545430	94545801	chr1	94544827	94550418	Otos	371
chr1	94548766	94549558	chr1	94544827	94550418	Otos	792
chr1	94802285	94802507	chr1	94798565	94804065	Dusp28	222
chr1	94802285	94802507	chr1	94798906	94804483	Ankmy1	222
chr1	94830231	94832267	chr1	94825984	94831484	Capn10	1253
chr1	95239095	95240459	chr1	95235221	95240721	Ppp1r7	1364
chr1	95239095	95240459	chr1	95238602	95244365	Pask	1364
chr1	95374747	95375731	chr1	95374789	95380385	Hdlbp	942
chr1	95374747	95375731	chr1	95370569	95376069	2011-09-02	984
chr1	95374747	95375731	chr1	95370637	95376137	2011-09-02	984
chr1	95376013	95376525	chr1	95374789	95380385	Hdlbp	512
chr1	95376013	95376525	chr1	95370569	95376069	2011-09-02	56
chr1	95376013	95376525	chr1	95370637	95376137	2011-09-02	124
chr1	95531859	95533035	chr1	95531623	95537304	Stk25	1176
chr1	95651352	95652075	chr1	95650533	95656415	Thap4	723
chr1	95651352	95652075	chr1	95646609	95652109	Atg4b	723
chr1	95698286	95699252	chr1	95695541	95701041	Ing5	966
chr1	95698286	95699252	chr1	95697774	95703511	Dtymk	966
chr1	95699488	95699896	chr1	95695541	95701041	Ing5	408
chr1	95699488	95699896	chr1	95697774	95703511	Dtymk	408
chr1	95700116	95700563	chr1	95695541	95701041	Ing5	447
chr1	95700116	95700563	chr1	95697774	95703511	Dtymk	447
chr1	95700791	95701154	chr1	95695541	95701041	Ing5	250
chr1	95700791	95701154	chr1	95697774	95703511	Dtymk	363
chr1	95701737	95702245	chr1	95697774	95703511	Dtymk	508
chr1	95721361	95722387	chr1	95716816	95722316	D2hgdh	955
chr1	97210132	97210966	chr1	97205204	97210704	Fam174a	572
chr1	97564036	97564873	chr1	97563225	97569171	St8sia4	837
chr1	99665685	99667011	chr1	99665931	99671669	Ppip5k2	1080
chr1	99665685	99667011	chr1	99661755	99667255	Gin1	1326
chr1	99991953	99992261	chr1	99991561	99997209	Pam	308
chr1	107559584	107560767	chr1	107555437	107560937	2310035C23Rik	1183
chr1	107559584	107560767	chr1	107559576	107565253	Pign	1183
chr1	108693170	108693506	chr1	108692497	108698302	Vps4b	336
chr1	120284692	120286179	chr1	120280634	120286134	Clasp1	1442
chr1	120355388	120356071	chr1	120354745	120360842	2900060B14Rik	683
chr1	121400998	121401786	chr1	121400653	121406359	Ralb	788
chr1	121421892	121422327	chr1	121417743	121423243	Tmem185b	435
chr1	121422684	121423273	chr1	121417743	121423243	Tmem185b	559
chr1	122161080	122162501	chr1	122161308	122166857	Steap3	1193
chr1	123227893	123228277	chr1	123223767	123229339	Insig2	384
chr1	127331988	127332752	chr1	127331361	127337067	Actr3	764
chr1	127456481	127457158	chr1	127452592	127458092	Slc35f5	677
chr1	129101645	129102003	chr1	129096562	129102062	Mgat5	358
chr1	129669690	129670738	chr1	129665740	129671240	Ccnt2	1048
chr1	129999242	129999998	chr1	129994882	130000382	R3hdm1	756
chr1	129999242	129999998	chr1	129998329	130003985	Zranb3	756
chr1	130140399	130141183	chr1	130135757	130141257	Ubxn4	784
chr1	130223740	130224442	chr1	130223734	130229895	Lct	702
chr1	130256077	130256769	chr1	130255535	130261233	Mcm6	692
chr1	130313402	130314057	chr1	130313228	130318993	Dars	655
chr1	132993400	132993801	chr1	132993365	132999120	Mapkapk2	401
chr1	133421702	133422034	chr1	133419565	133425065	Fam72a	332
chr1	133423159	133423486	chr1	133419565	133425065	Fam72a	327
chr1	133423159	133423486	chr1	133423309	133428938	Srgap2	177
chr1	133425236	133425773	chr1	133423309	133428938	Srgap2	537
chr1	133534842	133535144	chr1	133529890	133535390	Ctse	302
chr1	133635405	133635852	chr1	133635598	133641098	Slc26a9	254
chr1	133724454	133724703	chr1	133719588	133725088	Slc41a1	249
chr1	133804924	133805476	chr1	133802034	133807534	Nucks1	552
chr1	133904335	133905253	chr1	133899181	133904681	Elk4	346
chr1	134190439	134190824	chr1	134190202	134195702	Klhdc8a	385
chr1	134373228	134373915	chr1	134368943	134374443	Rbbp5	687
chr1	134926368	134926680	chr1	134921324	134926925	Mdm4	312
chr1	135027405	135028298	chr1	135022742	135028242	Ppp1r15b	837
chr1	135220989	135221260	chr1	135218788	135224288	Kiss1	271
chr1	135506729	135507150	chr1	135506240	135511857	Snrpe	421
chr1	135557839	135558229	chr1	135551955	135562462	Zbed6	390
chr1	135557839	135558229	chr1	135557313	135562957	Zc3h11a	390
chr1	135973957	135974990	chr1	135974988	135980732	Btg2	2
chr1	136257891	136258227	chr1	136257838	136263576	Tmem183a	336
chr1	136311856	136312192	chr1	136307043	136312543	Adipor1	336
chr1	136351642	136352187	chr1	136347131	136352631	Klhl12	545
chr1	136387955	136388306	chr1	136386236	136391736	Rabif	351
chr1	136453533	136454125	chr1	136451754	136457254	Kdm5b	592
chr1	136858875	136859491	chr1	136854153	136859653	Ube2t	616
chr1	137025523	137025845	chr1	137024301	137029801	Ptpn7	322
chr1	137027476	137028004	chr1	137024301	137029801	Ptpn7	528
chr1	137029061	137029870	chr1	137024301	137029801	Ptpn7	740
chr1	137029061	137029870	chr1	137028596	137034152	Ptprv	809
chr1	137064167	137064448	chr1	137062951	137069258	Gpr37l1	281
chr1	137158947	137159193	chr1	137154425	137160049	Elf3	246
chr1	137326900	137327246	chr1	137326344	137332068	Ipo9	346
chr1	138242442	138243562	chr1	138241375	138247681	Camsap1l1	1120
chr1	138520787	138521612	chr1	138516477	138521977	Zfp281	825
chr1	140863982	140864432	chr1	140859297	140864797	Dennd1b	450
chr1	141319173	141319503	chr1	141313959	141319459	Zbtb41	286
chr1	145624249	145625306	chr1	145623550	145629181	Trove2	1057
chr1	145624249	145625306	chr1	145619407	145624907	Uchl5	658
chr1	145849707	145851451	chr1	145850638	145856279	Rgs2	813
chr1	145853679	145854100	chr1	145850638	145856279	Rgs2	421
chr1	146095447	146096546	chr1	146095530	146101234	Rgs1	1016
chr1	146622470	146622855	chr1	146621752	146627551	Rgs18	385
chr1	151946944	151947327	chr1	151946057	151951896	7530420F21Rik	383
chr1	151946944	151947327	chr1	151942253	151947753	Ptgs2	383
chr1	152239603	152240161	chr1	152234967	152240467	Tpr	558
chr1	152239603	152240161	chr1	152239319	152245185	BC003331	558
chr1	152242973	152243441	chr1	152239319	152245185	BC003331	468
chr1	153275559	153275920	chr1	153274926	153280565	1200016B10Rik	361
chr1	153275559	153275920	chr1	153270777	153276277	1190005F20Rik	361
chr1	153600594	153601535	chr1	153597503	153603003	Edem3	941
chr1	154233635	154233894	chr1	154233088	154238812	Tsen15	259
chr1	154613344	154614335	chr1	154608671	154614171	Arpc5	827
chr1	154651356	154651760	chr1	154650019	154655519	Ncf2	404
chr1	154750073	154751262	chr1	154749138	154754776	Smg7	1189
chr1	155260719	155262925	chr1	155260774	155266363	E330020D12Rik	2151
chr1	155334684	155335005	chr1	155334162	155339790	Dhx9	321
chr1	156993769	156994264	chr1	156993261	156998910	Mr1	495
chr1	157404777	157405519	chr1	157400249	157405749	Acbd6	742
chr1	157820454	157821088	chr1	157819478	157825385	Cep350	634
chr1	157883037	157883956	chr1	157877793	157883293	Tor1aip2	256
chr1	157883037	157883956	chr1	157877856	157883356	Tor1aip2	319
chr1	157883037	157883956	chr1	157878165	157883665	Tor1aip2	628
chr1	157883037	157883956	chr1	157881310	157886947	Tor1aip1	919
chr1	157883037	157883956	chr1	157882387	157888610	Tor1aip1	919
chr1	157883037	157883956	chr1	157882990	157888490	Tor1aip2	919
chr1	158403996	158405094	chr1	158403778	158409459	Soat1	1098
chr1	158648140	158649561	chr1	158648496	158654041	Fam20b	1065
chr1	159341099	159341382	chr1	159337482	159342982	2810025M15Rik	283
chr1	159341099	159341382	chr1	159341367	159347726	Rasal2	15
chr1	162143046	162143457	chr1	162142277	162147908	Cacybp	411
chr1	162965131	162967129	chr1	162960296	162965796	Gas5	665
chr1	162965131	162967129	chr1	162963222	162968722	Snord47	1998
chr1	162965131	162967129	chr1	162963718	162969390	Zbtb37	1998
chr1	163000172	163001187	chr1	162996022	163001522	Cenpl	1015
chr1	163000172	163001187	chr1	162999623	163005763	Dars2	1015
chr1	163181127	163181850	chr1	163180652	163186297	Prdx6	723
chr1	163806854	163807521	chr1	163805941	163811792	AI848100	667
chr1	164478505	164479203	chr1	164477734	164483476	Mettl13	698
chr1	164670495	164670932	chr1	164669955	164675687	Bat2l2	437
chr1	165709661	165710091	chr1	165704809	165710309	Kifap3	430
chr1	167123230	167124100	chr1	167123870	167129564	Sft2d2	230
chr1	167166110	167166683	chr1	167166360	167172089	Tiprl	323
chr1	167166890	167167212	chr1	167166360	167172089	Tiprl	322
chr1	167390592	167391655	chr1	167386338	167391838	Brp44	1063
chr1	167390592	167391655	chr1	167389761	167395594	Dcaf6	1063
chr1	167564409	167565058	chr1	167563933	167569672	Mpzl1	649
chr1	167639132	167640158	chr1	167637521	167643225	Rcsd1	1026
chr1	167642100	167642409	chr1	167637521	167643225	Rcsd1	309
chr1	167932841	167933363	chr1	167932192	167937765	Pou2f1	522
chr1	168339790	168340555	chr1	168339337	168344959	Pogk	765
chr1	169218526	169219659	chr1	169214406	169220258	Uck2	1133
chr1	171461403	171461878	chr1	171460952	171466595	Nuf2	475
chr1	171899273	171899859	chr1	171898728	171904336	Hsd17b7	586
chr1	172105012	172105574	chr1	172104380	172110077	Uap1	562
chr1	172148657	172148968	chr1	172144603	172150524	Uhmk1	311
chr1	172203445	172203753	chr1	172202454	172207954	Sh2d1b1	308
chr1	172207115	172207477	chr1	172202454	172207954	Sh2d1b1	362
chr1	172797795	172798240	chr1	172797280	172802902	Atf6	445
chr1	172798592	172799042	chr1	172797280	172802902	Atf6	450
chr1	172908816	172909212	chr1	172905531	172911202	Fcgr2b	396
chr1	172989315	172990023	chr1	172988899	172994534	Fcgr3	708
chr1	172990288	172990763	chr1	172988899	172994534	Fcgr3	475
chr1	172991446	172992106	chr1	172988899	172994534	Fcgr3	660
chr1	173164279	173164689	chr1	173163827	173169480	Fcer1g	410
chr1	173217520	173218373	chr1	173217392	173223092	Usp21	853
chr1	173276284	173276565	chr1	173270829	173276329	Pfdn2	45
chr1	173276284	173276565	chr1	173275166	173280776	Nit1	281
chr1	173276284	173276565	chr1	173275198	173280776	Nit1	281
chr1	173318902	173319251	chr1	173314090	173319590	Arhgap30	349
chr1	173341143	173341588	chr1	173336811	173342311	Usf1	445
chr1	173432540	173434473	chr1	173428608	173434108	Refbp2	1568
chr1	173489131	173489545	chr1	173484323	173489823	Cd244	414
chr1	173537182	173537767	chr1	173536830	173542491	Ly9	585
chr1	173538521	173538837	chr1	173536830	173542491	Ly9	316
chr1	173607904	173608202	chr1	173607185	173612685	Cd48	298
chr1	174056248	174057455	chr1	174051885	174057385	Pex19	1137
chr1	174239685	174242324	chr1	174237537	174243037	Igsf8	2639
chr1	174306426	174306739	chr1	174301661	174307161	Pigm	313
chr1	175697415	175697772	chr1	175696441	175702050	Ifi204	357
chr1	175843476	175843723	chr1	175842444	175848053	Mnda	247
chr1	175999737	176000017	chr1	175994430	175999930	Olfr430	193
chr1	176088705	176089752	chr1	176083852	176089352	Olfr420	647
chr1	176295006	176295509	chr1	176294049	176299549	Olfr417	503
chr1	178744084	178744927	chr1	178739942	178745442	Sdccag8	843
chr1	179371919	179372261	chr1	179369791	179375291	Zfp238	342
chr1	179371919	179372261	chr1	179370951	179376451	Zfp238	342
chr1	179726633	179727224	chr1	179725842	179731640	Adss	591
chr1	180248620	180249788	chr1	180244283	180249783	Fam36a	1163
chr1	180266271	180266893	chr1	180266583	180272915	Hnrnpu	310
chr1	180267725	180268292	chr1	180266583	180272915	Hnrnpu	567
chr1	180270054	180270313	chr1	180266583	180272915	Hnrnpu	259
chr1	180336283	180337071	chr1	180331011	180336511	Efcab2	228
chr1	181598165	181598385	chr1	181593361	181598861	Sccpdh	220
chr1	182178974	182179390	chr1	182175494	182181046	Psen2	416
chr1	182186085	182186680	chr1	182185853	182191431	Psen2	595
chr1	182653861	182654240	chr1	182651173	182656673	Acbd3	379
chr1	182780631	182781484	chr1	182776281	182781781	BC031781	853
chr1	182870764	182871282	chr1	182867648	182873148	Tmem63a	518
chr1	183073852	183074941	chr1	183073681	183079288	Nvl	1089
chr1	183079493	183079913	chr1	183076061	183081561	Cnih4	420
chr1	183080699	183081207	chr1	183076061	183081561	Cnih4	508
chr1	183772033	183772824	chr1	183771918	183777532	Lbr	791
chr1	183773118	183773473	chr1	183771918	183777532	Lbr	355
chr1	184213415	184213927	chr1	184212252	184217890	Degs1	512
chr1	184228901	184229179	chr1	184225964	184231464	1700047M11Rik	278
chr1	185857660	185858525	chr1	185853339	185858839	Dusp10	865
chr1	185857660	185858525	chr1	185856410	185862877	1700056E22Rik	865
chr1	186669572	186670165	chr1	186668924	186674726	Mosc2	593
chr1	186710031	186710404	chr1	186706064	186711915	C130074G19Rik	373
chr1	187027647	187028179	chr1	187023046	187028546	Rab3gap2	532
chr1	187186572	187187771	chr1	187181973	187187473	Eprs	901
chr1	188572998	188573723	chr1	188572542	188578237	Rrp15	725
chr1	192751660	192752634	chr1	192747423	192752923	Angel2	974
chr1	192850077	192850751	chr1	192848755	192855069	Mfsd7b	674
chr1	192886217	192887221	chr1	192881899	192887399	Nsl1	1004
chr1	192886217	192887221	chr1	192886179	192891811	Tatdn3	1004
chr1	192921038	192921736	chr1	192917292	192922792	Batf3	698
chr1	193141675	193142090	chr1	193141297	193146997	Nenf	415
chr1	193149490	193150108	chr1	193144843	193150343	Tmem206	618
chr1	193221455	193221807	chr1	193219614	193225920	Ppp2r5a	352
chr1	193399283	193400299	chr1	193398727	193404413	Dtl	1016
chr1	193399283	193400299	chr1	193394612	193400112	Ints7	829
chr1	193731428	193731996	chr1	193730438	193736406	1700034H15Rik	568
chr1	193916243	193917205	chr1	193915636	193921445	Traf5	962
chr1	194864174	194864495	chr1	194861316	194866892	Syt14	321
chr1	194999062	195000109	chr1	194994662	195000162	A130010J15Rik	1047
chr1	194999062	195000109	chr1	194994770	195000270	A130010J15Rik	1047
chr1	195089606	195090586	chr1	195089641	195095239	Hsd11b1	945
chr1	196802331	196802765	chr1	196801797	196808153	C030002c11rik	434
chr10	3134435	3134983	chr10	3129303	3134803	Cnksr3	368
chr10	5913787	5914891	chr10	5909188	5914688	Rmnd1	901
chr10	5913787	5914891	chr10	5912374	5917874	Gm5512	1104
chr10	5913787	5914891	chr10	5913329	5918936	1700052N19Rik	1104
chr10	5917022	5917273	chr10	5912374	5917874	Gm5512	251
chr10	5917022	5917273	chr10	5913329	5918936	1700052N19Rik	251
chr10	6372523	6373487	chr10	6372562	6378466	Mthfd1l	925
chr10	6809116	6809413	chr10	6805579	6811262	Iyd	297
chr10	7382169	7383374	chr10	7378168	7383668	A630066F11Rik	1205
chr10	7382169	7383374	chr10	7382301	7387801	Nup43	1073
chr10	7382169	7383374	chr10	7382372	7388382	Pcmt1	1002
chr10	7400231	7401072	chr10	7396006	7401506	Lats1	841
chr10	7400231	7401072	chr10	7398268	7405956	BC020402	841
chr10	7512567	7512974	chr10	7507691	7513191	Ppil4	407
chr10	8610443	8610661	chr10	8605021	8610868	Sash1	218
chr10	9620846	9622055	chr10	9619828	9625838	Stxbp5	1209
chr10	11000249	11001117	chr10	10996127	11001627	Fbxo30	868
chr10	11000249	11001117	chr10	10996384	11001884	Fbxo30	868
chr10	13272085	13273251	chr10	13272131	13277948	Pex3	1120
chr10	13272085	13273251	chr10	13267712	13273212	Adat2	1127
chr10	17440167	17440384	chr10	17438033	17443533	Cited2	217
chr10	17442514	17443552	chr10	17438033	17443533	Cited2	1019
chr10	18735018	18735748	chr10	18730786	18736769	Tnfaip3	730
chr10	18735018	18735748	chr10	18734458	18740216	Tnfaip3	730
chr10	19311125	19311970	chr10	19306763	19312263	Ifngr1	845
chr10	20067203	20068265	chr10	20062624	20068124	Fam54a	921
chr10	20880672	20881495	chr10	20880001	20885790	Myb	823
chr10	23506942	23507951	chr10	23506461	23512015	Rps12	1009
chr10	29029553	29030270	chr10	29027971	29033471	Echdc1	717
chr10	29029553	29030270	chr10	29028305	29033805	Echdc1	717
chr10	29919900	29920714	chr10	29919666	29925346	Cenpw	814
chr10	30380324	30381575	chr10	30374942	30380673	Ncoa7	349
chr10	33670855	33671335	chr10	33670436	33676018	Zufsp	480
chr10	33739309	33739822	chr10	33738671	33744422	Rwdd1	513
chr10	33851214	33851523	chr10	33846696	33852778	Fam26f	309
chr10	34000409	34002151	chr10	33996995	34002495	Tspyl1	1742
chr10	34017108	34017425	chr10	34012226	34017726	Tspyl4	317
chr10	34137752	34138370	chr10	34137666	34143334	Nt5dc1	618
chr10	38853263	38853900	chr10	38848828	38854328	Tube1	637
chr10	38853263	38853900	chr10	38853128	38858701	1700025K23Rik	637
chr10	39089194	39089589	chr10	39084604	39090104	Fyn	395
chr10	39333027	39333355	chr10	39327739	39333239	Traf3ip2	212
chr10	39451560	39451792	chr10	39446965	39452465	Rev3l	232
chr10	39679653	39680316	chr10	39679175	39684959	G630090E17Rik	663
chr10	39860881	39861345	chr10	39861008	39867060	Slc16a10	337
chr10	39862040	39862468	chr10	39861008	39867060	Slc16a10	428
chr10	39977749	39978727	chr10	39976884	39982471	Gtf3c6	978
chr10	40021986	40022737	chr10	40021054	40026992	Amd1	751
chr10	40021986	40022737	chr10	40021054	40026992	Amd2	751
chr10	40068078	40069299	chr10	40064113	40069613	Cdk19	1221
chr10	41169770	41170270	chr10	41165201	41170701	Zbtb24	500
chr10	41238322	41239969	chr10	41234305	41239805	Cd164	1483
chr10	41529216	41529861	chr10	41525379	41530879	Sesn1	645
chr10	41529216	41529861	chr10	41528878	41534436	2410017P07Rik	645
chr10	41533191	41533623	chr10	41528878	41534436	2410017P07Rik	432
chr10	41996058	41996582	chr10	41995831	42001548	Foxo3	524
chr10	42198150	42198918	chr10	42197568	42203371	Lace1	768
chr10	42221527	42222314	chr10	42216859	42222359	Snx3	787
chr10	42579944	42580790	chr10	42575317	42580817	Scml4	846
chr10	42941126	42941564	chr10	42936291	42941791	Pdss2	438
chr10	43260623	43261046	chr10	43260245	43265800	1700021F05Rik	423
chr10	43620765	43621412	chr10	43616612	43622112	Rtn4ip1	647
chr10	43620765	43621412	chr10	43620919	43626542	Qrsl1	493
chr10	43984580	43984854	chr10	43983163	43988663	Atg5	274
chr10	43987662	43988372	chr10	43983163	43988663	Atg5	710
chr10	45006350	45006717	chr10	45004110	45009610	Popdc3	367
chr10	50312140	50313050	chr10	50307474	50312974	Ascc3	834
chr10	52136881	52137424	chr10	52132352	52137852	Nus1	543
chr10	57717424	57717829	chr10	57713273	57718773	Gcc2	405
chr10	57786081	57786911	chr10	57781213	57786713	Lims1	632
chr10	57832932	57833197	chr10	57829201	57834701	Lims1	265
chr10	57908526	57909870	chr10	57904599	57910099	Ranbp2	1344
chr10	57960554	57961114	chr10	57955684	57961184	Ccdc138	560
chr10	58785750	58786175	chr10	58781043	58786543	P4ha1	425
chr10	59465357	59466367	chr10	59460586	59466086	Ascc1	729
chr10	59465357	59466367	chr10	59465203	59470860	Anapc16	1010
chr10	60610022	60610807	chr10	60609770	60615413	Sgpl1	785
chr10	60638495	60638823	chr10	60633009	60638509	Tbata	14
chr10	60738313	60738844	chr10	60735403	60741186	Adamts14	531
chr10	60740694	60741092	chr10	60735403	60741186	Adamts14	398
chr10	60938464	60938999	chr10	60933580	60939080	Lrrc20	535
chr10	61111075	61111527	chr10	61106368	61111868	Ppa1	452
chr10	61157739	61158406	chr10	61153261	61158761	Tysnd1	667
chr10	61802523	61803380	chr10	61802260	61808169	Hk1	857
chr10	61970373	61970886	chr10	61969889	61975503	Srgn	513
chr10	61974077	61974823	chr10	61969889	61975503	Srgn	746
chr10	62064945	62065490	chr10	62064375	62070046	Ddx21	545
chr10	62113734	62114057	chr10	62113272	62118946	Ddx50	323
chr10	62254832	62255209	chr10	62254463	62260116	Ccar1	377
chr10	62486529	62487545	chr10	62482259	62487759	3110049J23Rik	1016
chr10	62486529	62487545	chr10	62485967	62491597	Hnrnph3	1016
chr10	62706262	62706848	chr10	62701732	62707232	Herc4	586
chr10	66558929	66559260	chr10	66559037	66564605	Reep3	223
chr10	66560280	66561582	chr10	66559037	66564605	Reep3	1302
chr10	66999785	67000712	chr10	66995616	67001116	Egr2	927
chr10	67011925	67012634	chr10	67006758	67016703	Ado	709
chr10	67740420	67741185	chr10	67740937	67746474	Arid5b	248
chr10	67745906	67746278	chr10	67740937	67746474	Arid5b	372
chr10	68815525	68815991	chr10	68815083	68820660	Cdk1	466
chr10	69556599	69556870	chr10	69554868	69560368	Ccdc6	271
chr10	72117012	72118375	chr10	72112642	72118142	Zwint	1130
chr10	74425970	74426239	chr10	74424975	74430475	Gnaz	269
chr10	74429524	74430106	chr10	74424975	74430475	Gnaz	582
chr10	74522539	74523397	chr10	74518640	74524140	Bcr	858
chr10	74979482	74980257	chr10	74975786	74981286	Snrpd3	775
chr10	74979482	74980257	chr10	74979398	74985067	1110038D17Rik	775
chr10	74980517	74980905	chr10	74975786	74981286	Snrpd3	388
chr10	74980517	74980905	chr10	74979398	74985067	1110038D17Rik	388
chr10	75027646	75028894	chr10	75022200	75028075	AI646023	429
chr10	75298716	75299241	chr10	75296419	75302626	Gstt2	525
chr10	75299644	75300466	chr10	75296419	75302626	Gstt2	822
chr10	75355950	75356334	chr10	75351142	75356642	Derl3	384
chr10	75807856	75808108	chr10	75807351	75813007	Dip2a	252
chr10	75904765	75905747	chr10	75904809	75910657	Pcnt	938
chr10	75908860	75909280	chr10	75904809	75910657	Pcnt	420
chr10	75908860	75909280	chr10	75906825	75912325	2610028H24Rik	420
chr10	75931173	75931902	chr10	75926715	75932215	Mcm3ap	729
chr10	75931173	75931902	chr10	75931018	75936859	A130042E20Rik	729
chr10	75993893	75994616	chr10	75989371	75994871	Lss	723
chr10	76495764	76496119	chr10	76491003	76496503	Slc19a1	355
chr10	76721690	76722072	chr10	76717044	76722544	Pofut2	382
chr10	76721690	76722072	chr10	76720971	76726968	Gm10941	382
chr10	76882958	76883290	chr10	76880339	76886018	Adarb1	332
chr10	76983276	76983572	chr10	76977847	76983558	1810008A18Rik	282
chr10	76993560	76994102	chr10	76988092	76993592	Itgb2	32
chr10	77356415	77356667	chr10	77351164	77356664	1700009J07Rik	249
chr10	77647755	77648413	chr10	77647315	77652894	Pwp2	658
chr10	77650400	77650723	chr10	77647315	77652894	Pwp2	323
chr10	77706815	77707054	chr10	77706680	77712387	Trappc10	239
chr10	77707346	77707579	chr10	77706680	77712387	Trappc10	233
chr10	77927368	77927915	chr10	77927005	77932693	Pdxk	547
chr10	77928231	77928652	chr10	77927005	77932693	Pdxk	421
chr10	78036539	78038008	chr10	78032244	78037744	Ilvbl	1205
chr10	79131496	79132002	chr10	79127154	79132654	Gm16517	506
chr10	79144101	79144712	chr10	79139939	79145439	Cdc34	611
chr10	79251298	79251955	chr10	79251087	79256730	Prssl1	657
chr10	79251298	79251955	chr10	79251316	79256816	Palm	639
chr10	79316582	79317736	chr10	79312349	79317849	Ptbp1	1154
chr10	79316582	79317736	chr10	79313621	79322716	E130317F20Rik	1154
chr10	79340489	79341161	chr10	79336264	79342379	BC005764	672
chr10	79340489	79341161	chr10	79337411	79342911	Prtn3	672
chr10	79344011	79344253	chr10	79344056	79349556	Elane	197
chr10	79371355	79371703	chr10	79371062	79376683	Med16	348
chr10	79377123	79377484	chr10	79374715	79380215	Kiss1r	361
chr10	79379896	79380295	chr10	79374715	79380215	Kiss1r	319
chr10	79379896	79380295	chr10	79379067	79384675	C030046I01Rik	399
chr10	79389591	79389897	chr10	79384816	79390316	Arid3a	306
chr10	79446393	79446778	chr10	79446154	79452075	ORF61	385
chr10	79446393	79446778	chr10	79446344	79451844	Cnn2	385
chr10	79457261	79457806	chr10	79455359	79460859	Abca7	545
chr10	79459620	79459987	chr10	79455359	79460859	Abca7	367
chr10	79479207	79480052	chr10	79474416	79479916	Hmha1	709
chr10	79479207	79480052	chr10	79477419	79482919	Hmha1	845
chr10	79480265	79480499	chr10	79477419	79482919	Hmha1	234
chr10	79511612	79511908	chr10	79511781	79517281	Gpx4	127
chr10	79511612	79511908	chr10	79511254	79516754	Gpx4	296
chr10	79577992	79578550	chr10	79574280	79579780	Stk11	558
chr10	79604115	79604442	chr10	79599532	79605132	Dos	327
chr10	79604115	79604442	chr10	79600059	79605559	Atp5d	327
chr10	79604115	79604442	chr10	79601330	79607112	Dos	327
chr10	79604732	79605218	chr10	79599532	79605132	Dos	400
chr10	79604732	79605218	chr10	79600059	79605559	Atp5d	486
chr10	79604732	79605218	chr10	79601330	79607112	Dos	486
chr10	79611444	79612592	chr10	79606034	79611534	Midn	90
chr10	79629751	79630805	chr10	79630688	79636188	1600002K03Rik	117
chr10	79629751	79630805	chr10	79625585	79631085	Cirbp	1054
chr10	79689145	79689920	chr10	79684342	79689842	Mum1	697
chr10	79708338	79708703	chr10	79707196	79712696	Ndufs7	365
chr10	79711634	79712635	chr10	79707196	79712696	Ndufs7	1001
chr10	79724437	79724837	chr10	79722735	79728235	Dazap1	400
chr10	79724437	79724837	chr10	79722965	79728713	Gamt	400
chr10	79754992	79755375	chr10	79750175	79755675	Rps15	383
chr10	79783141	79783677	chr10	79782427	79788293	2310011J03Rik	536
chr10	79786227	79786743	chr10	79782427	79788293	2310011J03Rik	516
chr10	79849099	79849296	chr10	79848905	79855396	Mex3d	197
chr10	79861240	79861937	chr10	79861366	79867224	Mbd3	571
chr10	79896200	79897160	chr10	79895564	79901398	Tcf3	960
chr10	80052911	80053466	chr10	80052419	80058086	Fam108a	555
chr10	80065798	80066198	chr10	80060624	80066124	Adat3	326
chr10	80065798	80066198	chr10	80060626	80066126	Scamp4	328
chr10	80084570	80085474	chr10	80080524	80086024	Csnk1g2	904
chr10	80135014	80135346	chr10	80134172	80139721	Mknk2	332
chr10	80138942	80139510	chr10	80134172	80139721	Mknk2	568
chr10	80160612	80160952	chr10	80160437	80165937	Izumo4	340
chr10	80163387	80164253	chr10	80160437	80165937	Izumo4	866
chr10	80163387	80164253	chr10	80164041	80169565	Mobkl2a	212
chr10	80164573	80165503	chr10	80160437	80165937	Izumo4	930
chr10	80164573	80165503	chr10	80164041	80169565	Mobkl2a	930
chr10	80204602	80205567	chr10	80204140	80209956	Ap3d1	965
chr10	80260688	80261797	chr10	80256479	80261979	Sf3a2	1109
chr10	80260688	80261797	chr10	80260325	80266371	Plekhj1	1109
chr10	80311127	80311632	chr10	80306186	80311784	Lingo3	505
chr10	80315952	80316145	chr10	80313019	80318519	3110056O03Rik	193
chr10	80341036	80341303	chr10	80337560	80343060	Tmprss9	267
chr10	80363467	80363990	chr10	80362868	80368714	Timm13	523
chr10	80388721	80388984	chr10	80387835	80393335	Gadd45b	263
chr10	80392544	80393274	chr10	80387835	80393335	Gadd45b	730
chr10	80481122	80481321	chr10	80477100	80482670	Gng7	199
chr10	80565344	80565581	chr10	80560900	80566617	Creb3l3	237
chr10	80565344	80565581	chr10	80563691	80569191	Map2k2	237
chr10	80568930	80569471	chr10	80563691	80569191	Map2k2	261
chr10	80630588	80631319	chr10	80629929	80635465	Pias4	731
chr10	80631636	80631915	chr10	80629929	80635465	Pias4	279
chr10	80645282	80645894	chr10	80640751	80646251	Dapk3	612
chr10	80645282	80645894	chr10	80641007	80646507	Dapk3	612
chr10	80645282	80645894	chr10	80641662	80647162	Dapk3	612
chr10	80717604	80718044	chr10	80715289	80720789	Matk	440
chr10	80729130	80730010	chr10	80725916	80731416	Apba3	880
chr10	80729130	80730010	chr10	80729017	80734671	Mrpl54	880
chr10	80754263	80754944	chr10	80750716	80756216	Pip5k1c	681
chr10	80754263	80754944	chr10	80753292	80759012	Tjp3	681
chr10	80778585	80778899	chr10	80778847	80784347	2510012J08Rik	52
chr10	80782820	80783962	chr10	80778847	80784347	2510012J08Rik	1142
chr10	80813198	80813951	chr10	80812378	80818172	Hmg20b	753
chr10	80813198	80813951	chr10	80812517	80818171	Hmg20b	753
chr10	80813198	80813951	chr10	80812651	80818202	Hmg20b	753
chr10	80814522	80814819	chr10	80812378	80818172	Hmg20b	297
chr10	80814522	80814819	chr10	80812517	80818171	Hmg20b	297
chr10	80814522	80814819	chr10	80812651	80818202	Hmg20b	297
chr10	80820122	80820734	chr10	80815314	80820814	F630110N24Rik	612
chr10	80841090	80842035	chr10	80840514	80846115	Fzr1	945
chr10	80844790	80845580	chr10	80840514	80846115	Fzr1	790
chr10	80844790	80845580	chr10	80842172	80847672	Dohh	790
chr10	80846995	80847448	chr10	80842172	80847672	Dohh	453
chr10	81012438	81013446	chr10	81007036	81012791	Gna11	353
chr10	81063128	81064066	chr10	81063042	81068645	Tle6	938
chr10	81063128	81064066	chr10	81064052	81069552	BC025920	14
chr10	81067427	81068287	chr10	81063042	81068645	Tle6	860
chr10	81067427	81068287	chr10	81064052	81069552	BC025920	860
chr10	81090077	81090546	chr10	81086284	81091784	Ankrd24	469
chr10	81090077	81090546	chr10	81089136	81095067	Sirt6	469
chr10	81090077	81090546	chr10	81089716	81095353	Sirt6	469
chr10	82152673	82152908	chr10	82152733	82158395	Glt8d2	175
chr10	82160199	82160518	chr10	82156751	82162251	Hcfc2	319
chr10	82321659	82322193	chr10	82316950	82322450	Txnrd1	534
chr10	82321659	82322193	chr10	82318085	82323585	Txnrd1	534
chr10	82322936	82323978	chr10	82318085	82323585	Txnrd1	649
chr10	82325672	82326211	chr10	82324370	82329870	Eid3	539
chr10	83006512	83007033	chr10	83001685	83007185	A230046K03Rik	521
chr10	83111483	83112078	chr10	83110772	83116409	Appl2	595
chr10	83181633	83182173	chr10	83180609	83186109	1500009L16Rik	540
chr10	83999578	83999894	chr10	83995691	84001633	Ckap4	316
chr10	84036539	84037315	chr10	84034691	84040191	Tcp11l2	776
chr10	84646393	84646815	chr10	84646558	84652799	Cry1	257
chr10	84649313	84649686	chr10	84646558	84652799	Cry1	373
chr10	85379692	85380149	chr10	85379052	85384690	Prdm4	457
chr10	85473947	85474451	chr10	85474029	85479605	Bpil2	422
chr10	85484507	85485511	chr10	85479673	85485173	Fbxo7	666
chr10	85758516	85758814	chr10	85758156	85763656	Timp3	298
chr10	86168041	86169909	chr10	86163555	86169055	BC030307	1014
chr10	86168041	86169909	chr10	86167551	86173189	Hsp90b1	1868
chr10	86241101	86242041	chr10	86236749	86242249	Nt5dc3	940
chr10	88193594	88194135	chr10	88189158	88194658	Arl1	541
chr10	88193594	88194135	chr10	88191785	88198846	Gm4925	541
chr10	89203604	89204134	chr10	89202735	89208235	Uhrf1bp1l	530
chr10	90545311	90545824	chr10	90540783	90546283	Ikbip	513
chr10	90545311	90545824	chr10	90544427	90550488	Apaf1	513
chr10	90586540	90587119	chr10	90586160	90591708	Slc25a3	579
chr10	92623331	92623767	chr10	92620529	92626029	Mir1931	436
chr10	92623331	92623767	chr10	92618620	92624120	Cdk17	436
chr10	92624364	92624900	chr10	92620529	92626029	Mir1931	536
chr10	92914384	92915275	chr10	92911140	92916640	Lta4h	891
chr10	92915540	92916344	chr10	92911140	92916640	Lta4h	804
chr10	93002555	93003383	chr10	92998376	93003876	Ccdc38	828
chr10	93002555	93003383	chr10	93002078	93007778	Amdhd1	828
chr10	93004380	93004709	chr10	93002078	93007778	Amdhd1	329
chr10	93493781	93494361	chr10	93493745	93499245	Fgd6	580
chr10	93498263	93498565	chr10	93493745	93499245	Fgd6	302
chr10	93498263	93498565	chr10	93497914	93503493	Vezt	302
chr10	93610223	93610772	chr10	93605675	93611175	Nr2c1	549
chr10	93661043	93662148	chr10	93656753	93662253	Ndufa12	1105
chr10	94150917	94151337	chr10	94146534	94152034	Ccdc41	420
chr10	94150917	94151337	chr10	94150477	94156358	4932415G12Rik	420
chr10	94405489	94405800	chr10	94405650	94412212	Plxnc1	150
chr10	94410448	94411191	chr10	94405650	94412212	Plxnc1	743
chr10	96078754	96079791	chr10	96074634	96080134	Btg1	1037
chr10	98724351	98724900	chr10	98720864	98726364	Dusp6	549
chr10	105274445	105274755	chr10	105273534	105279034	Ccdc59	310
chr10	107598402	107599409	chr10	107594455	107599955	Ppp1r12a	1007
chr10	110180296	110180551	chr10	110177520	110183020	E2f7	255
chr10	110601160	110602294	chr10	110596857	110602357	Osbpl8	1134
chr10	110735449	110735979	chr10	110730734	110736234	Bbs10	530
chr10	110943185	110943402	chr10	110938341	110943841	Phlda1	217
chr10	111432839	111434464	chr10	111433413	111439320	Glipr1	1051
chr10	111437516	111438104	chr10	111433413	111439320	Glipr1	588
chr10	111439225	111440139	chr10	111433413	111439320	Glipr1	95
chr10	114689384	114689938	chr10	114687937	114693549	Tbc1d15	554
chr10	114752577	114753369	chr10	114751749	114757647	Rab21	792
chr10	114821612	114822165	chr10	114820760	114826491	Thap2	553
chr10	114821612	114822165	chr10	114817014	114822514	Zfc3h1	553
chr10	115022999	115023961	chr10	115023837	115029836	Lgr5	124
chr10	116018155	116019660	chr10	116018008	116023567	Cnot2	1505
chr10	117147642	117148188	chr10	117147107	117152772	Mdm2	546
chr10	117183488	117184039	chr10	117182340	117188414	Slc35e3	551
chr10	117229120	117230249	chr10	117229159	117234761	Nup107	1090
chr10	117283140	117283474	chr10	117282386	117288030	Rap1b	334
chr10	117578417	117578906	chr10	117573842	117579342	Mdm1	489
chr10	118306738	118307149	chr10	118305276	118310959	Dyrk2	411
chr10	118889838	118890264	chr10	118886369	118891869	Grip1	426
chr10	119645557	119646031	chr10	119640881	119646381	Tmbim4	474
chr10	119913379	119913954	chr10	119912508	119918991	Hmga2	575
chr10	120913714	120914142	chr10	120912558	120918306	Rassf3	428
chr10	121028121	121028503	chr10	121023250	121028850	Tbk1	382
chr10	121534230	121534653	chr10	121533455	121539158	Tmem5	423
chr10	122422196	122422726	chr10	122422195	122427780	Mirlet7i	530
chr10	122423433	122423725	chr10	122422195	122427780	Mirlet7i	292
chr10	122633136	122633550	chr10	122633382	122638979	Usp15	168
chr10	122633864	122634427	chr10	122633382	122638979	Usp15	563
chr10	126342620	126343016	chr10	126337657	126343427	Xrcc6bp1	396
chr10	126467432	126468063	chr10	126467299	126472870	Tsfm	631
chr10	126478917	126479276	chr10	126473987	126479487	Mettl1	359
chr10	126500033	126501365	chr10	126495658	126501158	Cdk4	1125
chr10	126500033	126501365	chr10	126495953	126502240	2011-03-09	1332
chr10	126507215	126507510	chr10	126506670	126512317	Tspan31	295
chr10	126512159	126512530	chr10	126506670	126512317	Tspan31	158
chr10	126512159	126512530	chr10	126510962	126516462	Agap2	371
chr10	126599847	126600388	chr10	126597280	126602780	B4galnt1	541
chr10	126599847	126600388	chr10	126597886	126603386	B4galnt1	541
chr10	126601623	126602490	chr10	126597280	126602780	B4galnt1	867
chr10	126601623	126602490	chr10	126597886	126603386	B4galnt1	867
chr10	126703019	126703529	chr10	126698317	126703817	Dctn2	510
chr10	126703019	126703529	chr10	126699323	126705419	Kif5a	510
chr10	126725991	126727109	chr10	126722848	126728348	Ddit3	1118
chr10	126725991	126727109	chr10	126725264	126730827	Mbd6	1118
chr10	126727380	126728189	chr10	126722848	126728348	Ddit3	809
chr10	126727380	126728189	chr10	126725264	126730827	Mbd6	809
chr10	126780105	126780414	chr10	126778114	126783635	Gli1	309
chr10	127113764	127114314	chr10	127109120	127114620	Tmem194	550
chr10	127142735	127143019	chr10	127137311	127142811	Myo1a	76
chr10	127174177	127174665	chr10	127171593	127177093	Zbtb39	488
chr10	127495771	127496178	chr10	127491037	127496537	Ptges3	407
chr10	127707369	127707682	chr10	127702631	127708131	Stat2	313
chr10	127740050	127740988	chr10	127734366	127740140	Il23a	90
chr10	127740050	127740988	chr10	127735390	127740890	Pan2	840
chr10	127773539	127773960	chr10	127769887	127775387	Cs	421
chr10	127774225	127775203	chr10	127769887	127775387	Cs	978
chr10	127805926	127806434	chr10	127805253	127812093	Coq10a	508
chr10	127848034	127848432	chr10	127846291	127851852	Obfc2b	398
chr10	127848034	127848432	chr10	127843671	127849171	Rnf41	398
chr10	127895411	127895733	chr10	127891291	127896791	Smarcc2	322
chr10	127935646	127936670	chr10	127930364	127935881	Myl6	235
chr10	127935646	127936670	chr10	127935183	127940741	Myl6b	1024
chr10	127962018	127962724	chr10	127962019	127967915	Esyt1	705
chr10	127985961	127986555	chr10	127984249	127989800	Zc3h10	594
chr10	127985961	127986555	chr10	127985643	127991224	Rpl41	594
chr10	128005012	128005367	chr10	128002295	128007990	Pa2g4	355
chr10	128087133	128087476	chr10	128082276	128088049	Ikzf4	343
chr10	128184980	128185717	chr10	128179934	128185434	Wibg	454
chr10	128184980	128185717	chr10	128180351	128186112	Dgka	737
chr10	128184980	128185717	chr10	128180577	128186077	Wibg	737
chr10	128258528	128259088	chr10	128258097	128263687	Ormdl2	560
chr10	128258528	128259088	chr10	128253826	128259326	Sarnp	560
chr10	128343297	128343657	chr10	128340974	128346474	Cd63	360
chr10	128343297	128343657	chr10	128341921	128347421	Cd63	360
chr10	128355206	128355879	chr10	128355702	128361353	Rdh5	177
chr10	129508300	129508566	chr10	129506467	129511967	Olfr822	266
chr11	3023644	3024185	chr11	3019023	3024523	Pisd-ps1	541
chr11	3023644	3024185	chr11	3019029	3024529	Pisd-ps3	541
chr11	3102176	3102424	chr11	3097355	3102855	Eif4enif1	248
chr11	3102176	3102424	chr11	3097585	3103085	Eif4enif1	248
chr11	3102176	3102424	chr11	3097997	3103497	Eif4enif1	248
chr11	3102176	3102424	chr11	3098021	3103521	Eif4enif1	248
chr11	3103263	3103462	chr11	3097997	3103497	Eif4enif1	199
chr11	3103263	3103462	chr11	3098021	3103521	Eif4enif1	199
chr11	3166273	3166680	chr11	3165771	3171389	Drg1	407
chr11	3228366	3228642	chr11	3225733	3231233	Pik3ip1	276
chr11	3309044	3309450	chr11	3308548	3314238	Limk2	406
chr11	3410349	3410624	chr11	3409704	3415204	Selm	275
chr11	3549136	3549468	chr11	3544496	3549996	Morc2a	332
chr11	3549136	3549468	chr11	3546059	3552536	Tug1	332
chr11	3549136	3549468	chr11	3548255	3553811	Tug1	332
chr11	3549692	3549971	chr11	3544496	3549996	Morc2a	279
chr11	3549692	3549971	chr11	3546059	3552536	Tug1	279
chr11	3549692	3549971	chr11	3548255	3553811	Tug1	279
chr11	3794746	3795302	chr11	3790242	3795742	Dusp18	556
chr11	3794746	3795302	chr11	3794342	3800129	4921536K21Rik	556
chr11	3813033	3813196	chr11	3812071	3819667	Slc35e4	163
chr11	3813904	3814766	chr11	3812071	3819667	Slc35e4	862
chr11	3995260	3995537	chr11	3994718	4000434	1700020C11Rik	277
chr11	3996566	3996996	chr11	3994718	4000434	1700020C11Rik	430
chr11	4019603	4020145	chr11	4018127	4023732	Sec14l2	542
chr11	4034300	4035121	chr11	4030162	4035662	Rnf215	821
chr11	4061174	4061416	chr11	4059661	4065296	Ccdc157	242
chr11	4750526	4750870	chr11	4748374	4754530	Nf2	344
chr11	4769076	4769340	chr11	4769005	4774505	Nipsnap1	264
chr11	4773884	4774420	chr11	4769005	4774505	Nipsnap1	536
chr11	4794955	4795736	chr11	4790345	4795845	Thoc5	781
chr11	4846932	4847677	chr11	4846560	4853067	Nefh	745
chr11	4967076	4967515	chr11	4964717	4970330	Gas2l1	439
chr11	4968499	4968975	chr11	4964717	4970330	Gas2l1	476
chr11	4998973	4999553	chr11	4998511	5004080	Ewsr1	580
chr11	4998973	4999553	chr11	4994440	4999940	Rhbdd3	580
chr11	5161837	5162223	chr11	5160937	5166613	Kremen1	386
chr11	5344790	5345519	chr11	5343890	5349850	Znrf3	729
chr11	5420387	5421189	chr11	5415969	5421469	Xbp1	802
chr11	5440969	5441553	chr11	5441379	5447220	Ccdc117	174
chr11	5661710	5662580	chr11	5657152	5662652	2210015D19Rik	870
chr11	5661710	5662580	chr11	5661383	5667379	Urgcp	870
chr11	5688204	5689548	chr11	5683485	5688985	Dbnl	781
chr11	5737173	5738163	chr11	5737063	5743019	Polm	990
chr11	5758185	5758474	chr11	5756868	5762368	Aebp1	289
chr11	5778113	5778784	chr11	5777694	5783259	Pold2	671
chr11	5782524	5782808	chr11	5777694	5783259	Pold2	284
chr11	5849211	5850172	chr11	5849057	5854602	Gck	961
chr11	5970525	5971044	chr11	5964976	5970751	Camk2b	226
chr11	6099622	6100723	chr11	6099445	6105454	Nudcd3	1101
chr11	6167645	6168230	chr11	6167162	6172732	Ddx56	585
chr11	6315366	6316279	chr11	6310872	6316372	Ppia	913
chr11	6344196	6345027	chr11	6343839	6349446	H2afv	831
chr11	6376106	6376428	chr11	6374284	6380920	Purb	322
chr11	6446279	6447765	chr11	6441889	6447389	Ccm2	1110
chr11	6523781	6524085	chr11	6519821	6525422	Snora5c	304
chr11	8563420	8564073	chr11	8563981	8569538	Tns3	92
chr11	8910865	8911352	chr11	8910561	8916140	Hus1	487
chr11	8950138	8950385	chr11	8948371	8953994	Sun3	247
chr11	9012839	9013679	chr11	9013010	9018510	Upp1	669
chr11	9012839	9013679	chr11	9013105	9018605	Upp1	574
chr11	9012839	9013679	chr11	9013509	9019009	Upp1	170
chr11	11384453	11384861	chr11	11384268	11389768	4930415F15Rik	408
chr11	11708568	11709258	chr11	11708387	11713965	Fignl1	690
chr11	11708568	11709258	chr11	11708397	11713965	Fignl1	690
chr11	16408083	16408552	chr11	16407581	16413487	Sec61g	469
chr11	16408083	16408552	chr11	16407602	16413487	Sec61g	469
chr11	16408083	16408552	chr11	16407606	16413487	Sec61g	469
chr11	16908370	16908838	chr11	16908059	16913721	Plek	468
chr11	17059117	17059530	chr11	17054300	17059800	Ppp3r1	413
chr11	17111614	17112172	chr11	17106895	17112395	Wdr92	558
chr11	17111614	17112172	chr11	17110815	17116592	Pno1	558
chr11	19820300	19820811	chr11	19819444	19824944	Spred2	511
chr11	19824118	19824503	chr11	19819444	19824944	Spred2	385
chr11	20011992	20012588	chr11	20012307	20017954	Actr2	281
chr11	20232462	20233512	chr11	20231448	20237716	Slc1a4	1050
chr11	20531229	20531772	chr11	20526979	20532479	Sertad2	543
chr11	20640461	20640927	chr11	20640808	20646487	Aftph	119
chr11	20641624	20641949	chr11	20640808	20646487	Aftph	325
chr11	20642324	20642887	chr11	20640808	20646487	Aftph	563
chr11	20990980	20991448	chr11	20986326	20991826	Peli1	468
chr11	22765237	22766025	chr11	22759717	22765336	B3gnt2	99
chr11	22871903	22873431	chr11	22867028	22872528	Zrsr1	625
chr11	22907666	22908394	chr11	22908386	22913886	Fam161a	8
chr11	23155505	23156177	chr11	23151040	23156540	Xpo1	672
chr11	23205833	23206412	chr11	23201894	23207394	Usp34	579
chr11	23397042	23397411	chr11	23397274	23402946	Ahsa2	137
chr11	23397789	23398073	chr11	23397274	23402946	Ahsa2	284
chr11	29072325	29073205	chr11	29067906	29073406	Smek2	880
chr11	29146975	29147697	chr11	29146514	29152272	Ccdc104	722
chr11	29273473	29274014	chr11	29268774	29274274	Ccdc88a	541
chr11	29414945	29415436	chr11	29414416	29420033	Prorsd1	491
chr11	29447485	29448460	chr11	29442949	29448449	1700034F02Rik	964
chr11	29447485	29448460	chr11	29447180	29453040	Rps27a	975
chr11	29447485	29448460	chr11	29447340	29453040	Rps27a	975
chr11	29594140	29594445	chr11	29588773	29594273	Rtn4	133
chr11	30671569	30671891	chr11	30666774	30672274	Psme4	322
chr11	30886327	30886730	chr11	30885611	30891365	Chac2	403
chr11	32100170	32100564	chr11	32099690	32105279	Il9r	394
chr11	32100170	32100564	chr11	32100414	32105914	Snrnp25	150
chr11	32167467	32167779	chr11	32166922	32172614	Nprl3	312
chr11	32171181	32171556	chr11	32166922	32172614	Nprl3	375
chr11	32432753	32433550	chr11	32428265	32433765	Stk10	797
chr11	33049138	33049736	chr11	33046741	33052400	Fgf18	598
chr11	33062065	33062645	chr11	33062421	33068056	Npm1	224
chr11	34596627	34597554	chr11	34596782	34602325	Dock2	772
chr11	35582637	35583125	chr11	35577996	35583496	Pank3	488
chr11	35648702	35648951	chr11	35647438	35653030	Rars	249
chr11	35650757	35652192	chr11	35647438	35653030	Rars	1435
chr11	40505722	40506663	chr11	40505479	40511115	Mat2b	941
chr11	44283206	44285101	chr11	44283429	44289050	Ublcp1	1672
chr11	45661574	45662077	chr11	45660465	45665965	Clint1	503
chr11	45665038	45665607	chr11	45660465	45665965	Clint1	569
chr11	45768624	45769148	chr11	45768276	45773996	Thg1l	524
chr11	45773605	45773866	chr11	45768276	45773996	Thg1l	261
chr11	46125800	46126133	chr11	46125228	46130852	Cyfip2	333
chr11	46127416	46127984	chr11	46125228	46130852	Cyfip2	568
chr11	46202952	46203379	chr11	46202274	46208017	Itk	427
chr11	46205983	46207034	chr11	46202274	46208017	Itk	1051
chr11	46250251	46250736	chr11	46245448	46250948	Med7	485
chr11	46250251	46250736	chr11	46245462	46250962	Med7	485
chr11	46267948	46268674	chr11	46263432	46268932	Havcr2	726
chr11	48613491	48614295	chr11	48611640	48617140	Snord95	804
chr11	48613491	48614295	chr11	48608861	48614361	Gnb2l1	804
chr11	48613491	48614295	chr11	48610534	48616034	Snord96a	804
chr11	48630673	48631238	chr11	48628844	48635893	Trim41	565
chr11	48637341	48637766	chr11	48634639	48640139	Trim7	425
chr11	49016525	49017838	chr11	49012001	49017501	Zfp62	976
chr11	49057256	49057824	chr11	49055978	49061478	Mgat1	568
chr11	49057256	49057824	chr11	49052692	49058192	Mgat1	568
chr11	49150967	49151308	chr11	49149035	49154535	Olfr1390	341
chr11	49238996	49239553	chr11	49238928	49244428	Olfr1389	557
chr11	49526222	49526477	chr11	49525355	49531212	Cnot6	255
chr11	50023445	50024658	chr11	50023554	50029292	Sqstm1	1104
chr11	50026283	50027006	chr11	50023554	50029292	Sqstm1	723
chr11	50051925	50052305	chr11	50051379	50056973	Ltc4s	380
chr11	50053667	50054230	chr11	50051379	50056973	Ltc4s	563
chr11	50105892	50106601	chr11	50104727	50110838	Maml1	709
chr11	50107815	50108210	chr11	50104727	50110838	Maml1	395
chr11	50139014	50139437	chr11	50138494	50144175	Canx	423
chr11	50139014	50139437	chr11	50138530	50144175	Canx	423
chr11	50190658	50191429	chr11	50186220	50191720	Hnrnph1	771
chr11	50246390	50247053	chr11	50243785	50249613	Rufy1	663
chr11	50778452	50778770	chr11	50777521	50783021	Olfr1378	318
chr11	51076361	51076725	chr11	51071672	51077172	Clk4	364
chr11	51076361	51076725	chr11	51075778	51081453	BC049762	364
chr11	51397218	51397587	chr11	51393258	51398758	Agxt2l2	369
chr11	51397820	51398527	chr11	51393258	51398758	Agxt2l2	707
chr11	51420097	51420843	chr11	51419668	51425383	Hnrnpab	746
chr11	51432592	51433307	chr11	51428274	51433774	Nhp2	715
chr11	51449266	51449687	chr11	51448591	51454398	Rmnd5b	421
chr11	51451305	51451915	chr11	51448591	51454398	Rmnd5b	610
chr11	51576986	51577355	chr11	51572164	51577664	Sar1b	369
chr11	51780943	51781414	chr11	51776132	51781632	Cdkn2aipnl	471
chr11	51911784	51912352	chr11	51907325	51912825	Ppp2ca	568
chr11	52044911	52045780	chr11	52040496	52045996	Skp1a	869
chr11	52097328	52097626	chr11	52095123	52100752	Tcf7	298
chr11	52173987	52174804	chr11	52169616	52175116	Vdac1	817
chr11	52209551	52210196	chr11	52204929	52210429	9530068E07Rik	645
chr11	53113078	53113367	chr11	53113061	53118981	Hspa4	289
chr11	53113823	53114644	chr11	53113061	53118981	Hspa4	821
chr11	53137962	53138299	chr11	53133190	53138690	Zcchc10	337
chr11	53244416	53245450	chr11	53241787	53247287	Gdf9	1034
chr11	53244416	53245450	chr11	53243537	53249333	Uqcrq	1034
chr11	53298356	53298717	chr11	53289579	53298697	Ankrd43	341
chr11	53380749	53381129	chr11	53375880	53381380	Kif3a	380
chr11	53448102	53448479	chr11	53447495	53453204	Il13	377
chr11	53583531	53584045	chr11	53578515	53584015	Irf1	484
chr11	53583531	53584045	chr11	53578974	53584474	Irf1	514
chr11	53705137	53705901	chr11	53704148	53710205	Slc22a5	764
chr11	53706508	53706884	chr11	53704148	53710205	Slc22a5	376
chr11	54251079	54251518	chr11	54246680	54252180	Fnip1	439
chr11	54252060	54252796	chr11	54246680	54252180	Fnip1	120
chr11	54335829	54336898	chr11	54331348	54336848	Rapgef6	1019
chr11	54601090	54601340	chr11	54600561	54606205	Cdc42se2	250
chr11	54679607	54680081	chr11	54674939	54680439	Hint1	474
chr11	54846765	54846999	chr11	54846360	54851973	Anxa6	234
chr11	54968211	54969092	chr11	54964573	54970208	Slc36a3	881
chr11	55003245	55003562	chr11	54997812	55003579	Slc36a2	317
chr11	55018206	55018534	chr11	55012841	55018341	Slc36a1	135
chr11	55274708	55275199	chr11	55274089	55279640	Atox1	491
chr11	55282679	55283457	chr11	55278253	55283753	G3bp1	778
chr11	57916209	57916704	chr11	57912654	57918154	Cnot8	495
chr11	57981814	57982206	chr11	57980155	57985655	Mrpl22	392
chr11	57981814	57982206	chr11	57981289	57987041	Gemin5	392
chr11	58115374	58116238	chr11	58115570	58121070	Zfp692-ps	668
chr11	58136112	58137198	chr11	58136271	58141848	Zfp672	927
chr11	58380559	58380982	chr11	58379400	58385845	Olfr224	423
chr11	58766930	58767273	chr11	58763186	58768686	Hist3h2a	343
chr11	58766930	58767273	chr11	58767049	58773014	Hist3h2bb-ps	224
chr11	58768002	58768913	chr11	58763186	58768686	Hist3h2a	684
chr11	58768002	58768913	chr11	58767049	58773014	Hist3h2bb-ps	911
chr11	58773716	58774066	chr11	58772282	58777782	Trim17	350
chr11	58790815	58792189	chr11	58786617	58792117	Trim11	1302
chr11	58976940	58977641	chr11	58976352	58982244	A230051G13Rik	701
chr11	59005169	59005764	chr11	59000704	59006243	Guk1	595
chr11	59005169	59005764	chr11	59004752	59010454	Guk1	595
chr11	59015587	59016088	chr11	59011018	59016518	Mrpl55	501
chr11	59021604	59022341	chr11	59016862	59022362	2310033P09Rik	737
chr11	59041403	59041940	chr11	59040877	59046664	Arf1	537
chr11	59041403	59041940	chr11	59041174	59046769	Arf1	537
chr11	59107444	59107758	chr11	59103578	59109253	Wnt3a	314
chr11	59120355	59120554	chr11	59115431	59120931	Wnt9a	199
chr11	59354882	59355204	chr11	59351187	59356687	Nlrp3	322
chr11	59475322	59476131	chr11	59470996	59476496	Mprip	809
chr11	59778586	59779086	chr11	59777521	59783444	Rasd1	500
chr11	60033693	60034246	chr11	60033454	60039106	Srebf1	553
chr11	60036297	60036663	chr11	60033454	60039106	Srebf1	366
chr11	60350350	60351360	chr11	60346184	60351684	Alkbh5	1010
chr11	60540735	60542889	chr11	60540128	60545723	Flii	2154
chr11	60540735	60542889	chr11	60536899	60542399	Smcr7	1664
chr11	60543513	60543906	chr11	60540128	60545723	Flii	393
chr11	60624344	60625187	chr11	60623905	60629767	Shmt1	843
chr11	60640227	60640678	chr11	60639132	60644632	Dhrs7b	451
chr11	60643940	60644280	chr11	60639132	60644632	Dhrs7b	340
chr11	60692166	60693274	chr11	60691714	60697540	Tmem11	1108
chr11	60695581	60696298	chr11	60691714	60697540	Tmem11	717
chr11	60748835	60749581	chr11	60744567	60750369	Gm16516	746
chr11	60988341	60989259	chr11	60987716	60993561	Usp22	918
chr11	61080333	61081015	chr11	61079855	61085629	Aldh3a2	682
chr11	61194798	61195513	chr11	61190914	61196577	Slc47a1	715
chr11	61307570	61307943	chr11	61307081	61312705	Mapk7	373
chr11	61461700	61462097	chr11	61461822	61467322	Grap	275
chr11	61575601	61576005	chr11	61574955	61580590	Prpsap2	404
chr11	62270209	62271049	chr11	62266961	62272461	Pigl	840
chr11	62270209	62271049	chr11	62270149	62275834	Ncor1	840
chr11	62271573	62272520	chr11	62266961	62272461	Pigl	888
chr11	62271573	62272520	chr11	62270149	62275834	Ncor1	947
chr11	62363500	62365403	chr11	62360005	62365505	Ubb	1903
chr11	62415999	62417182	chr11	62411378	62416878	2410006H16Rik	879
chr11	62415999	62417182	chr11	62411587	62417087	Snord49b	1088
chr11	62415999	62417182	chr11	62411961	62417461	Snord49a	1183
chr11	62415999	62417182	chr11	62413031	62418531	Snord65	1183
chr11	62629046	62629400	chr11	62628754	62634254	Trim16	354
chr11	62658101	62658362	chr11	62655624	62661124	Fbxw10	261
chr11	62873525	62873893	chr11	62870160	62875660	Tekt3	368
chr11	64792307	64792772	chr11	64787536	64793036	Elac2	465
chr11	65548114	65548435	chr11	65547734	65553334	Mir744	321
chr11	65620297	65621174	chr11	65615745	65621245	Zkscan6	877
chr11	66865787	66866327	chr11	66865536	66871120	2310004I24Rik	540
chr11	66865787	66866327	chr11	66861171	66866671	Sco1	540
chr11	67508298	67508561	chr11	67503827	67509327	Rcvrn	263
chr11	68314451	68314866	chr11	68311520	68317020	Pik3r6	415
chr11	68316046	68316615	chr11	68311520	68317020	Pik3r6	569
chr11	68666641	68667934	chr11	68665943	68671633	Ndel1	1293
chr11	68710711	68711023	chr11	68710067	68715567	Rpl26	312
chr11	68710711	68711023	chr11	68710090	68715590	Gm15772	312
chr11	68714814	68715270	chr11	68710067	68715567	Rpl26	456
chr11	68714814	68715270	chr11	68710090	68715590	Gm15772	456
chr11	68781008	68781633	chr11	68776632	68782132	Slc25a35	625
chr11	68829263	68830096	chr11	68824412	68829912	1500010J02Rik	649
chr11	68854328	68855026	chr11	68854144	68859644	Aurkb	698
chr11	68859067	68859669	chr11	68854144	68859644	Aurkb	577
chr11	68879249	68879859	chr11	68879310	68884810	Tmem107	549
chr11	68880088	68880645	chr11	68879310	68884810	Tmem107	557
chr11	68908120	68909343	chr11	68907457	68912957	Per1	1223
chr11	68908120	68909343	chr11	68908659	68914159	Per1	684
chr11	68910451	68910879	chr11	68907457	68912957	Per1	428
chr11	68910451	68910879	chr11	68908659	68914159	Per1	428
chr11	68912133	68912622	chr11	68907457	68912957	Per1	489
chr11	68912133	68912622	chr11	68908659	68914159	Per1	489
chr11	68913339	68914231	chr11	68908659	68914159	Per1	820
chr11	68931049	68931481	chr11	68928954	68934454	Hes7	432
chr11	68934916	68935486	chr11	68934878	68940378	Aloxe3	570
chr11	68936866	68938232	chr11	68934878	68940378	Aloxe3	1366
chr11	69133147	69133579	chr11	69132487	69137987	Trappc1	432
chr11	69137186	69137668	chr11	69132487	69137987	Trappc1	482
chr11	69137186	69137668	chr11	69134759	69140259	Kcnab3	482
chr11	69137186	69137668	chr11	69135691	69142375	Cntrob	482
chr11	69203948	69204522	chr11	69204292	69209792	Lsmd1	230
chr11	69208817	69209782	chr11	69208135	69213848	Cyb5d1	965
chr11	69208817	69209782	chr11	69204292	69209792	Lsmd1	965
chr11	69228814	69229292	chr11	69226534	69232177	Kdm6b	478
chr11	69231041	69232870	chr11	69226534	69232177	Kdm6b	1136
chr11	69441850	69442155	chr11	69441472	69446972	Fxr2	305
chr11	69479289	69480055	chr11	69475470	69481144	Mpdu1	766
chr11	69479289	69480055	chr11	69479021	69484564	Cd68	766
chr11	69482731	69483012	chr11	69479021	69484564	Cd68	281
chr11	69484284	69485204	chr11	69479021	69484564	Cd68	280
chr11	69485452	69486234	chr11	69485280	69490925	Eif4a1	782
chr11	69571432	69573119	chr11	69571132	69576725	Polr2a	1687
chr11	69651571	69652520	chr11	69646983	69653351	Nlgn2	949
chr11	69651571	69652520	chr11	69647026	69652526	1810027O10Rik	949
chr11	69694542	69695137	chr11	69690848	69696520	Tmem95	595
chr11	69694542	69695137	chr11	69691265	69699487	Kctd11	595
chr11	69708141	69708614	chr11	69708287	69714041	Acap1	327
chr11	69709005	69709265	chr11	69708287	69714041	Acap1	260
chr11	69714375	69715439	chr11	69710379	69715879	Neurl4	1064
chr11	69714375	69715439	chr11	69713304	69719488	2810408A11Rik	1064
chr11	69733192	69734023	chr11	69733342	69739132	Eif5a	681
chr11	69733192	69734023	chr11	69733802	69739449	Eif5a	221
chr11	69793610	69794386	chr11	69789669	69795169	Dullard	776
chr11	69793610	69794386	chr11	69793000	69798745	Rai12	776
chr11	69793610	69794386	chr11	69794208	69799737	Rai12	178
chr11	69804399	69805126	chr11	69799871	69805371	Gabarap	727
chr11	69804399	69805126	chr11	69804272	69809772	Phf23	727
chr11	69810605	69810826	chr11	69809127	69814627	Dvl2	221
chr11	69813944	69814299	chr11	69809127	69814627	Dvl2	355
chr11	70034253	70034936	chr11	70033480	70039496	Slc16a13	683
chr11	70051258	70051580	chr11	70050785	70056416	0610010K14Rik	322
chr11	70435810	70436213	chr11	70432131	70437696	Chrne	403
chr11	70452318	70452694	chr11	70447623	70453123	Gp1ba	376
chr11	70460661	70461157	chr11	70456090	70461590	Rnf167	496
chr11	70460661	70461157	chr11	70459769	70465495	Slc25a11	496
chr11	70832569	70833877	chr11	70828112	70833612	Mis12	1043
chr11	70832569	70833877	chr11	70832145	70837765	Derl2	1308
chr11	70845774	70846004	chr11	70845490	70852119	6330403K07Rik	230
chr11	72027950	72028197	chr11	72027962	72034094	Med31	235
chr11	72027950	72028197	chr11	72023639	72029139	4930563E22Rik	247
chr11	72028403	72028720	chr11	72027962	72034094	Med31	317
chr11	72028403	72028720	chr11	72023639	72029139	4930563E22Rik	317
chr11	72363676	72364094	chr11	72362999	72368748	Spns3	418
chr11	72774514	72774761	chr11	72769670	72775170	Atp2a3	247
chr11	72775109	72775595	chr11	72769670	72775170	Atp2a3	61
chr11	72812079	72812637	chr11	72807646	72813146	P2rx1	558
chr11	72861167	72861534	chr11	72856368	72861868	1200014J11Rik	367
chr11	72951729	72952004	chr11	72948485	72956796	Gsg2	275
chr11	73012164	73013683	chr11	73007983	73013483	Shpk	1319
chr11	73012164	73013683	chr11	73011919	73017521	Ctns	1519
chr11	73720459	73720802	chr11	73719553	73725992	Olfr395	343
chr11	74584062	74584772	chr11	74579364	74584864	Mett10d	710
chr11	74642965	74644552	chr11	74639425	74644925	Mnt	1587
chr11	74709786	74710210	chr11	74706581	74712081	Tsr1	424
chr11	74709786	74710210	chr11	74709826	74715582	Sgsm2	384
chr11	74710754	74711271	chr11	74706581	74712081	Tsr1	517
chr11	74710754	74711271	chr11	74709826	74715582	Sgsm2	517
chr11	74986961	74987404	chr11	74981889	74987389	Mir212	428
chr11	74986961	74987404	chr11	74982004	74988757	Hic1	443
chr11	74986961	74987404	chr11	74982183	74987683	Mir132	443
chr11	75271865	75272657	chr11	75270040	75275540	2210403K04Rik	792
chr11	75271865	75272657	chr11	75272217	75277717	Mir22	440
chr11	75271865	75272657	chr11	75263795	75273219	Wdr81	792
chr11	75273515	75274258	chr11	75270040	75275540	2210403K04Rik	743
chr11	75273515	75274258	chr11	75272217	75277717	Mir22	743
chr11	75274512	75275350	chr11	75270040	75275540	2210403K04Rik	838
chr11	75274512	75275350	chr11	75272217	75277717	Mir22	838
chr11	75300024	75300494	chr11	75295278	75300778	Prpf8	470
chr11	75326320	75326670	chr11	75322042	75327542	Scarf1	350
chr11	75345438	75345730	chr11	75340211	75345711	Slc43a2	273
chr11	75401245	75401818	chr11	75396609	75402109	Pitpna	573
chr11	75444200	75444957	chr11	75439521	75445021	Inpp5k	757
chr11	75465759	75466386	chr11	75460651	75466151	Myo1c	392
chr11	75465759	75466386	chr11	75464516	75470016	Myo1c	627
chr11	75492203	75492842	chr11	75487811	75493311	Crk	639
chr11	76030924	76031408	chr11	76026114	76031614	Dbil5	484
chr11	76030924	76031408	chr11	76030479	76036074	Gemin4	484
chr11	76220185	76220890	chr11	76215668	76221168	Timm22	705
chr11	76386395	76386739	chr11	76384032	76389876	Abr	344
chr11	76490517	76490921	chr11	76488374	76493874	Tusc5	404
chr11	76659099	76660672	chr11	76659225	76665510	Cpd	1447
chr11	76807138	76807511	chr11	76807098	76812598	Slc6a4	373
chr11	76810322	76810680	chr11	76807098	76812598	Slc6a4	358
chr11	76810883	76811205	chr11	76807098	76812598	Slc6a4	322
chr11	76891852	76892307	chr11	76891065	76896674	Mir423	455
chr11	76891852	76892307	chr11	76891380	76896937	Ccdc55	455
chr11	77028264	77028723	chr11	77024926	77030426	Ssh2	459
chr11	77029514	77029835	chr11	77024926	77030426	Ssh2	321
chr11	77273929	77274217	chr11	77272414	77277914	Coro6	288
chr11	77274834	77275180	chr11	77272414	77277914	Coro6	346
chr11	77499169	77500036	chr11	77494640	77500140	Nufip2	867
chr11	77585718	77586047	chr11	77585766	77591266	Myo18a	281
chr11	77741431	77741699	chr11	77739444	77744944	Sez6	268
chr11	77795111	77796517	chr11	77791317	77796817	Phf12	1406
chr11	77989507	77990052	chr11	77989561	77995168	Nek8	491
chr11	77989507	77990052	chr11	77987267	77992767	Tlcd1	545
chr11	77990321	77990649	chr11	77989561	77995168	Nek8	328
chr11	77990321	77990649	chr11	77987267	77992767	Tlcd1	328
chr11	77996471	77997258	chr11	77994688	78000258	Snord4a	787
chr11	77996471	77997258	chr11	77996520	78002086	Rpl23a	738
chr11	77996471	77997258	chr11	77996928	78002428	Rab34	330
chr11	77996471	77997258	chr11	77997249	78002749	Rab34	9
chr11	78058927	78059727	chr11	78054247	78059747	Sdf2	800
chr11	78058927	78059727	chr11	78058549	78064205	Supt6h	800
chr11	78070310	78070696	chr11	78070255	78075755	2610507B11Rik	386
chr11	78074916	78075126	chr11	78070255	78075755	2610507B11Rik	210
chr11	78141817	78142170	chr11	78136923	78142423	Pigs	353
chr11	78235191	78235567	chr11	78235067	78240687	Slc13a2	376
chr11	78349580	78350081	chr11	78349074	78354762	Tnfaip1	501
chr11	78349580	78350081	chr11	78349087	78354762	Tnfaip1	501
chr11	78349580	78350081	chr11	78344937	78350437	Ift20	501
chr11	78363497	78364303	chr11	78363529	78369237	Tmem97	774
chr11	78511409	78511781	chr11	78508810	78515927	Nlk	372
chr11	78798178	78798576	chr11	78797779	78803426	Lgals9	398
chr11	79067964	79068413	chr11	79067354	79073197	Wsb1	449
chr11	79151603	79152090	chr11	79148393	79153893	Nf1	487
chr11	79343891	79344199	chr11	79343370	79349091	Evi2b	308
chr11	79343891	79344199	chr11	79343370	79349111	Evi2a	308
chr11	79436552	79437009	chr11	79435901	79441665	Gm11202	457
chr11	79805872	79807114	chr11	79801607	79807107	Suz12	1235
chr11	80022274	80022729	chr11	80017556	80023056	Rhot1	455
chr11	80196217	80196988	chr11	80190843	80196517	5730455P16Rik	300
chr11	80196217	80196988	chr11	80191780	80197280	Zfp207	771
chr11	80238280	80238567	chr11	80237116	80242616	Psmd11	287
chr11	80241824	80242284	chr11	80237116	80242616	Psmd11	460
chr11	80671150	80671453	chr11	80666890	80672390	Spaca3	303
chr11	81996689	81997105	chr11	81992670	81998314	Ccl1	416
chr11	82683681	82684763	chr11	82683656	82689246	Rffl	1082
chr11	82683681	82684763	chr11	82684009	82689712	Rffl	754
chr11	82765481	82766481	chr11	82760603	82766103	Slfn5	622
chr11	82878699	82879010	chr11	82873613	82879113	Slfn2	311
chr11	83037046	83038068	chr11	83032077	83037577	AI662270	531
chr11	83104845	83105305	chr11	83100200	83105700	AA465934	460
chr11	83104845	83105305	chr11	83101931	83107431	AI450353	460
chr11	83104845	83105305	chr11	83102805	83108305	Snord7	460
chr11	83104845	83105305	chr11	83099635	83105228	Slfn14-ps	383
chr11	83115814	83116420	chr11	83111198	83116698	Ap2b1	606
chr11	83115814	83116420	chr11	83111841	83117479	Pex12	606
chr11	83390450	83391027	chr11	83390562	83396062	E230016K23Rik	465
chr11	83392694	83393112	chr11	83390562	83396062	E230016K23Rik	418
chr11	83392694	83393112	chr11	83391390	83397138	Ccl9	418
chr11	84632808	84633259	chr11	84631838	84638017	Mrm1	451
chr11	84642452	84643254	chr11	84641752	84647505	Dhrs11	802
chr11	84693048	84693834	chr11	84692720	84698697	Pigw	786
chr11	84693048	84693834	chr11	84693229	84698787	Pigw	605
chr11	84693048	84693834	chr11	84688721	84694221	Myo19	786
chr11	84729561	84730069	chr11	84729257	84734858	Znhit3	508
chr11	84732836	84733139	chr11	84729257	84734858	Znhit3	303
chr11	86395720	86397180	chr11	86397068	86402660	Mir21	112
chr11	86570969	86572412	chr11	86570249	86575994	Cltc	1443
chr11	86940305	86940832	chr11	86935578	86941078	Trim37	527
chr11	87217740	87218357	chr11	87213566	87219066	Tex14	617
chr11	87217740	87218357	chr11	87217305	87222997	Rad51c	617
chr11	87405093	87405957	chr11	87400718	87406218	Mtmr4	864
chr11	87550270	87550588	chr11	87546066	87551566	Supt4h1	318
chr11	87564862	87565565	chr11	87565365	87570865	Mir142	200
chr11	87568140	87568652	chr11	87565365	87570865	Mir142	512
chr11	87568941	87569240	chr11	87565365	87570865	Mir142	299
chr11	87568941	87569240	chr11	87569042	87574542	Bzrap1	198
chr11	87569849	87570372	chr11	87565365	87570865	Mir142	523
chr11	87569849	87570372	chr11	87569042	87574542	Bzrap1	523
chr11	87570696	87572631	chr11	87565365	87570865	Mir142	169
chr11	87570696	87572631	chr11	87569042	87574542	Bzrap1	1935
chr11	87666333	87666887	chr11	87661726	87667226	Mks1	554
chr11	87860591	87861117	chr11	87856172	87861672	Srsf1	526
chr11	87977771	87978239	chr11	87978066	87983566	Cuedc1	173
chr11	88017073	88018069	chr11	88012919	88018419	Mrps23	996
chr11	88816136	88816958	chr11	88816107	88821756	Scpep1	822
chr11	88921850	88922622	chr11	88920744	88927062	Dgke	772
chr11	90110328	90111091	chr11	90105789	90111289	Mmd	763
chr11	90499209	90499645	chr11	90494497	90499997	Cox11	436
chr11	90499209	90499645	chr11	90498846	90504422	Stxbp4	436
chr11	93746192	93747504	chr11	93742532	93748032	Mbtd1	1312
chr11	93746192	93747504	chr11	93746147	93752080	Utp18	1312
chr11	93829174	93829952	chr11	93829034	93834835	Nme1	778
chr11	93856204	93857249	chr11	93852404	93857904	Spag9	1045
chr11	94189607	94189940	chr11	94184314	94189814	Ankrd40	207
chr11	94409439	94410885	chr11	94409796	94415521	Rsad1	1089
chr11	94490887	94491692	chr11	94486137	94491637	Lrrc59	750
chr11	94850732	94851374	chr11	94847525	94853025	Ppp1r9b	642
chr11	94852086	94852673	chr11	94847525	94853025	Ppp1r9b	587
chr11	95120328	95121599	chr11	95117842	95123342	Tac4	1271
chr11	95170356	95171222	chr11	95170848	95176560	Myst2	374
chr11	95171546	95171989	chr11	95170848	95176560	Myst2	443
chr11	95275568	95276438	chr11	95270396	95275896	Spop	328
chr11	95527946	95528498	chr11	95523270	95528770	Phb	552
chr11	95609770	95610074	chr11	95605380	95610880	Zfp652	304
chr11	95685669	95686131	chr11	95680813	95686313	Phospho1	462
chr11	95776920	95777229	chr11	95775633	95781185	B4galnt2	309
chr11	95939335	95939602	chr11	95936370	95941945	Atp5g1	267
chr11	95939335	95939602	chr11	95936440	95942008	Atp5g1	267
chr11	95991011	95991240	chr11	95990099	95995599	Ttll6	229
chr11	96175953	96176270	chr11	96174580	96180080	Hoxb4	317
chr11	96175953	96176270	chr11	96173478	96178978	Mir10a	317
chr11	96650388	96650675	chr11	96645449	96650949	Cbx1	287
chr11	96690763	96691902	chr11	96690224	96695816	Nfe2l1	1139
chr11	96690763	96691902	chr11	96690632	96696282	Nfe2l1	1139
chr11	96786104	96787623	chr11	96785637	96791137	Prr15l	1519
chr11	96805232	96806111	chr11	96800459	96805959	D030028A08Rik	727
chr11	96805232	96806111	chr11	96804544	96810333	Pnpo	879
chr11	96809127	96810140	chr11	96804544	96810333	Pnpo	1013
chr11	96838229	96838620	chr11	96838434	96844002	Sp2	186
chr11	96838973	96839616	chr11	96838434	96844002	Sp2	643
chr11	96840096	96840932	chr11	96838434	96844002	Sp2	836
chr11	96843779	96844107	chr11	96838434	96844002	Sp2	223
chr11	96887453	96887826	chr11	96886265	96891765	Scrn2	373
chr11	96900958	96901229	chr11	96897899	96903399	Mrpl10	271
chr11	96902487	96902948	chr11	96897899	96903399	Mrpl10	461
chr11	96902487	96902948	chr11	96901896	96907683	Lrrc46	461
chr11	97049222	97049532	chr11	97048359	97054206	Kpnb1	310
chr11	97049738	97050423	chr11	97048359	97054206	Kpnb1	685
chr11	97052277	97052675	chr11	97048359	97054206	Kpnb1	398
chr11	97176801	97177415	chr11	97172029	97177529	Mrpl45	614
chr11	97521440	97521723	chr11	97519725	97525225	Mllt6	283
chr11	97545384	97545915	chr11	97542265	97547765	Cisd3	531
chr11	97887803	97888399	chr11	97883023	97888523	Rpl19	596
chr11	97887803	97888399	chr11	97883155	97888941	Cacnb1	596
chr11	97887803	97888399	chr11	97883237	97888737	Rpl19	596
chr11	98054530	98054838	chr11	98053620	98059220	Med1	308
chr11	98054530	98054838	chr11	98053872	98059607	Med1	308
chr11	98063460	98064213	chr11	98059618	98065118	Cdk12	753
chr11	98216912	98217562	chr11	98214697	98220197	Stard3	650
chr11	98219859	98220309	chr11	98214697	98220197	Stard3	338
chr11	98261520	98261932	chr11	98261028	98266804	Pgap3	412
chr11	98456799	98457077	chr11	98454604	98460104	Gm12	278
chr11	98458664	98458984	chr11	98454604	98460104	Gm12	320
chr11	98636825	98637554	chr11	98635531	98641556	Nr1d1	729
chr11	98656201	98656592	chr11	98652082	98657582	Msl1	391
chr11	98768828	98769293	chr11	98764202	98769702	Cdc6	465
chr11	98768828	98769293	chr11	98764464	98769964	Cdc6	465
chr11	98799210	98799597	chr11	98796024	98801524	Rara	387
chr11	98799210	98799597	chr11	98794009	98799509	Rara	299
chr11	98799210	98799597	chr11	98794031	98799531	Rara	321
chr11	98901136	98901616	chr11	98897573	98903073	Igfbp4	480
chr11	100180839	100181243	chr11	100176309	100181809	Eif1	404
chr11	100216691	100217004	chr11	100216503	100222455	Hap1	313
chr11	100260616	100260956	chr11	100258449	100264053	Jup	340
chr11	100480252	100481095	chr11	100479268	100484768	Nkiras2	843
chr11	100480252	100481095	chr11	100480341	100486482	Dnajc7	754
chr11	100599504	100599836	chr11	100598891	100604444	Rab5c	332
chr11	100635584	100635945	chr11	100631692	100637271	Ghdc	361
chr11	100685104	100685723	chr11	100682865	100688884	Stat5b	619
chr11	100714359	100714819	chr11	100711212	100716899	Stat5b	460
chr11	100720855	100721112	chr11	100715664	100721164	Stat5a	257
chr11	100720855	100721112	chr11	100716797	100722297	Stat5a	257
chr11	100721659	100722011	chr11	100716797	100722297	Stat5a	352
chr11	100800541	100801539	chr11	100800069	100805825	Stat3	998
chr11	100869251	100870135	chr11	100865768	100871268	Atp6v0a1	884
chr11	100870419	100872114	chr11	100865768	100871268	Atp6v0a1	849
chr11	100931083	100931633	chr11	100926407	100931907	Naglu	550
chr11	100943499	100944085	chr11	100943603	100949103	Mlx	482
chr11	100943499	100944085	chr11	100938938	100944438	Coasy	586
chr11	100956586	100957033	chr11	100956156	100961715	Psmc3ip	447
chr11	101032676	101033103	chr11	101031538	101037616	Plekhh3	427
chr11	101032676	101033103	chr11	101032430	101037930	Cntnap1	427
chr11	101033351	101034098	chr11	101031538	101037616	Plekhh3	747
chr11	101033351	101034098	chr11	101032430	101037930	Cntnap1	747
chr11	101035132	101035436	chr11	101031538	101037616	Plekhh3	304
chr11	101035132	101035436	chr11	101032430	101037930	Cntnap1	304
chr11	101087696	101087996	chr11	101087209	101092764	Ezh1	300
chr11	101139270	101140175	chr11	101139527	101145262	Ccdc56	648
chr11	101139270	101140175	chr11	101135516	101141016	Cntd1	905
chr11	101187665	101187938	chr11	101186919	101192419	Aoc3	273
chr11	101326233	101326847	chr11	101324651	101330151	Rnd2	614
chr11	101326233	101326847	chr11	101326521	101332513	Vat1	326
chr11	101413145	101415364	chr11	101409171	101414671	Nbr1	1526
chr11	101413145	101415364	chr11	101412582	101418269	Brca1	2219
chr11	101488096	101489390	chr11	101484262	101489762	Rdm1	1294
chr11	101526764	101527240	chr11	101521854	101527354	Arl4d	476
chr11	101846026	101846333	chr11	101843369	101848869	1700006E09Rik	307
chr11	101846026	101846333	chr11	101845425	101851084	Dusp3	307
chr11	101902907	101903188	chr11	101897824	101903324	Cd300lg	281
chr11	102106470	102106768	chr11	102105195	102110695	BC030867	298
chr11	102145770	102146373	chr11	102141274	102146774	Tmub2	603
chr11	102146661	102146977	chr11	102141274	102146774	Tmub2	113
chr11	102162504	102162914	chr11	102157216	102162943	Atxn7l3	410
chr11	102229708	102230044	chr11	102225870	102231595	Slc4a1	336
chr11	102268818	102269085	chr11	102268203	102273831	Slc25a39	267
chr11	102269759	102270390	chr11	102268203	102273831	Slc25a39	631
chr11	102291530	102292033	chr11	102286635	102292135	Grn	503
chr11	102331006	102331877	chr11	102330338	102336197	Itga2b	871
chr11	102419431	102419722	chr11	102416893	102422472	Gpatch8	291
chr11	102465378	102465886	chr11	102460744	102466244	Fzd2	508
chr11	102620337	102620621	chr11	102617752	102623252	Adam11	284
chr11	102742210	102742991	chr11	102737557	102743057	Ccdc103	781
chr11	102742210	102742991	chr11	102741482	102746982	4933439F11Rik	781
chr11	102742210	102742991	chr11	102741708	102747289	Eftud2	781
chr11	102786405	102787015	chr11	102785796	102791438	Kif18b	610
chr11	102977186	102978034	chr11	102972638	102978138	Hexim1	848
chr11	103081524	103081950	chr11	103079155	103084746	4933400C05Rik	426
chr11	103128693	103129537	chr11	103128151	103133715	Map3k14	844
chr11	103207101	103207333	chr11	103205323	103211016	Arhgap27	232
chr11	103272999	103274682	chr11	103273406	103278978	Plekhm1	1276
chr11	103558846	103559655	chr11	103558443	103564024	Gosr2	809
chr11	103562887	103563445	chr11	103558443	103564024	Gosr2	558
chr11	103827504	103828566	chr11	103823184	103828684	Arf2	1062
chr11	104303630	104304607	chr11	104302538	104308605	1700081L11Rik	977
chr11	104987107	104987653	chr11	104982738	104988238	Mettl2	546
chr11	105042533	105042819	chr11	105037843	105043343	Tlk2	286
chr11	105042533	105042819	chr11	105039834	105047747	1700052K11Rik	286
chr11	105807948	105808451	chr11	105804924	105810461	Cyb561	503
chr11	105927186	105928324	chr11	105922420	105927920	Taco1	734
chr11	106020724	106020962	chr11	106020864	106026456	Limd2	98
chr11	106021972	106022311	chr11	106020864	106026456	Limd2	339
chr11	106054301	106055450	chr11	106054279	106059862	Strada	1149
chr11	106077299	106078328	chr11	106073239	106078739	Ddx42	1029
chr11	106077299	106078328	chr11	106076962	106082681	Ccdc47	1029
chr11	106078698	106079246	chr11	106073239	106078739	Ddx42	41
chr11	106078698	106079246	chr11	106076962	106082681	Ccdc47	548
chr11	106134017	106134590	chr11	106132985	106138485	Tcam1	573
chr11	106134017	106134590	chr11	106133306	106139286	Smarcd2	573
chr11	106244873	106245692	chr11	106243243	106248955	Icam2	819
chr11	106349023	106349561	chr11	106348430	106354110	Ern1	538
chr11	106474261	106474673	chr11	106473671	106479244	Tex2	412
chr11	106576501	106576834	chr11	106575832	106581595	Pecam1	333
chr11	106612289	106612669	chr11	106607581	106613081	Gm885	380
chr11	106640213	106641743	chr11	106639772	106645851	Polg2	1530
chr11	106640213	106641743	chr11	106639897	106645829	Polg2	1530
chr11	106649464	106651280	chr11	106645565	106651065	Ccdc45	1601
chr11	106649464	106651280	chr11	106649086	106654808	Ddx5	1816
chr11	106993417	106993644	chr11	106992087	106998236	Bptf	227
chr11	107334508	107335013	chr11	107330704	107337034	Pitpnc1	505
chr11	107581355	107581977	chr11	107576973	107582790	Cacng1	622
chr11	108204788	108205084	chr11	108204308	108210202	Prkca	296
chr11	109286787	109287606	chr11	109282259	109287759	Amz2	819
chr11	109335049	109335389	chr11	109333751	109339543	Slc16a6	340
chr11	109335049	109335389	chr11	109334061	109339910	Slc16a6	340
chr11	109335049	109335389	chr11	109329687	109335187	Arsg	138
chr11	109472512	109472942	chr11	109472046	109477703	Wipi1	430
chr11	109476650	109477120	chr11	109472046	109477703	Wipi1	470
chr11	109511669	109512410	chr11	109507262	109512762	Prkar1a	741
chr11	113544280	113546274	chr11	113544675	113550465	D11Wsu99e	1599
chr11	113544280	113546274	chr11	113540725	113546225	D11Wsu47e	1945
chr11	114746470	114746810	chr11	114746354	114751854	Cd300a	340
chr11	114750414	114750691	chr11	114746354	114751854	Cd300a	277
chr11	114995117	114995514	chr11	114994652	115000306	Cd300lf	397
chr11	114996444	114996678	chr11	114994652	115000306	Cd300lf	234
chr11	115048544	115048869	chr11	115043800	115049300	Tmem104	325
chr11	115048544	115048869	chr11	115047932	115053630	Nat9	325
chr11	115050192	115050707	chr11	115047932	115053630	Nat9	515
chr11	115141117	115141418	chr11	115137622	115143283	Fdxr	301
chr11	115300757	115301022	chr11	115296858	115302358	4933422H20Rik	265
chr11	115336752	115337413	chr11	115331990	115337490	Armc7	661
chr11	115375371	115376085	chr11	115375033	115380684	Hn1	714
chr11	115396715	115396993	chr11	115396911	115402544	Sumo2	82
chr11	115465004	115465691	chr11	115460464	115465964	Mrps7	687
chr11	115465004	115465691	chr11	115464641	115470220	Gga3	687
chr11	115491133	115491754	chr11	115488878	115494453	Slc25a19	621
chr11	115569709	115570086	chr11	115569207	115574911	Grb2	377
chr11	115573665	115574573	chr11	115569207	115574911	Grb2	908
chr11	115676109	115676463	chr11	115671052	115676552	Tsen54	354
chr11	115676109	115676463	chr11	115674327	115679906	Caskin2	354
chr11	115759757	115760417	chr11	115756452	115761952	2210020M01Rik	660
chr11	115772406	115773761	chr11	115768330	115773830	1110017F19Rik	1355
chr11	115794587	115795107	chr11	115789972	115795472	Sap30bp	520
chr11	115794587	115795107	chr11	115793602	115799320	Recql5	520
chr11	115873439	115873766	chr11	115873327	115879033	Galk1	327
chr11	115885135	115886116	chr11	115885192	115890818	H3f3b	924
chr11	115891236	115892368	chr11	115886635	115892135	Unk	899
chr11	115938752	115939983	chr11	115938758	115944275	Unc13d	1225
chr11	115948163	115949224	chr11	115947680	115953278	Wbp2	1061
chr11	115991761	115992393	chr11	115991399	115997442	Trim65	632
chr11	116028682	116029080	chr11	116028365	116034492	Fbf1	398
chr11	116029442	116029770	chr11	116028365	116034492	Fbf1	328
chr11	116055993	116056270	chr11	116055168	116060668	2310004N24Rik	277
chr11	116059892	116060590	chr11	116055168	116060668	2310004N24Rik	698
chr11	116059892	116060590	chr11	116059409	116065359	Acox1	698
chr11	116135240	116136314	chr11	116134739	116140531	Srp68	1074
chr11	116198832	116199232	chr11	116196031	116201668	Foxj1	400
chr11	116274229	116274951	chr11	116273510	116279346	Rnf157	722
chr11	116294767	116295712	chr11	116290407	116295907	Fam100b	945
chr11	116294767	116295712	chr11	116290526	116296026	Gm7367	945
chr11	116316687	116316928	chr11	116314878	116320661	Qrich2	241
chr11	116395560	116395834	chr11	116391053	116396553	Sphk1	274
chr11	116441403	116441829	chr11	116441825	116447761	Ube2o	4
chr11	116529630	116529955	chr11	116527973	116533473	1810032O08Rik	325
chr11	116529630	116529955	chr11	116528818	116534318	Snord1c	325
chr11	116532600	116533150	chr11	116527973	116533473	1810032O08Rik	550
chr11	116532600	116533150	chr11	116528818	116534318	Snord1c	550
chr11	116532600	116533150	chr11	116530460	116535960	Snord1b	550
chr11	116532600	116533150	chr11	116530910	116536410	Snord1a	550
chr11	116704494	116705050	chr11	116703878	116709763	Jmjd6	556
chr11	116704494	116705050	chr11	116699828	116705328	1110005A03Rik	556
chr11	116714229	116715495	chr11	116710328	116715828	Mfsd11	1266
chr11	116714229	116715495	chr11	116713381	116719408	Srsf2	1266
chr11	117058048	117058341	chr11	117055974	117061474	2011-09-09	293
chr11	117189026	117189343	chr11	117188028	117193528	2011-09-09	317
chr11	117189026	117189343	chr11	117188626	117194126	2011-09-09	317
chr11	117515678	117516138	chr11	117510602	117516102	Tnrc6c	424
chr11	117640829	117641181	chr11	117638610	117644110	Tmc8	352
chr11	117640829	117641181	chr11	117638971	117644471	Tmc8	352
chr11	117710222	117710866	chr11	117705550	117711050	Birc5	644
chr11	117834512	117834857	chr11	117829688	117835680	Socs3	345
chr11	117990519	117990774	chr11	117989697	117995533	Dnahc17	255
chr11	118109706	118110544	chr11	118109252	118114906	Cyth1	838
chr11	118151450	118152068	chr11	118150770	118156558	Usp36	618
chr11	118279860	118280590	chr11	118279743	118285366	Cant1	730
chr11	118279860	118280590	chr11	118279785	118285366	Cant1	730
chr11	118338026	118338382	chr11	118333273	118338773	Engase	356
chr11	118884089	118884413	chr11	118879342	118884842	Cbx2	324
chr11	119090280	119090562	chr11	119084885	119090385	Ccdc40	105
chr11	119090280	119090562	chr11	119089209	119094813	Tbc1d16	282
chr11	119129123	119129716	chr11	119124280	119129780	Gaa	593
chr11	119129123	119129716	chr11	119124321	119129821	Gaa	593
chr11	119213483	119213853	chr11	119211870	119217370	Slc26a11	370
chr11	119215971	119216567	chr11	119211870	119217370	Slc26a11	596
chr11	119215971	119216567	chr11	119216210	119221824	Sgsh	357
chr11	119464072	119464457	chr11	119459308	119464808	Rptor	385
chr11	119774824	119775234	chr11	119770123	119775623	Chmp6	410
chr11	119804294	119804631	chr11	119799405	119804905	Baiap2	337
chr11	120050195	120050536	chr11	120050253	120056170	2810410L24Rik	283
chr11	120092756	120093152	chr11	120089260	120094760	Bahcc1	396
chr11	120328217	120328508	chr11	120328176	120333914	Arl16	291
chr11	120328217	120328508	chr11	120323948	120329448	Hgs	291
chr11	120415714	120416795	chr11	120410470	120416041	Fam195b	327
chr11	120415714	120416795	chr11	120411677	120417446	Dysfip1	1081
chr11	120434312	120435213	chr11	120433470	120439250	P4hb	901
chr11	120438480	120439060	chr11	120433470	120439250	P4hb	580
chr11	120459734	120460025	chr11	120458918	120464679	Thoc4	291
chr11	120459734	120460025	chr11	120454734	120460234	Anapc11	291
chr11	120459734	120460025	chr11	120454845	120460345	Anapc11	291
chr11	120462025	120462413	chr11	120458918	120464679	Thoc4	388
chr11	120489172	120489679	chr11	120485690	120491316	Sirt7	507
chr11	120534124	120535073	chr11	120529286	120534786	Aspscr1	662
chr11	120534124	120535073	chr11	120532974	120538474	Aspscr1	949
chr11	120574911	120575339	chr11	120570266	120575766	Lrrc45	428
chr11	120574911	120575339	chr11	120574506	120580081	Stra13	428
chr11	120657623	120658056	chr11	120656956	120662709	Dus1l	433
chr11	120857054	120857326	chr11	120851748	120857647	Csnk1d	272
chr11	120900236	120900538	chr11	120900106	120905732	Cd7	302
chr11	120903866	120904037	chr11	120900106	120905732	Cd7	171
chr11	121214843	121215302	chr11	121215040	121220761	Wdr45l	262
chr11	121215570	121216140	chr11	121215040	121220761	Wdr45l	570
chr11	121252040	121252397	chr11	121248811	121254565	Rab40b	357
chr11	121296139	121296467	chr11	121291266	121296766	Fn3k	328
chr11	121534665	121535081	chr11	121533798	121539465	B3gntl1	416
chr11	121563497	121563842	chr11	121558740	121564240	Metrnl	345
chr12	3235120	3236444	chr12	3230790	3236290	1700012B15Rik	1170
chr12	3426136	3427014	chr12	3426000	3431747	1110002L01Rik	878
chr12	3426136	3427014	chr12	3421883	3427383	Asxl2	878
chr12	3571888	3572127	chr12	3567390	3572890	Dtnb	239
chr12	3571888	3572127	chr12	3568040	3573540	Dtnb	239
chr12	4082486	4083097	chr12	4077573	4083073	Dnajc27	587
chr12	4233640	4234540	chr12	4233251	4239294	Cenpo	900
chr12	8506241	8507449	chr12	8504064	8511791	Rhob	1208
chr12	8928292	8928836	chr12	8923112	8928612	Laptm4a	320
chr12	8976724	8977081	chr12	8975806	8981306	Wdr35	357
chr12	9036667	9037397	chr12	9031802	9037302	Ttc32	635
chr12	10396088	10396514	chr12	10392585	10398085	Rdh14	426
chr12	10397478	10398115	chr12	10392585	10398085	Rdh14	607
chr12	12949156	12949567	chr12	12947941	12953642	Mycn	411
chr12	12953199	12953489	chr12	12947941	12953642	Mycn	290
chr12	17007564	17007834	chr12	17006118	17011924	Pqlc3	270
chr12	17547012	17547604	chr12	17546678	17552178	Odc1	592
chr12	21117350	21117613	chr12	21112616	21118116	Asap2	263
chr12	21292025	21292390	chr12	21287157	21292657	Cpsf3	365
chr12	21292025	21292390	chr12	21291466	21297098	Itgb1bp1	365
chr12	21322073	21322443	chr12	21317252	21322752	Iah1	370
chr12	21379316	21380389	chr12	21378696	21384452	Adam17	1073
chr12	21423185	21423946	chr12	21422158	21428297	Ywhaq	761
chr12	25335633	25336213	chr12	25331235	25336735	Klf11	580
chr12	25336579	25337176	chr12	25331235	25336735	Klf11	156
chr12	25659628	25659942	chr12	25654796	25660296	Kidins220	314
chr12	25781500	25781796	chr12	25780027	25785957	Id2	296
chr12	25784644	25785288	chr12	25780027	25785957	Id2	644
chr12	27103059	27103565	chr12	27099465	27105121	Rnf144a	506
chr12	27145028	27145348	chr12	27140435	27146317	Rsad2	320
chr12	27153953	27154379	chr12	27149079	27154579	Cmpk2	426
chr12	29320541	29321009	chr12	29320220	29325818	Rps7	468
chr12	29334050	29335042	chr12	29329466	29334966	Rnaseh1	916
chr12	29359805	29360909	chr12	29355071	29360571	Adi1	766
chr12	31595712	31596678	chr12	31591533	31597033	Sh3yl1	966
chr12	31595712	31596678	chr12	31595854	31601477	Acp1	824
chr12	32183720	32184102	chr12	32183887	32189405	Cbll1	215
chr12	32634934	32636061	chr12	32634560	32640400	Hbp1	1127
chr12	33063114	33064101	chr12	33058653	33064153	2010109K11Rik	987
chr12	33638339	33639003	chr12	33633809	33639309	Sypl	664
chr12	33638339	33639003	chr12	33634050	33639550	Sypl	664
chr12	33639228	33639833	chr12	33633809	33639309	Sypl	81
chr12	33639228	33639833	chr12	33634050	33639550	Sypl	322
chr12	34114240	34114592	chr12	34109488	34114988	Twistnb	352
chr12	35731388	35731860	chr12	35726860	35732360	Snx13	472
chr12	36769038	36769283	chr12	36768337	36774065	Tspan13	245
chr12	36772519	36772869	chr12	36768337	36774065	Tspan13	350
chr12	36882888	36884763	chr12	36882754	36888412	Bzw2	1875
chr12	36882888	36884763	chr12	36878710	36884210	Ankmy2	1322
chr12	40764596	40764991	chr12	40763924	40769574	Arl4a	395
chr12	40764596	40764991	chr12	40763349	40768963	Arl4a	395
chr12	40949649	40950194	chr12	40948798	40954398	Mir1938	545
chr12	40949649	40950194	chr12	40948955	40954776	Ifrd1	545
chr12	41172322	41172767	chr12	41167639	41173139	Dock4	445
chr12	41172322	41172767	chr12	41171752	41177377	Zfp277	445
chr12	45369417	45370813	chr12	45365140	45370640	Pnpla8	1223
chr12	52449160	52449690	chr12	52444216	52449716	G2e3	530
chr12	52929623	52930477	chr12	52929689	52935523	Hectd1	788
chr12	55797370	55798720	chr12	55796197	55801852	Eapp	1350
chr12	56403427	56404396	chr12	56398623	56404123	1110008L16Rik	696
chr12	56403427	56404396	chr12	56403401	56408987	Ppp2r3c	969
chr12	56499360	56500016	chr12	56494811	56500311	Psma6	656
chr12	56936901	56937519	chr12	56932352	56937852	Brms1l	618
chr12	58331029	58331433	chr12	58326398	58331898	Gm5081	404
chr12	58331029	58331433	chr12	58326411	58331911	Mipol1	404
chr12	60161683	60162643	chr12	60161642	60167448	Trappc6b	960
chr12	60167095	60168094	chr12	60162905	60168405	Pnn	999
chr12	60167095	60168094	chr12	60161642	60167448	Trappc6b	353
chr12	60232087	60232544	chr12	60227439	60232939	Ctage5	457
chr12	60320293	60320839	chr12	60319346	60325470	Fbxo33	546
chr12	66066323	66066896	chr12	66061728	66067228	Fam179b	573
chr12	66066323	66066896	chr12	66065895	66071523	Klhl28	573
chr12	66137002	66137545	chr12	66132320	66137820	Prpf39	543
chr12	66176407	66176720	chr12	66171592	66177092	Fancm	313
chr12	66176407	66176720	chr12	66174301	66179925	Fkbp3	313
chr12	66273511	66274048	chr12	66272935	66278567	C79407	537
chr12	70259923	70260371	chr12	70259483	70265173	Rps29	448
chr12	70284391	70285345	chr12	70280144	70285644	Mgat2	954
chr12	70284391	70285345	chr12	70284469	70290054	Rpl36al	876
chr12	70297976	70298467	chr12	70293197	70298697	9330151L19Rik	491
chr12	70297976	70298467	chr12	70296978	70304416	1110034A24Rik	491
chr12	70396392	70396927	chr12	70392667	70398167	Klhdc2	535
chr12	70472486	70473192	chr12	70468136	70473636	Arf6	706
chr12	70683854	70684361	chr12	70683207	70689015	Gm71	507
chr12	70781505	70782020	chr12	70782001	70787839	Sos2	19
chr12	70825661	70826458	chr12	70820948	70826448	Atp5s	787
chr12	70825661	70826458	chr12	70825140	70830861	L2hgdh	797
chr12	70993108	70993674	chr12	70993139	70999150	Map4k5	535
chr12	70993108	70993674	chr12	70989091	70994591	Atl1	566
chr12	71087907	71088598	chr12	71087160	71092989	Sav1	691
chr12	71328467	71328959	chr12	71327827	71333670	Pygl	492
chr12	71333022	71333779	chr12	71327827	71333670	Pygl	648
chr12	72034924	72035629	chr12	72033843	72039343	Actr10	705
chr12	72075430	72075770	chr12	72070609	72076109	Psma3	340
chr12	72115908	72116255	chr12	72111953	72117453	Arid4a	347
chr12	73861365	73862198	chr12	73857197	73862697	Ppm1a	833
chr12	74681790	74682054	chr12	74681027	74686527	Prkch	264
chr12	74685552	74685862	chr12	74681027	74686527	Prkch	310
chr12	76769978	76771432	chr12	76769958	76775524	Wdr89	1454
chr12	76836870	76837554	chr12	76835399	76841716	Sgpp1	684
chr12	77470296	77470822	chr12	77466252	77471752	Zbtb1	526
chr12	77470296	77470822	chr12	77469824	77475451	Zbtb25	526
chr12	77470296	77470822	chr12	77469926	77475547	Zbtb25	526
chr12	77471153	77471696	chr12	77466252	77471752	Zbtb1	543
chr12	77471153	77471696	chr12	77469824	77475451	Zbtb25	543
chr12	77471153	77471696	chr12	77469926	77475547	Zbtb25	543
chr12	77866360	77867005	chr12	77861559	77867059	Churc1	645
chr12	78063108	78063869	chr12	78062476	78068235	Max	761
chr12	79962441	79963440	chr12	79958058	79963558	Eif2s1	999
chr12	79962441	79963440	chr12	79961905	79967625	Atp6v1d	999
chr12	81213949	81214824	chr12	81213305	81219000	Zfp36l1	875
chr12	81537499	81538094	chr12	81536671	81542588	Dcaf5	595
chr12	81563975	81564356	chr12	81559081	81564581	Exd2	381
chr12	82633687	82634292	chr12	82633202	82638894	Synj2bp	605
chr12	82637253	82637644	chr12	82633202	82638894	Synj2bp	391
chr12	82695820	82696196	chr12	82695426	82700945	Med6	376
chr12	84972691	84973359	chr12	84968183	84973683	Rbm25	668
chr12	85029696	85030396	chr12	85024512	85030012	Psen1	316
chr12	85103770	85104138	chr12	85099590	85105090	Papln	368
chr12	85290759	85291692	chr12	85286557	85292057	2410016O06Rik	933
chr12	85374466	85374948	chr12	85374328	85379828	Acot4	482
chr12	85392940	85393488	chr12	85388100	85393600	Acot3	548
chr12	85487840	85488175	chr12	85486580	85494439	Pnma1	335
chr12	85533856	85534315	chr12	85533948	85539965	C130039O16Rik	367
chr12	85625979	85626544	chr12	85621263	85626763	Ptgr2	565
chr12	85702408	85703082	chr12	85697917	85703417	Coq6	674
chr12	85702408	85703082	chr12	85702141	85707771	Fam161b	674
chr12	85748422	85749335	chr12	85745017	85750517	2900006K08Rik	913
chr12	85749892	85750282	chr12	85745017	85750517	2900006K08Rik	390
chr12	85749892	85750282	chr12	85749419	85754979	Entpd5	390
chr12	85791780	85792570	chr12	85787457	85792957	Lin52	790
chr12	85791780	85792570	chr12	85791338	85796900	Aldh6a1	790
chr12	86337037	86337380	chr12	86332270	86337770	Ylpm1	343
chr12	86452368	86452666	chr12	86446724	86452381	Prox2	13
chr12	86621180	86621770	chr12	86620759	86626385	Acyp1	590
chr12	86680190	86680618	chr12	86679452	86685312	Nek9	428
chr12	86715694	86716233	chr12	86714890	86720667	Tmed10	539
chr12	86809231	86810116	chr12	86809850	86815350	Fos	266
chr12	86812953	86813646	chr12	86809850	86815350	Fos	693
chr12	86814692	86815082	chr12	86809850	86815350	Fos	390
chr12	87027496	87027772	chr12	87022669	87028169	Batf	276
chr12	87165163	87166063	chr12	87164920	87170495	0610007P14Rik	900
chr12	87165163	87166063	chr12	87160899	87166399	Ttll5	900
chr12	87582599	87583368	chr12	87577827	87583327	1700020O03Rik	728
chr12	88287916	88288314	chr12	88282992	88288492	2310044G17Rik	398
chr12	88287916	88288314	chr12	88283292	88288792	2310044G17Rik	398
chr12	88334264	88334602	chr12	88328600	88334626	Zdhhc22	338
chr12	88488446	88488703	chr12	88483667	88489167	Gstz1	257
chr12	88488446	88488703	chr12	88487620	88493852	Pomt2	257
chr12	92622510	92623270	chr12	92622173	92627849	4930534B04Rik	760
chr12	92826628	92827550	chr12	92827474	92833089	Gtf2a1	76
chr12	92828180	92830191	chr12	92827474	92833089	Gtf2a1	2011
chr12	92828180	92830191	chr12	92828325	92833927	Gtf2a1	1866
chr12	93087543	93088046	chr12	93086898	93092597	Sel1l	503
chr12	101121361	101121870	chr12	101117724	101123224	Tdp1	509
chr12	101121361	101121870	chr12	101120991	101126652	2610021K21Rik	509
chr12	101345667	101346045	chr12	101345540	101351040	Psmc1	378
chr12	101348151	101348836	chr12	101345540	101351040	Psmc1	685
chr12	101437233	101438520	chr12	101432750	101438250	Calm1	1017
chr12	101967323	101967923	chr12	101962490	101968238	Rps6ka5	600
chr12	102014368	102015023	chr12	102012332	102017832	9030617O03Rik	655
chr12	102016361	102016793	chr12	102012332	102017832	9030617O03Rik	432
chr12	102137484	102137868	chr12	102136952	102142734	Gpr68	384
chr12	102265427	102266575	chr12	102266481	102272193	Ccdc88c	94
chr12	102269035	102269367	chr12	102266481	102272193	Ccdc88c	332
chr12	103520421	103520986	chr12	103516283	103521783	Rin3	565
chr12	103520421	103520986	chr12	103516850	103522350	Rin3	565
chr12	103677956	103678233	chr12	103677340	103682907	Lgmn	277
chr12	103678808	103679046	chr12	103677340	103682907	Lgmn	238
chr12	103707172	103707456	chr12	103703119	103708619	Golga5	284
chr12	103943543	103943838	chr12	103942431	103948079	Itpk1	295
chr12	103981679	103982007	chr12	103976969	103982469	D230037D09Rik	328
chr12	103981679	103982007	chr12	103981208	103986870	Moap1	328
chr12	103981679	103982007	chr12	103981252	103986870	Moap1	328
chr12	103982932	103983680	chr12	103981208	103986870	Moap1	748
chr12	103982932	103983680	chr12	103981252	103986870	Moap1	748
chr12	103995846	103996308	chr12	103991184	103996684	Ubr7	462
chr12	103995846	103996308	chr12	103995250	104001020	LOC100233175	462
chr12	104663893	104664549	chr12	104663235	104668990	Ddx24	656
chr12	104663893	104664549	chr12	104663488	104669077	Ddx24	656
chr12	106235906	106236439	chr12	106236241	106241887	4831426I19Rik	198
chr12	106239068	106240064	chr12	106236241	106241887	4831426I19Rik	996
chr12	106251270	106251726	chr12	106247423	106253019	4831426I19Rik	456
chr12	106269151	106269998	chr12	106268786	106274559	Scarna13	847
chr12	106269151	106269998	chr12	106269669	106275489	Snhg10	329
chr12	106269151	106269998	chr12	106265898	106271398	Glrx5	847
chr12	106270346	106271041	chr12	106268786	106274559	Scarna13	695
chr12	106270346	106271041	chr12	106269669	106275489	Snhg10	695
chr12	106270346	106271041	chr12	106265898	106271398	Glrx5	695
chr12	106922066	106922449	chr12	106922378	106928451	Atg2b	71
chr12	106922066	106922449	chr12	106918561	106924061	4933433P14Rik	383
chr12	107248047	107248881	chr12	107243472	107248972	Vrk1	834
chr12	109417714	109418593	chr12	109412947	109418447	Ccnk	733
chr12	109417714	109418593	chr12	109416862	109422494	Setd3	879
chr12	109839106	109839463	chr12	109838975	109844475	Evl	357
chr12	109872342	109872639	chr12	109868962	109874462	Evl	297
chr12	110030395	110031401	chr12	110026520	110032020	Yy1	1006
chr12	110073933	110074724	chr12	110070182	110075682	Mir345	791
chr12	110073933	110074724	chr12	110073361	110079086	Slc25a29	791
chr12	110132271	110132867	chr12	110127481	110132981	Wdr25	596
chr12	110132271	110132867	chr12	110130869	110136408	Wars	596
chr12	110132271	110132867	chr12	110130869	110136421	Wars	596
chr12	110132271	110132867	chr12	110131778	110137384	Wars	596
chr12	111684488	111685168	chr12	111680388	111685888	Ppp2r5c	680
chr12	111829471	111830422	chr12	111824583	111830083	B930059L03Rik	612
chr12	111839161	111839833	chr12	111834604	111840104	Dync1h1	672
chr12	111934457	111935041	chr12	111933961	111939605	Hsp90aa1	584
chr12	111936511	111937562	chr12	111933961	111939605	Hsp90aa1	1051
chr12	111939550	111940137	chr12	111933961	111939605	Hsp90aa1	55
chr12	112083020	112084056	chr12	112083488	112088988	Zfp839	568
chr12	112083020	112084056	chr12	112078455	112084149	Stk30	1036
chr12	112087955	112088477	chr12	112083488	112088988	Zfp839	522
chr12	112125754	112126062	chr12	112122473	112127973	Tecpr2	308
chr12	112127287	112127575	chr12	112122473	112127973	Tecpr2	288
chr12	112127287	112127575	chr12	112126775	112132324	Cinp	288
chr12	112229769	112230130	chr12	112227607	112233107	6030440G07Rik	361
chr12	112274438	112274930	chr12	112273008	112278508	Rcor1	492
chr12	112276904	112277550	chr12	112273008	112278508	Rcor1	646
chr12	112615767	112616110	chr12	112614807	112620929	Cdc42bpb	343
chr12	112680561	112680987	chr12	112675871	112681371	Tnfaip2	426
chr12	112724527	112724774	chr12	112722319	112729034	Gm266	247
chr12	112775934	112776416	chr12	112771311	112776811	Eif5	482
chr12	112775934	112776416	chr12	112774156	112779656	Snora28	482
chr12	112812409	112812779	chr12	112807720	112813220	Mark3	370
chr12	113051287	113052750	chr12	113051535	113057052	Xrcc3	1215
chr12	113051287	113052750	chr12	113047480	113052980	Zfyve21	1463
chr12	113146054	113146389	chr12	113145572	113151266	Ppp1r13b	335
chr12	113182709	113183581	chr12	113181867	113187693	5033406O09Rik	872
chr12	113184563	113185495	chr12	113181867	113187693	5033406O09Rik	932
chr12	113825300	113825749	chr12	113821994	113827494	Inf2	449
chr12	113826607	113827535	chr12	113821994	113827494	Inf2	887
chr12	113856219	113856763	chr12	113853257	113858757	Adssl1	544
chr12	113857408	113858312	chr12	113853257	113858757	Adssl1	904
chr12	113881385	113881648	chr12	113878038	113883538	Siva1	263
chr12	114044400	114044665	chr12	114042185	114047685	BC022687	265
chr12	114067438	114068682	chr12	114066559	114072600	Cdca4	1244
chr12	114071693	114072203	chr12	114066559	114072600	Cdca4	510
chr12	114238487	114238737	chr12	114237883	114243832	Brf1	250
chr12	114243207	114243506	chr12	114237883	114243832	Brf1	299
chr12	114335137	114335476	chr12	114331488	114336988	Mta1	339
chr12	117519073	117519935	chr12	117514694	117520194	Esyt2	862
chr12	117643611	117644484	chr12	117638874	117644374	Ncapg2	763
chr12	117643611	117644484	chr12	117642939	117648634	D430020J02Rik	873
chr12	119539266	119541249	chr12	119539199	119544913	Sp4	1983
chr13	3831552	3832085	chr13	3832002	3837502	Calm4	83
chr13	3836614	3836952	chr13	3832002	3837502	Calm4	338
chr13	3852991	3853192	chr13	3848418	3853918	Calm5	201
chr13	5856633	5856878	chr13	5855734	5861234	Klf6	245
chr13	5859618	5861312	chr13	5855734	5861234	Klf6	1616
chr13	6547052	6547608	chr13	6542402	6547902	Pitrm1	556
chr13	8884298	8885585	chr13	8879851	8885351	Idi1	1053
chr13	8994314	8994987	chr13	8994694	9000258	Gtpbp4	293
chr13	12614017	12614406	chr13	12611684	12617715	Edaradd	389
chr13	13680126	13680415	chr13	13677675	13683175	Lyst	289
chr13	14155231	14155996	chr13	14151058	14156558	Arid4b	765
chr13	14155231	14155996	chr13	14154972	14160668	Ggps1	765
chr13	17786647	17787431	chr13	17782246	17787746	2810021B07Rik	784
chr13	17786647	17787431	chr13	17785972	17791599	5033411D12Rik	784
chr13	17895514	17895819	chr13	17894771	17901931	Cdk13	305
chr13	17896580	17897236	chr13	17894771	17901931	Cdk13	656
chr13	19915784	19916456	chr13	19915498	19921126	Gpr141	672
chr13	19919750	19920377	chr13	19915498	19921126	Gpr141	627
chr13	20275387	20276112	chr13	20272293	20277793	Elmo1	725
chr13	20276387	20277943	chr13	20272293	20277793	Elmo1	1406
chr13	20885787	20886131	chr13	20880987	20886487	Aoah	344
chr13	21270237	21270634	chr13	21266827	21272327	Trim27	397
chr13	21598013	21598570	chr13	21597876	21603393	Zfp389	557
chr13	21622115	21622364	chr13	21622313	21627980	Zfp192	51
chr13	21808667	21809126	chr13	21807131	21813012	Hist1h2bl	459
chr13	21808667	21809126	chr13	21808966	21814466	Hist1h2bm	160
chr13	21808667	21809126	chr13	21803290	21808790	Hist1h2ai	123
chr13	21808667	21809126	chr13	21804496	21809996	Hist1h3h	459
chr13	21826009	21827687	chr13	21821964	21827464	Hist1h4j	1455
chr13	21841355	21841948	chr13	21840991	21846491	Hist1h2bn	593
chr13	21841355	21841948	chr13	21841562	21847374	Hist1h4k	386
chr13	21842258	21842846	chr13	21840991	21846491	Hist1h2bn	588
chr13	21842258	21842846	chr13	21841562	21847374	Hist1h4k	588
chr13	21844790	21845455	chr13	21840991	21846491	Hist1h2bn	665
chr13	21844790	21845455	chr13	21841562	21847374	Hist1h4k	665
chr13	21844790	21845455	chr13	21844803	21850696	Hist1h2ak	652
chr13	21870852	21872640	chr13	21871251	21877423	Hist1h1b	1389
chr13	21874276	21874845	chr13	21874283	21880266	Hist1h3i	562
chr13	21874276	21874845	chr13	21874356	21879856	Hist1h2bp	489
chr13	21874276	21874845	chr13	21871251	21877423	Hist1h1b	569
chr13	22036645	22037197	chr13	22031962	22037462	Zfp184	552
chr13	22124712	22125572	chr13	22122755	22128255	Hist1h2bk	860
chr13	22132293	22133419	chr13	22126534	22132421	Hist1h2ah	128
chr13	22132293	22133419	chr13	22130098	22135598	Hist1h2bj	1126
chr13	22132293	22133419	chr13	22132184	22138221	Hist1h4i	1126
chr13	22134814	22135769	chr13	22130098	22135598	Hist1h2bj	784
chr13	22134814	22135769	chr13	22132184	22138221	Hist1h4i	955
chr13	22134814	22135769	chr13	22133845	22139818	Hist1h2ag	955
chr13	23460881	23461408	chr13	23460503	23466071	Zfp322a	527
chr13	23515657	23516669	chr13	23514954	23520735	Abt1	1012
chr13	23524410	23524999	chr13	23522078	23527886	C230035I16Rik	589
chr13	23622598	23624330	chr13	23617912	23623412	Hist1h4h	814
chr13	23622598	23624330	chr13	23620779	23626279	Hist1h2af	1732
chr13	23622598	23624330	chr13	23622286	23627786	Hist1h3g	1732
chr13	23626446	23627503	chr13	23622286	23627786	Hist1h3g	1057
chr13	23634493	23634907	chr13	23630920	23636420	Hist1h3f	414
chr13	23634493	23634907	chr13	23634340	23640221	Hist1h2bh	414
chr13	23635182	23635871	chr13	23630920	23636420	Hist1h3f	689
chr13	23635182	23635871	chr13	23634340	23640221	Hist1h2bh	689
chr13	23636085	23636518	chr13	23630920	23636420	Hist1h3f	335
chr13	23636085	23636518	chr13	23634340	23640221	Hist1h2bh	433
chr13	23647486	23648517	chr13	23642700	23648512	Hist1h4f	1026
chr13	23654741	23655353	chr13	23653323	23659234	Hist1h3e	612
chr13	23663704	23665145	chr13	23661339	23666839	Hist1h2ad	1441
chr13	23663704	23665145	chr13	23661885	23668089	Hist1h2ae	1441
chr13	23663704	23665145	chr13	23662670	23668170	Hist1h3d	1441
chr13	23663704	23665145	chr13	23658268	23663768	Hist1h2bg	64
chr13	23668275	23669043	chr13	23665178	23671059	Hist1h2bf	768
chr13	23668275	23669043	chr13	23668470	23673970	Hist1h4d	573
chr13	23672787	23674395	chr13	23668470	23673970	Hist1h4d	1183
chr13	23712812	23714004	chr13	23711996	23719427	Hist1h1e	1192
chr13	23712812	23714004	chr13	23712284	23717963	Hist1h2be	1192
chr13	23712812	23714004	chr13	23712284	23717993	Hist1h2be	1192
chr13	23775694	23776200	chr13	23771067	23776567	Hist1h2bc	506
chr13	23775694	23776200	chr13	23772835	23780828	Hist1h2ac	506
chr13	23776519	23777764	chr13	23771067	23776567	Hist1h2bc	48
chr13	23776519	23777764	chr13	23772835	23780828	Hist1h2ac	1245
chr13	23789343	23790719	chr13	23789506	23795318	Hist1h4c	1213
chr13	23803948	23804249	chr13	23801995	23807680	Hfe	301
chr13	23831155	23832617	chr13	23825675	23831175	Hist1h1c	20
chr13	23843316	23843872	chr13	23839248	23844748	Hist1h3b	556
chr13	23843316	23843872	chr13	23837956	23843456	Hist1h2ab	140
chr13	23851752	23852658	chr13	23850536	23856036	Hist1h1a	906
chr13	23851752	23852658	chr13	23852214	23858026	Hist1h4a	444
chr13	23852928	23853797	chr13	23850536	23856036	Hist1h1a	869
chr13	23852928	23853797	chr13	23852214	23858026	Hist1h4a	869
chr13	23852928	23853797	chr13	23853221	23859255	Hist1h3a	576
chr13	23855401	23856088	chr13	23850536	23856036	Hist1h1a	635
chr13	23855401	23856088	chr13	23852214	23858026	Hist1h4a	687
chr13	23855401	23856088	chr13	23853221	23859255	Hist1h3a	687
chr13	24504838	24505481	chr13	24501991	24507491	Cmah	643
chr13	24728659	24728944	chr13	24725516	24731016	Fam65b	285
chr13	24923436	24923737	chr13	24922594	24928358	Acot13	301
chr13	24923436	24923737	chr13	24918527	24924027	Tdp2	301
chr13	25112062	25112444	chr13	25111450	25117248	Mrs2	382
chr13	29042108	29042682	chr13	29042098	29050551	Sox4	574
chr13	29049817	29050483	chr13	29042098	29050551	Sox4	666
chr13	30077781	30078591	chr13	30076668	30082932	E2f3	810
chr13	31897718	31898526	chr13	31893514	31899014	Foxc1	808
chr13	32430557	32430986	chr13	32429750	32435413	Gmds	429
chr13	33093109	33093654	chr13	33091409	33096909	Serpinb9	545
chr13	33095395	33096933	chr13	33091409	33096909	Serpinb9	1514
chr13	34093796	34094167	chr13	34089742	34095242	Ripk1	371
chr13	34093796	34094167	chr13	34094038	34099618	Serpinb6a	129
chr13	34129418	34129758	chr13	34124509	34130009	Bphl	340
chr13	34221773	34222714	chr13	34221545	34227223	Tubb2b	941
chr13	34439956	34440410	chr13	34435527	34442051	Slc22a23	454
chr13	34966137	34966601	chr13	34962362	34967862	Prpf4b	464
chr13	35833233	35833517	chr13	35828270	35833770	Cdyl	284
chr13	35997270	35998092	chr13	35997572	36003216	Rpp40	520
chr13	37141541	37141990	chr13	37140509	37146082	F13a1	449
chr13	37141541	37141990	chr13	37141563	37147113	F13a1	427
chr13	38085923	38086798	chr13	38085373	38091059	Ssr1	875
chr13	38129859	38130193	chr13	38128187	38133806	Cage1	334
chr13	38620249	38620855	chr13	38619556	38625329	Txndc5	606
chr13	38726244	38726622	chr13	38726304	38731978	Muted	318
chr13	40384020	40384466	chr13	40382840	40388380	Ofcc1	446
chr13	41582187	41582913	chr13	41582025	41587689	Nedd9	726
chr13	43398544	43399085	chr13	43398113	43404541	Gfod1	541
chr13	43399432	43399866	chr13	43398113	43404541	Gfod1	434
chr13	43460578	43461294	chr13	43461084	43466584	Sirt5	210
chr13	43576352	43576944	chr13	43575280	43581342	Ranbp9	592
chr13	43710563	43711054	chr13	43706165	43711665	Rnf182	491
chr13	44826273	44826804	chr13	44821271	44826771	Jarid2	498
chr13	46764295	46764995	chr13	46759890	46765390	C78339	700
chr13	46823290	46823646	chr13	46822228	46828218	Nup153	356
chr13	47026074	47026514	chr13	47024435	47030087	Kif13a	440
chr13	47200216	47201286	chr13	47200940	47206589	Dek	346
chr13	49060340	49060844	chr13	49058480	49063980	C030044B11Rik	504
chr13	49283082	49283776	chr13	49277915	49283415	Ninj1	333
chr13	49311248	49311572	chr13	49310805	49316395	1110007C09Rik	324
chr13	49342395	49342952	chr13	49342913	49348532	Susd3	39
chr13	49404347	49404855	chr13	49404049	49409577	Fgd3	508
chr13	49516314	49516716	chr13	49511679	49517179	Ippk	402
chr13	49772755	49773592	chr13	49772498	49777998	Iars	837
chr13	51223306	51223712	chr13	51223167	51228667	Spin1	406
chr13	51499189	51499502	chr13	51498986	51504486	S1pr3	313
chr13	51500771	51502143	chr13	51498986	51504486	S1pr3	1372
chr13	51740103	51741647	chr13	51735600	51741100	Cks2	997
chr13	51743107	51743419	chr13	51742082	51747582	Secisbp2	312
chr13	51746789	51747572	chr13	51742082	51747582	Secisbp2	783
chr13	51888171	51888408	chr13	51888365	51894013	Sema4d	43
chr13	53076559	53077224	chr13	53075729	53081408	Nfil3	665
chr13	54150930	54151200	chr13	54150429	54156027	Drd1a	270
chr13	54285381	54285836	chr13	54282497	54287997	Hrh2	455
chr13	54286272	54286693	chr13	54282497	54287997	Hrh2	421
chr13	54600162	54600414	chr13	54600165	54605665	4732471D19Rik	249
chr13	54603475	54603770	chr13	54600165	54605665	4732471D19Rik	295
chr13	54691430	54692365	chr13	54690721	54696435	Nop16	935
chr13	54691430	54692365	chr13	54686591	54692091	Higd2a	661
chr13	54722657	54723800	chr13	54718144	54723644	Faf2	987
chr13	54788460	54788874	chr13	54788354	54794169	Rnf44	414
chr13	54794603	54796075	chr13	54794589	54800321	Rnf44	1472
chr13	54797104	54797559	chr13	54794589	54800321	Rnf44	455
chr13	54890462	54891106	chr13	54885765	54891265	Tspan17	644
chr13	55423136	55424107	chr13	55418415	55423915	Prelid1	779
chr13	55423136	55424107	chr13	55422398	55428341	Rab24	971
chr13	55431419	55432140	chr13	55430458	55436091	Mxd3	721
chr13	55470230	55471277	chr13	55466092	55471592	Rgs14	1047
chr13	55499517	55499852	chr13	55496008	55501508	Slc34a1	335
chr13	55519323	55519779	chr13	55515548	55521593	Pfn3	456
chr13	55530296	55531276	chr13	55527572	55533163	F12	980
chr13	55614236	55615069	chr13	55614227	55619800	Pdlim7	833
chr13	55637780	55638430	chr13	55637341	55643019	Ddx41	650
chr13	55672614	55673022	chr13	55670565	55676336	Fam193b	408
chr13	55672614	55673022	chr13	55670565	55677481	Fam193b	408
chr13	55694346	55694717	chr13	55689495	55694995	Tmed9	371
chr13	55701794	55702489	chr13	55696471	55701971	B4galt7	177
chr13	55723917	55724565	chr13	55719365	55724865	Caml	648
chr13	55736055	55736713	chr13	55731387	55736887	Ddx46	658
chr13	55794190	55794580	chr13	55789484	55794984	B230219D22Rik	390
chr13	55828631	55829598	chr13	55823728	55829228	Pcbd2	597
chr13	58229844	58231235	chr13	58226739	58234917	Hnrnpa0	1391
chr13	58490492	58491294	chr13	58485684	58491586	2210016F16Rik	802
chr13	58502773	58503406	chr13	58498608	58504108	Rmi1	633
chr13	58502773	58503406	chr13	58498957	58504457	Rmi1	633
chr13	58502773	58503406	chr13	58503253	58508877	Hnrnpk	153
chr13	58503657	58504040	chr13	58498608	58504108	Rmi1	383
chr13	58503657	58504040	chr13	58498957	58504457	Rmi1	383
chr13	58503657	58504040	chr13	58503253	58508877	Hnrnpk	383
chr13	59686264	59686796	chr13	59681693	59687193	Naa35	532
chr13	59871032	59871979	chr13	59870484	59876150	Isca1	947
chr13	59871032	59871979	chr13	59866326	59871826	Etohd2	794
chr13	59923993	59924746	chr13	59923941	59929508	Zcchc6	753
chr13	62960149	62961162	chr13	62958987	62964730	Fbp2	1013
chr13	63532408	63533532	chr13	63532257	63538053	Fancc	1124
chr13	63666928	63667434	chr13	63666169	63671828	Ptch1	506
chr13	63669101	63669985	chr13	63666169	63671828	Ptch1	884
chr13	63916214	63917109	chr13	63911627	63917127	0610007P08Rik	895
chr13	63916214	63917109	chr13	63911641	63917141	0610007P08Rik	895
chr13	64194662	64195116	chr13	64189794	64195509	Hsd17b3	454
chr13	64254420	64254925	chr13	64253407	64259507	Zfp367	505
chr13	64262867	64263411	chr13	64258173	64263673	Habp4	544
chr13	64349723	64350005	chr13	64349212	64354846	Cdc14b	282
chr13	64353418	64354507	chr13	64349212	64354846	Cdc14b	1089
chr13	64416757	64417196	chr13	64413300	64419018	1110018J18Rik	439
chr13	64471774	64472123	chr13	64471043	64476614	Ctsl	349
chr13	67035898	67036323	chr13	67033370	67039008	Mterfd1	425
chr13	67738628	67739014	chr13	67738083	67743690	A530054K11Rik	386
chr13	67784402	67785028	chr13	67783839	67789449	Zfp738	626
chr13	68720363	68721942	chr13	68716124	68721624	Fastkd3	1261
chr13	68720363	68721942	chr13	68720441	68725998	Mtrr	1501
chr13	69673250	69674523	chr13	69671865	69677742	Papd7	1273
chr13	69750321	69751158	chr13	69749344	69755341	Srd5a1	837
chr13	69750321	69751158	chr13	69745894	69751394	Nsun2	837
chr13	70779603	70779897	chr13	70775894	70781512	BC018507	294
chr13	73601572	73602002	chr13	73599830	73605330	Lpcat1	430
chr13	73737622	73738582	chr13	73736748	73742248	Clptm1l	960
chr13	73741277	73742289	chr13	73736748	73742248	Clptm1l	971
chr13	73900779	73901239	chr13	73896144	73901644	Slc12a7	460
chr13	74075291	74076080	chr13	74074437	74080215	Trip13	789
chr13	74075291	74076080	chr13	74070285	74075785	Brd9	494
chr13	74199304	74200095	chr13	74199131	74204733	Cep72	791
chr13	74345809	74346729	chr13	74345605	74351148	Exoc3	920
chr13	74777512	74777811	chr13	74772319	74777819	Erap1	299
chr13	76155439	76156440	chr13	76154468	76161010	Rfesd	1001
chr13	76155439	76156440	chr13	76154962	76161054	Rfesd	1001
chr13	76155439	76156440	chr13	76155605	76161160	Rfesd	835
chr13	81022483	81023109	chr13	81017682	81023182	Arrdc3	626
chr13	81796475	81796981	chr13	81791804	81797304	Lysmd3	506
chr13	81849721	81850735	chr13	81845415	81850915	Mblac2	1014
chr13	81849721	81850735	chr13	81849356	81855012	Polr3g	1014
chr13	81922136	81923094	chr13	81917290	81922790	Cetn3	654
chr13	84361378	84362786	chr13	84356900	84362400	Tmem161b	1022
chr13	85328453	85329668	chr13	85324081	85329581	Ccnh	1128
chr13	85427678	85428185	chr13	85427500	85434091	Rasa1	507
chr13	85428600	85429568	chr13	85427500	85434091	Rasa1	968
chr13	86186305	86186899	chr13	86185705	86191400	Cox7c	594
chr13	90228570	90229452	chr13	90228601	90234213	Xrcc4	851
chr13	90228570	90229452	chr13	90224271	90229771	Tmem167	882
chr13	91062494	91062922	chr13	91057726	91063226	Rps23	428
chr13	91062494	91062922	chr13	91057780	91063280	Gm15450	428
chr13	91363328	91363809	chr13	91363043	91368592	Atg10	481
chr13	91947185	91947517	chr13	91946714	91952301	Zcchc9	332
chr13	93253104	93254299	chr13	93253382	93258986	Fam151b	917
chr13	95124411	95124990	chr13	95123914	95129414	Ap3b1	579
chr13	95746095	95746431	chr13	95741302	95746802	Wdr41	336
chr13	96253000	96253378	chr13	96247969	96253610	S100z	378
chr13	96388346	96388811	chr13	96387741	96393388	F2r	465
chr13	96466648	96467304	chr13	96461874	96467374	F2rl2	656
chr13	96661240	96661465	chr13	96661118	96666877	Iqgap2	225
chr13	96661974	96663257	chr13	96661118	96666877	Iqgap2	1283
chr13	97157831	97158408	chr13	97153248	97158748	Poc5	577
chr13	97245529	97246030	chr13	97240394	97246115	Ankdd1b	501
chr13	97440827	97441473	chr13	97440265	97445891	Hmgcr	646
chr13	97833418	97833696	chr13	97832241	97837741	Fam169a	278
chr13	97907804	97908182	chr13	97902891	97908391	Gfm2	378
chr13	97907804	97908182	chr13	97907209	97912881	Nsa2	378
chr13	98009528	98010072	chr13	98006059	98011559	Enc1	544
chr13	98011021	98011458	chr13	98006059	98011559	Enc1	437
chr13	99086959	99087454	chr13	99086079	99091922	Btf3	495
chr13	99086959	99087454	chr13	99086320	99091961	Btf3	495
chr13	99660881	99661163	chr13	99660369	99665997	Tnpo1	282
chr13	99953243	99953595	chr13	99949777	99955277	Zfp366	352
chr13	100114435	100114861	chr13	100109740	100115240	Mrps27	426
chr13	100114435	100114861	chr13	100114018	100119633	Ptcd2	426
chr13	100873785	100874274	chr13	100872973	100878473	Serf1	489
chr13	100873785	100874274	chr13	100873081	100879025	Bdp1	489
chr13	101263376	101264117	chr13	101261911	101267564	Gtf2h2	741
chr13	101420676	101421287	chr13	101420276	101426014	Rad17	611
chr13	101420676	101421287	chr13	101420404	101426014	Rad17	611
chr13	101420676	101421287	chr13	101416297	101421797	Taf9	611
chr13	101420676	101421287	chr13	101416561	101422061	Taf9	611
chr13	101602196	101603025	chr13	101602555	101608382	Slc30a5	470
chr13	104710304	104710645	chr13	104709825	104715594	Erbb2ip	341
chr13	105018471	105019297	chr13	105014034	105019534	Cenpk	826
chr13	105018471	105019297	chr13	105014467	105019967	Cenpk	826
chr13	105018471	105019297	chr13	105018185	105023924	Ppwd1	826
chr13	105606994	105607530	chr13	105602318	105607818	Srek1ip1	536
chr13	105606994	105607530	chr13	105606266	105612033	Cwc27	536
chr13	105653558	105653894	chr13	105653102	105658973	Fam159b	336
chr13	106083114	106083588	chr13	106082395	106088094	Rnf180	474
chr13	108834330	108835441	chr13	108829667	108835167	2810008M24Rik	837
chr13	109105838	109106594	chr13	109101530	109107030	Depdc1b	756
chr13	112280034	112280413	chr13	112279425	112285249	Gpbp1	379
chr13	112602954	112603224	chr13	112598210	112604191	Map3k1	270
chr13	113254208	113254530	chr13	113249277	113254777	Il6st	322
chr13	115884168	115884582	chr13	115878901	115885366	Pelo	414
chr13	115891706	115892074	chr13	115891178	115897172	Itga1	368
chr13	119175924	119176273	chr13	119174958	119181059	Mrps30	349
chr14	8829750	8830347	chr14	8825843	8831696	Dnase1l3	597
chr14	8835398	8835636	chr14	8830415	8835915	Abhd6	238
chr14	8912443	8913071	chr14	8907826	8913326	Rpp14	628
chr14	9005358	9006274	chr14	9004904	9010506	Pdhb	916
chr14	15177989	15179575	chr14	15174008	15179508	Il3ra	1519
chr14	17081688	17082279	chr14	17076827	17082327	Ngly1	591
chr14	17081688	17082279	chr14	17081490	17087322	Oxsm	591
chr14	17197408	17198016	chr14	17192719	17198219	Top2b	608
chr14	19070526	19071826	chr14	19070824	19076620	Nr1d2	1002
chr14	19103437	19104264	chr14	19098655	19104155	Nkiras1	718
chr14	19103437	19104264	chr14	19102972	19108500	Rpl15	827
chr14	20642967	20643724	chr14	20642390	20648045	2700060E02Rik	757
chr14	20800381	20801530	chr14	20795679	20801471	Gng2	1090
chr14	20800381	20801530	chr14	20795867	20801471	Gng2	1090
chr14	20901929	20902434	chr14	20901599	20907394	1810063B07Rik	505
chr14	21000959	21001611	chr14	20999988	21006004	Kcnk5	652
chr14	21113653	21114135	chr14	21108911	21114411	Nudt13	482
chr14	21167049	21167501	chr14	21162383	21167883	Fam149b	452
chr14	21167049	21167501	chr14	21162443	21167943	Fam149b	452
chr14	21167049	21167501	chr14	21166515	21172343	Ecd	452
chr14	21207857	21208298	chr14	21207325	21213132	Dnajc9	441
chr14	21212135	21212320	chr14	21207325	21213132	Dnajc9	185
chr14	21212135	21212320	chr14	21212202	21217777	Mrps16	118
chr14	21212755	21213568	chr14	21207325	21213132	Dnajc9	377
chr14	21212755	21213568	chr14	21212202	21217777	Mrps16	813
chr14	21365197	21365405	chr14	21365077	21370795	Ppp3cb	208
chr14	21365197	21365405	chr14	21360514	21366014	1810062O18Rik	208
chr14	21493334	21493837	chr14	21488542	21494042	Sec24c	503
chr14	21514003	21514629	chr14	21509189	21514689	Fut11	626
chr14	21526341	21526882	chr14	21520733	21527321	6230400D17Rik	541
[truncated: 4,653 more rows]
